# Supplementary material for: Carbon Monoxide Binding to the Iron–Molybdenum Cofactor of Nitrogenase: a Detailed Quantum Mechanics/Molecular Mechanics Investigation
Source: Inorg Chem. 2021 Nov 12;60(23):18031–47. doi: 10.1021/acs.inorgchem.1c02649 (PMC8653219; doi:10.1021/acs.inorgchem.1c02649)
Supplement: Supplementary file 1 — ic1c02649_si_001.zip [file ic1c02649_si_001.zip]

Archive with 35 entries (26 files):
- diamagnetic/
- diamagnetic/CO-FeGa6InS9C0.inp
- diamagnetic/CO-FeGa6InS9C1+.inp
- diamagnetic/CO-FeGa6InS9C2+.inp
- diamagnetic/Fe2Ga5InS9C1+.inp
- geometries/
- geometries/cluster/
- geometries/cluster/E0/
- geometries/cluster/E0/femoco.xyz
- geometries/cluster/E0/femoco_cofe2.xyz
- geometries/cluster/E0/femoco_cofe6.xyz
- geometries/cluster/E1/
- geometries/cluster/E1/hfemoco.xyz
- geometries/cluster/E1/hfemoco_cofe2.xyz
- geometries/cluster/E1/hfemoco_cofe6.xyz
- geometries/qmmm/
- geometries/qmmm/E0/
- geometries/qmmm/E0/co_fe2_active.xyz
- geometries/qmmm/E0/co_fe2_qm.xyz
- geometries/qmmm/E0/co_fe6_active.xyz
- geometries/qmmm/E0/co_fe6_qm.xyz
- geometries/qmmm/E0/substrate_free_active.xyz
- geometries/qmmm/E0/substrate_free_qm.xyz
- geometries/qmmm/E1/
- geometries/qmmm/E1/co_fe6_active.xyz
- geometries/qmmm/E1/co_fe6_qm.xyz
- geometries/qmmm/E1/co_fe6_val2ile_active.xyz
- geometries/qmmm/E1/co_fe6_val2ile_qm.xyz
- geometries/qmmm/E1/co_fe6fe2_active.xyz
- geometries/qmmm/E1/co_fe6fe2_qm.xyz
- geometries/qmmm/E1/substrate_free_active.xyz
- geometries/qmmm/E1/substrate_free_qm.xyz
- geometries/qmmm/E2/
- geometries/qmmm/E2/co_fe6fe2_active.xyz
- geometries/qmmm/E2/co_fe6fe2_qm.xyz
