# Supplementary material for: Carbon Monoxide Binding to the Iron–Molybdenum Cofactor of Nitrogenase: a Detailed Quantum Mechanics/Molecular Mechanics Investigation
Source: Inorg Chem. 2021 Nov 12;60(23):18031–47. doi: 10.1021/acs.inorgchem.1c02649 (PMC8653219; doi:10.1021/acs.inorgchem.1c02649)
Supplement: Supplementary file 1 — ic1c02649_si_001.zip [file ic1c02649_si_001.zip › diamagnetic/CO-FeGa6InS9C0.inp]

! uks TPSSh ZORA ZORA-def2-TZVP SARC/J RIJCOSX D3BJ Grid5 FinalGrid6 tightscf slowconv 
! cpcm
! numfreq

! moread
%moinp "dia.gbw"

%basis
	newgto 
		mo "old-zora-tzvp" 
		end
	addgto mo 
		f 1
		1 0.65545 1.0
		end
	newgto 
		in "old-zora-tzvp"
		end
	end

%scf
directresetfreq 1
diismaxeq 30
MaxIter 2500
end

%cpcm
	epsilon 4
	end

%freq
	partial_hess
		{ 0:17 }
		{ 20:57 }
		end
	end

%pal
nprocs 8
end

* xyz -4 2
In  -1.94369904156364      0.24137858384486     -0.25527619798699
Ga  5.00784334031756     -0.03479449656756      0.01733663838070 Z=30.5
Ga  2.79186413345548     -1.39728171949917      0.50525121300402 Z=30.5
Ga  2.89629627457252      0.24921318884589     -1.55326104584198 Z=30.5
Ga  2.81084302464279      1.18480941013818      0.91090528590103 Z=30.5
Ga  0.25612684973609      1.25501138351258      0.84122460117111
Fe  0.02033555943457     -1.54987684919424      0.39772170653814
Ga  0.34523765924606      0.35339950065445     -1.58155162803360 Z=30.5
S   3.99909893894432     -0.36244693798971      2.10121512742930
S   4.19524522440843     -1.65226982319068     -1.33253932629788
S   4.18089777933382      1.96659067072738     -0.79299656443561
S   -1.09226718466698     -0.21632978508518      1.86882850106597
S   -0.97378821327521     -1.43951223615194     -1.60450144841354
S   -0.80324264198199      2.16315552546979     -0.94432553278594
S   1.57911375776683     -3.00237434327138      1.31015148641244
S   1.51481406237268      2.57048977596296      2.07683734701813
S   1.64390346636175      0.54128045404589     -3.35352021561680
C   1.51637884396085      0.01957233526877     -0.06561903179095
C   -0.87270363829353     -3.00033153003682      0.55108067733915
O   -1.34608783113730     -4.08355014858750      0.52106675437192
O   -3.62932242361489     -0.94839832055297      0.32739443281702
O   -3.33907787660236      0.21673817983603     -1.93011867480279
O   -4.86019873762343     -1.03842181940840     -3.00646354934176
O   -3.88239828383971     -3.15838697644907      1.48786522000027
O   -5.15200207366785     -4.72489199324182      0.52948595159871
O   -7.89958567655553      2.11082919283282     -0.38430661832268
O   -7.56581159218006      0.81875984160231      1.41350484183058
C   -4.53491340842008     -1.42412233660856     -0.68711632229835
C   -4.21370449312644     -0.71259040340333     -1.99334512338410
C   -4.29493271151147     -2.93133012338286     -0.83039842230236
C   -4.47195397158823     -3.66962247367026      0.49223398750665
C   -5.96092165714263     -1.01829373349503     -0.27223844277032
C   -6.18439080659653      0.47274662927713     -0.51260038300266
C   -7.31883650849376      1.16969798445907      0.22451853866495
H   -3.52853537618442     -1.74122538695411      0.96050250921089
H   -5.28738143086952      0.99206020739070     -0.17281962389072
H   -6.28478589924121      0.67641563876938     -1.57844835619650
H   -6.68963140871789     -1.61547175261030     -0.82173369554314
H   -6.05027866996233     -1.24741996607714      0.78569970733443
H   -3.24293976832094     -3.04488628110783     -1.11709735764525
H   -4.92715651420038     -3.34821347169289     -1.61059844338248
H   -3.56525982226471      4.00436190988842     -1.64216296430263
H   9.04452228914366      0.68246507549016     -0.55772456640204
C   8.14521442091559      0.11704785417598     -0.80188919563591
H   7.54931715986540      0.76047531201758     -1.45531809672630
H   8.43372704253957     -0.77960736919866     -1.35854103078215
S   7.13621835483214     -0.31457085395148      0.68548889038859
C   -4.06911819158261      3.11603734717560     -1.26127549257735
H   -5.12729041809417      3.15866283053297     -1.51397019271556
H   -3.65637736365106      2.24172799126414     -1.76799500258811
N   -3.33255437805831      1.80373692780563      0.79044640825275
C   -3.97431655475343      2.90052585882639      0.21827699874503
C   -3.67783150298122      1.77969827925729      2.08446231907516
H   -3.38992060985913      1.04476786536188      2.83045282840661
N   -4.49128531202893      2.81847917632206      2.36326358534438
H   -4.97619162422071      3.00130057322345      3.25999456638329
C   -4.69463539694227      3.53161777115684      1.20632062380096
H   -5.33156414990435      4.40153033783218      1.16413790868260
*
