# Supplementary material for: Carbon Monoxide Binding to the Iron–Molybdenum Cofactor of Nitrogenase: a Detailed Quantum Mechanics/Molecular Mechanics Investigation
Source: Inorg Chem. 2021 Nov 12;60(23):18031–47. doi: 10.1021/acs.inorgchem.1c02649 (PMC8653219; doi:10.1021/acs.inorgchem.1c02649)
Supplement: Supplementary file 1 — ic1c02649_si_001.zip [file ic1c02649_si_001.zip › diamagnetic/CO-FeGa6InS9C1+.inp]

! uks TPSSh ZORA ZORA-def2-TZVP SARC/J RIJCOSX D3BJ Grid5 FinalGrid6 tightscf slowconv 
! cpcm
! numfreq

! moread
%moinp "dia.gbw"

%basis
	newgto 
		mo "old-zora-tzvp" 
		end
	addgto mo 
		f 1
		1 0.65545 1.0
		end
	newgto 
		in "old-zora-tzvp"
		end
	end

%scf
directresetfreq 1
diismaxeq 30
MaxIter 2500
end

%cpcm
	epsilon 4
	end

%freq
	partial_hess
		{  0:5   }
		{  7:17  }
		{ 20:57  }
		end
	end

%pal
nprocs 12
end

* xyz -3 3
In  -1.94369903284640      0.24137853271548     -0.25527621310519
Ga  5.00784333340130     -0.03479449006120      0.01733664901099 Z=30.5
Ga  2.79186408900399     -1.39728172192849      0.50525122233704 Z=30.5
Ga  2.89629623319465      0.24921321263001     -1.55326101153947 Z=30.5
Ga  2.81084304239904      1.18480945038149      0.91090529275280 Z=30.5
Ga  0.25612681717519      1.25501137572517      0.84122464273339
Fe  0.02033572962094     -1.54987669868878      0.39772174143025
Ga  0.34523755621793      0.35339942321215     -1.58155170728991 Z=30.5
S   3.99909894028386     -0.36244694990010      2.10121512200390
S   4.19524521796204     -1.65226981576838     -1.33253932668712
S   4.18089778818641      1.96659067127373     -0.79299657062651
S   -1.09226711940707     -0.21632977790288      1.86882845804007
S   -0.97378820000339     -1.43951222332633     -1.60450147313414
S   -0.80324262823485      2.16315551324944     -0.94432553187014
S   1.57911367501354     -3.00237447520121      1.31015149762734
S   1.51481408893195      2.57048978160125      2.07683734076332
S   1.64390346893400      0.54128045786248     -3.35352021159368
C   1.51637884730842      0.01957235817682     -0.06561900718177
C   -0.87976559098951     -3.04270980867688      0.60976562519221
O   -1.34175281391723     -4.10776840303564      0.62720186106793
O   -3.62932242251044     -0.94839832607178      0.32739443244722
O   -3.33907787899925      0.21673817652542     -1.93011867758809
O   -4.86019873876155     -1.03842182095092     -3.00646354984266
O   -3.88239828227032     -3.15838697437287      1.48786522048227
O   -5.15200207385162     -4.72489199401184      0.52948595188351
O   -7.89958567569141      2.11082919353758     -0.38430661762028
O   -7.56581159307674      0.81875984089570      1.41350484214588
C   -4.53491341362421     -1.42412233390684     -0.68711632071105
C   -4.21370449812882     -0.71259039688718     -1.99334512024750
C   -4.29493271262358     -2.93133012508896     -0.83039842101566
C   -4.47195397239493     -3.66962247262740      0.49223398900225
C   -5.96092165736432     -1.01829373129049     -0.27223844174072
C   -6.18439080724674      0.47274663145496     -0.51260038142146
C   -7.31883650805705      1.16969798597777      0.22451854035055
H   -3.52853538071781     -1.74122538990180      0.96050250485119
H   -5.28738143065134      0.99206020711422     -0.17281962307352
H   -6.28478589987793      0.67641563953780     -1.57844835448650
H   -6.68963141039068     -1.61547175544411     -0.82173369716404
H   -6.05027866774343     -1.24741996589755      0.78569970970463
H   -3.24293976593295     -3.04488628185615     -1.11709735504365
H   -4.92715651415650     -3.34821347227770     -1.61059844398078
H   -3.56525982386957      4.00436190778323     -1.64216296680983
H   9.04452229062604      0.68246507468042     -0.55772456758814
C   8.14521442158053      0.11704785391939     -0.80188919613099
H   7.54931716215661      0.76047530891090     -1.45531809507521
H   8.43372704321122     -0.77960737010989     -1.35854103312622
S   7.13621835681278     -0.31457085984419      0.68548889002842
C   -4.06911819401756      3.11603734916965     -1.26127549000985
H   -5.12729041735045      3.15866283188895     -1.51397019154746
H   -3.65637736362909      2.24172798959492     -1.76799500348351
N   -3.33255437818813      1.80373692254724      0.79044640572765
C   -3.97431655432184      2.90052586201260      0.21827699682553
C   -3.67783150193845      1.77969827752869      2.08446231675446
H   -3.38992061022051      1.04476786756581      2.83045282662581
N   -4.49128531014062      2.81847917723936      2.36326358378248
H   -4.97619162280659      3.00130057125679      3.25999456866709
C   -4.69463539535410      3.53161777252045      1.20632062365016
H   -5.33156415116799      4.40153034103821      1.16413791064060
*
