# Supplementary material for: Carbon Monoxide Binding to the Iron–Molybdenum Cofactor of Nitrogenase: a Detailed Quantum Mechanics/Molecular Mechanics Investigation
Source: Inorg Chem. 2021 Nov 12;60(23):18031–47. doi: 10.1021/acs.inorgchem.1c02649 (PMC8653219; doi:10.1021/acs.inorgchem.1c02649)
Supplement: Supplementary file 1 — ic1c02649_si_001.zip [file ic1c02649_si_001.zip › diamagnetic/CO-FeGa6InS9C2+.inp]

! uks TPSSh ZORA ZORA-def2-TZVP SARC/J RIJCOSX D3BJ Grid5 FinalGrid6 tightscf slowconv 
! cpcm
! numfreq

! moread
%moinp "dia.gbw"

%basis
	newgto 
		mo "old-zora-tzvp" 
		end
	addgto mo 
		f 1
		1 0.65545 1.0
		end
	newgto 
		in "old-zora-tzvp"
		end
	end

%scf
directresetfreq 1
diismaxeq 30
MaxIter 2500
end

%cpcm
	epsilon 4
	end

%freq
	partial_hess
		{  0:5   }
		{  7:17  }
		{ 20:57  }
		end
	end

%pal
nprocs 12
end

* xyz -2 4
In  -1.94369901399913      0.24137840187353     -0.25527624934069
Ga  5.00784332678038     -0.03479449124018      0.01733665178701 Z=30.5
Ga  2.79186402733975     -1.39728169978420      0.50525120988779 Z=30.5
Ga  2.89629615189844      0.24921324318619     -1.55326099572269 Z=30.5
Ga  2.81084306151689      1.18480950789000      0.91090528109800 Z=30.5
Ga  0.25612679517604      1.25501135936842      0.84122468214334
Fe  0.02033569296902     -1.54987660437126      0.39772169647914
Ga  0.34523758754104      0.35339948601424     -1.58155163840802 Z=30.5
S   3.99909894775620     -0.36244695686340      2.10121511838440
S   4.19524523458204     -1.65226982295284     -1.33253932493735
S   4.18089779679278      1.96659066720087     -0.79299657407959
S   -1.09226703673731     -0.21632974540049      1.86882840409217
S   -0.97378820816279     -1.43951227554582     -1.60450146543994
S   -0.80324261765605      2.16315550503471     -0.94432553754324
S   1.57911364500207     -3.00237459870628      1.31015152638672
S   1.51481410869275      2.57048977704797      2.07683731909378
S   1.64390347936690      0.54128044678291     -3.35352021450280
C   1.51637887540884      0.01957241722658     -0.06561898131087
C   -0.81330578088196     -3.18584491958074      0.62413372302005
O   -1.25885115245949     -4.24166781632760      0.60542986807872
O   -3.62932242263595     -0.94839832565904      0.32739444280042
O   -3.33907787872077      0.21673818044722     -1.93011868157629
O   -4.86019873388516     -1.03842182134821     -3.00646355047016
O   -3.88239828453185     -3.15838697601676      1.48786522013427
O   -5.15200207326593     -4.72489199341713      0.52948595138221
O   -7.89958567652846      2.11082919284603     -0.38430661827008
O   -7.56581159209485      0.81875984159783      1.41350484185048
C   -4.53491341869447     -1.42412232368433     -0.68711632031765
C   -4.21370450674414     -0.71259039091188     -1.99334511609550
C   -4.29493271259320     -2.93133012257980     -0.83039842233936
C   -4.47195397124320     -3.66962247368842      0.49223398707095
C   -5.96092165921485     -1.01829373374482     -0.27223844341662
C   -6.18439080675530      0.47274662895607     -0.51260038328876
C   -7.31883650836391      1.16969798438099      0.22451853867555
H   -3.52853537963921     -1.74122538821330      0.96050250201149
H   -5.28738143091635      0.99206020727123     -0.17281962424882
H   -6.28478589933439      0.67641563882733     -1.57844835644740
H   -6.68963140862416     -1.61547175324053     -0.82173369556434
H   -6.05027866942253     -1.24741996608005      0.78569970681773
H   -3.24293976643397     -3.04488628146061     -1.11709735690975
H   -4.92715651315037     -3.34821347202129     -1.61059844350798
H   -3.56525982173595      4.00436190918840     -1.64216296459823
H   9.04452228968330      0.68246507722964     -0.55772456757617
C   8.14521442341686      0.11704785612436     -0.80188919549828
H   7.54931715970987      0.76047531039576     -1.45531809735227
H   8.43372704318172     -0.77960736949182     -1.35854103034346
S   7.13621836732477     -0.31457086101976      0.68548889254529
C   -4.06911819256565      3.11603734793575     -1.26127549216575
H   -5.12729041842824      3.15866283117261     -1.51397019312436
H   -3.65637736364319      2.24172799112779     -1.76799500192721
N   -3.33255437756176      1.80373692140119      0.79044640561155
C   -3.97431655940144      2.90052586362473      0.21827700059273
C   -3.67783150675481      1.77969828390562      2.08446232169786
H   -3.38992061050758      1.04476786563760      2.83045282725271
N   -4.49128531324058      2.81847917810050      2.36326358701848
H   -4.97619162431181      3.00130057378073      3.25999456716959
C   -4.69463539844170      3.53161777355156      1.20632062453066
H   -5.33156415063693      4.40153033852804      1.16413790895630
*
