# Supplementary material for: Carbon Monoxide Binding to the Iron–Molybdenum Cofactor of Nitrogenase: a Detailed Quantum Mechanics/Molecular Mechanics Investigation
Source: Inorg Chem. 2021 Nov 12;60(23):18031–47. doi: 10.1021/acs.inorgchem.1c02649 (PMC8653219; doi:10.1021/acs.inorgchem.1c02649)
Supplement: Supplementary file 1 — ic1c02649_si_001.zip [file ic1c02649_si_001.zip › diamagnetic/Fe2Ga5InS9C1+.inp]

! uks TPSSh ZORA ZORA-def2-TZVP SARC/J RIJCOSX D3BJ Grid5 FinalGrid6 tightscf slowconv 
! cpcm

%basis
	newgto 
		mo "old-zora-tzvp" 
		end
	addgto mo 
		f 1
		1 0.65545 1.0
		end
	newgto 
		in "old-zora-tzvp"
		end
	end

%scf
directresetfreq 1
diismaxeq 30
MaxIter 2500
flipspin 7
finalms 0.5
end

%cpcm
	epsilon 4
	end

%pal
nprocs 32
end

* xyz -3 10
In     1.975951   -0.195284   -0.2168209
Ga    -4.936379    0.118281    0.080370 Z=30.5 
Fe    -2.688442    1.319604    0.813713 
Ga    -2.849103   -0.015112   -1.488848 Z=30.5
Ga    -2.853165   -1.300327    0.794581 Z=30.5
Ga    -0.261772   -1.416745    0.725881
Fe    -0.111539    1.204841    0.643524
Ga    -0.268888   -0.105541   -1.555174 Z=30.5
S     -3.993391    0.114199    2.190548
S     -4.012816    1.884278   -0.931399
S     -4.192442   -1.744405   -1.022634
S      1.142080   -0.096870    1.9404587
S      1.021344    1.737926   -1.2057474
S      0.840083   -1.983287   -1.1774464
S     -1.272972    2.835064    1.518104
S     -1.609225   -2.954641    1.643483
S     -1.595203   -0.167306   -3.310856
C     -1.512692   -0.069798    0.006065
C     -8.088933   -0.155031   -0.8373905
H     -7.455090   -0.727163   -1.5209962
H     -8.387906    0.775763   -1.3283242
S     -7.132414    0.182888    0.7093669
C      4.164248   -2.820862   -1.5470506
H      5.222566   -2.804975   -1.8001827
H      3.726792   -1.907464   -1.9528961
N      3.386212   -1.775737    0.6306468
C      4.063794   -2.779864   -0.0544818
C      3.727556   -1.884390    1.9218705
H      3.418715   -1.244937    2.7437340
N      4.571268   -2.922803    2.0886366
H      5.057356   -3.187741    2.9646185
C      4.799072   -3.497136    0.8609582
H      5.459128   -4.339373    0.7249946
O      3.626861    1.008458    0.4940425
O      3.393901    0.112171   -1.8960029
O      4.880492    1.536006   -2.7934242
O      3.634317    3.104742    1.8742650
O      4.960825    4.770443    1.1724854
O      7.966625   -1.814543   -0.4994923
O      7.595831   -0.727300    1.4226705
C      4.514336    1.637540   -0.4483238
C      4.234199    1.073045   -1.8355403
C      4.206786    3.140104   -0.423610
C      4.288089    3.728123    0.981234
C      5.950765    1.237855   -0.068861
C      6.214422   -0.213398   -0.464626
C      7.361917   -0.956781    0.201810
H      3.423521    1.735290    1.1822945
H      5.329411   -0.788961   -0.1894136
H      6.325618   -0.299660   -1.5452621
H      6.663259    1.909299   -0.5487975
H      6.031129    1.355957    1.0078183
H      3.160947    3.232001   -0.7415136
H      4.853231    3.671964   -1.1176871
H      3.679929   -3.673853   -2.0223498
H     -8.980527   -0.758498   -0.6672289
*
