# Supplementary material for: Carbon Monoxide Binding to the Iron–Molybdenum Cofactor of Nitrogenase: a Detailed Quantum Mechanics/Molecular Mechanics Investigation
Source: Inorg Chem. 2021 Nov 12;60(23):18031–47. doi: 10.1021/acs.inorgchem.1c02649 (PMC8653219; doi:10.1021/acs.inorgchem.1c02649)
Supplement: Supplementary file 1 — ic1c02649_si_001.zip [file ic1c02649_si_001.zip › geometries/cluster/E0/femoco.xyz]

56
Coordinates from ORCA-job opt
  Mo  1.98636443116700     -0.17503805998506     -0.26158912306098
  Fe  -4.96968007841606     -0.00431516419013      0.09301411229810
  Fe  -2.74402298040904      1.23191608290423      0.74029207960312
  Fe  -2.87555596607569     -0.11209050463183     -1.54448889028338
  Fe  -2.77735730337386     -1.42157128927148      0.72527698580584
  Fe  -0.17114274056624     -1.42610028065599      0.57352310629392
  Fe  -0.17360363367700      1.20234742436816      0.61879574771563
  Fe  -0.26864122821050     -0.13745519620939     -1.63484714573582
  S   -3.92901435601219     -0.10390622151056      2.18035471047681
  S   -4.05994420595087      1.78031708925781     -1.08088218216548
  S   -4.30735590149199     -1.86484207321283     -0.98524093313593
  S   1.09028629266449     -0.12042917576801      1.91919677215723
  S   0.94729778137417      1.71989634800491     -1.25336173401058
  S   0.96047339471949     -1.99200150902468     -1.30406861334526
  S   -1.36578331652730      2.77047480024147      1.57073343638721
  S   -1.42821586760663     -3.03243128418679      1.43718534042390
  S   -1.64048215396848     -0.26371276327371     -3.37359417559031
  C   -1.51628578490788     -0.09180833609215     -0.07339467971230
  C   -8.08893281988757     -0.15503077870527     -0.83739009441948
  H   -7.45509038364606     -0.72716331648666     -1.52099609133779
  H   -8.38790553267745      0.77576311551762     -1.32832418535781
  S   -7.13241365582104      0.18288825141186      0.70936568693576
  C   4.16424771149208     -2.82086208569322     -1.54704979509916
  H   5.22256550889436     -2.80497465797716     -1.80018158183077
  H   3.72679170735772     -1.90746364386875     -1.95289571587871
  N   3.38621214530176     -1.77573749972427      0.63064585897363
  C   4.06379379293635     -2.77986422987288     -0.05448108439400
  C   3.72755638199371     -1.88439037352669      1.92187042097525
  H   3.41871503887070     -1.24493720764420      2.74373410063978
  N   4.57126808880903     -2.92280319510024      2.08863602116755
  H   5.05735589557738     -3.18774123864008      2.96461842341500
  C   4.79907171297574     -3.49713628047705      0.86095813783685
  H   5.45912790661139     -4.33937289088005      0.72499400835977
  O   3.62686108644992      1.00845777938179      0.49404251427287
  O   3.39390063313420      0.11217070240705     -1.89600243391578
  O   4.88049175938317      1.53600566810316     -2.79342438164856
  O   3.63431655042529      3.10474179948684      1.87426486703955
  O   4.96082493867384      4.77044265631549      1.17248466312495
  O   7.96662464501583     -1.81454324965988     -0.49949239377893
  O   7.59583140251071     -0.72729985888471      1.42267048746676
  C   4.51433634755106      1.63753987199527     -0.44832274762207
  C   4.23419939886594      1.07304489724866     -1.83553966690601
  C   4.20678639085006      3.14010381337575     -0.42361020488192
  C   4.28808881739041      3.72812312785927      0.98123388794809
  C   5.95076509919045      1.23785467648428     -0.06886102043078
  C   6.21442179167048     -0.21339842050049     -0.46462594261805
  C   7.36191717933896     -0.95678086156783      0.20181027407862
  H   3.42352080753452      1.73528971446428      1.18229377306350
  H   5.32941076972912     -0.78896076302540     -0.18941301736177
  H   6.32561778376478     -0.29965994037633     -1.54526202924803
  H   6.66325869629202      1.90929872246783     -0.54879723510965
  H   6.03112948955040      1.35595656560704      1.00781802981585
  H   3.16094688847949      3.23200084288385     -0.74151289766280
  H   4.85323077799734      3.67196424965114     -1.11768675140865
  H   3.67992864036666     -3.67385295298073     -2.02234870957309
  H   -8.98052679541810     -0.75849816212140     -0.66722841513199
