# Supplementary material for: Carbon Monoxide Binding to the Iron–Molybdenum Cofactor of Nitrogenase: a Detailed Quantum Mechanics/Molecular Mechanics Investigation
Source: Inorg Chem. 2021 Nov 12;60(23):18031–47. doi: 10.1021/acs.inorgchem.1c02649 (PMC8653219; doi:10.1021/acs.inorgchem.1c02649)
Supplement: Supplementary file 1 — ic1c02649_si_001.zip [file ic1c02649_si_001.zip › geometries/cluster/E0/femoco_cofe2.xyz]

58
Coordinates from ORCA-job opt
  Mo  2.08516713390338      0.15277262868202      0.21763500679714
  Fe  -4.82577967759837     -0.08472603411923      0.16272654595732
  Fe  -2.68866562182686     -1.64322187357738     -0.50620078271169
  Fe  -2.68823702051084      0.21689307255281      1.67728862425951
  Fe  -2.70250633135191      1.17293449483993     -0.78339830935582
  Fe  -0.12296388721291      1.22146792360509     -0.78089662921006
  Fe  -0.04197716089786     -1.31528641424245     -0.44863624238189
  Fe  -0.16004233124517      0.24140962180649      1.63814117886244
  S   -3.91323460150841     -0.33132105699852     -1.98045951666554
  S   -3.94159702068741     -1.66266814181482      1.52869320617207
  S   -4.01217132152979      1.92187479752594      0.98673057438247
  S   1.21804057533890     -0.18707560586140     -1.93791598860250
  S   1.09274602057707     -1.61734466021740      1.44831822609314
  S   0.98045145678075      2.06560945104890      1.00073119045807
  S   -1.04401232039354     -3.06419660848163     -1.25280580863040
  S   -1.41279467828036      2.55225516795226     -1.97199561266606
  S   -1.39565596148510      0.48300405254617      3.44620676986905
  C   -1.45515168651783     -0.01675180017235      0.15489649315709
  C   -3.66807323342982     -3.02217782867821     -0.97674587463758
  O   -4.32316055846492     -3.93199424166097     -1.27008700908598
  C   -7.95086043513689      0.30000362128419      1.04049887438643
  H   -7.32180864554060      0.96770567654330      1.63525807065947
  H   -8.24424764462944     -0.55340783657644      1.65833966749882
  S   -6.99093136107039     -0.25349337472322     -0.43828201718274
  C   4.30937231740706      2.96764337475047      1.11722842920713
  H   5.37135580356722      2.98354378976272      1.35473847707672
  H   3.87432112518286      2.12333544013505      1.65465006543428
  N   3.50195850658244      1.61826508728254     -0.87710010347431
  C   4.18820886544284      2.71008712506318     -0.35231218174139
  C   3.82494592488707      1.53786225480291     -2.17478753312123
  H   3.49958424113553      0.78924655883213     -2.89122568144544
  N   4.66703753393524      2.53884110719981     -2.50067973149386
  H   5.13746048561238      2.67613254358444     -3.41362047481382
  C   4.91193061453065      3.28397467862876     -1.37176340864920
  H   5.57158202748928      4.13725349193702     -1.36829812537259
  O   3.71028036450225     -1.11900165134029     -0.35858259319723
  O   3.49643002262484      0.10160692509593      1.89253016521375
  O   4.99966341794704     -1.18257426530500      2.95767596255541
  O   3.69008972425288     -3.39985148340240     -1.42038041394386
  O   5.02621118195107     -4.94553403023006     -0.49832761062281
  O   8.08480941959103      1.78688591935687      0.18622161324659
  O   7.67911154937779      0.44342676105918     -1.55855872272998
  C   4.60544728001602     -1.60944804042833      0.65499391879486
  C   4.34151216643603     -0.85403579717248      1.95213335471487
  C   4.29009477674688     -3.09848435257469      0.85176099834384
  C   4.35431302017015     -3.88618752052111     -0.45392254900372
  C   6.04082526812252     -1.27927064820519      0.20955200265493
  C   6.32338337063566      0.20941311402879      0.40193323711357
  C   7.46491147429324      0.84388515452942     -0.37871635263190
  H   3.49407871501583     -1.93114558425535     -0.93287154120687
  H   5.43878179185516      0.75283439773287      0.06669204099317
  H   6.45467900385936      0.43892263232254      1.45909011951946
  H   6.75388762095388     -1.88703956044656      0.76726301624962
  H   6.10727397748754     -1.54232489651837     -0.84196666526233
  H   3.24713838515064     -3.13902382786252      1.19002470190843
  H   4.94316306359226     -3.52753374174415      1.60821987165517
  H   3.83452683034903      3.88163550068934      1.47389111999863
  H   -8.84504713927081      0.86839327886152      0.78470412663084
