# Supplementary material for: Carbon Monoxide Binding to the Iron–Molybdenum Cofactor of Nitrogenase: a Detailed Quantum Mechanics/Molecular Mechanics Investigation
Source: Inorg Chem. 2021 Nov 12;60(23):18031–47. doi: 10.1021/acs.inorgchem.1c02649 (PMC8653219; doi:10.1021/acs.inorgchem.1c02649)
Supplement: Supplementary file 1 — ic1c02649_si_001.zip [file ic1c02649_si_001.zip › geometries/cluster/E0/femoco_cofe6.xyz]

59
Coordinates from ORCA-job opt
  Mo  2.03332231318644     -0.24357832906483     -0.26078263845636
  Fe  -4.90092888576960      0.10514714363142     -0.12632767906312
  Fe  -2.59950777892632      1.60888998134671      0.18338227663145
  Fe  -2.78039270098638     -0.39902173782754     -1.62942792289647
  Fe  -2.78375961586231     -1.09565187120741      0.91660413373250
  Fe  -0.19786028378380     -1.29610501053690      0.79973810742313
  Fe  -0.09713516250268      1.15708733035176      0.36913445153005
  Fe  -0.20392029663057     -0.36123085213997     -1.68510097911360
  S   -3.84247646497874      0.66622923062615      1.89013793578864
  S   -4.06302841865585      1.45971124068575     -1.71560170046495
  S   -4.12966252306896     -2.00432979347015     -0.73952292213180
  S   1.11960289552965      0.14642295403461      1.86911762146591
  S   1.02082128164722      1.49826887307782     -1.48930634455160
  S   0.92184856616748     -2.17780784881093     -0.96246387981306
  S   -3.14067104544444      3.86771178644094      0.18013065132616
  S   -1.50408271880278     -2.49632209311225      2.09405559865226
  S   -1.50515988176005     -0.70249481638950     -3.42331724690769
  C   -1.46263352349011     -0.11132942693586     -0.16388638652391
  C   -0.34151961636519      2.63897272989031      1.23757148986173
  O   -0.31118329053230      3.60346378835326      1.90090480750392
  H   -2.43242256044288      4.36282626348711      1.21123587728013
  C   -8.07098349945494     -0.26435738112475     -0.87547514478797
  H   -7.46897729775121     -0.93981624144392     -1.48932882338536
  H   -8.38431822943168      0.58476600428972     -1.48990396526969
  S   -7.05039595429171      0.29754858289337      0.55476099367561
  C   4.21589909248522     -3.04889737001215     -1.08535461103182
  H   5.27128164744696     -3.06894354906348     -1.34581124741171
  H   3.77507556752266     -2.20746947896836     -1.62154961520325
  N   3.46133988919244     -1.66870009009128      0.89688188789482
  C   4.12723600273236     -2.77534212466122      0.38237155398126
  C   3.80248576064058     -1.56688646196478      2.18791511376979
  H   3.49569368817131     -0.79958829706220      2.89339901870317
  N   4.63655342895283     -2.57249777478824      2.52040822136268
  H   5.11984412824647     -2.69230088104317      3.42981667667219
  C   4.85682327206317     -3.34110081067611      1.40156953391288
  H   5.50131375149835     -4.20497627175800      1.40305021309107
  O   3.65095288723804      1.06534978873094      0.29208317224384
  O   3.44567182633712     -0.20576559546336     -1.93441321503409
  O   4.90481643902008      1.09551063367050     -3.03824483371891
  O   3.62507683464877      3.37053882326933      1.32219415550267
  O   4.95056089345659      4.90337931328723      0.36230469412940
  O   7.99970216836189     -1.83021102752552     -0.23932145125015
  O   7.62636506947022     -0.45089263778884      1.48549046845033
  C   4.52845700916916      1.55180705834658     -0.73816570233439
  C   4.26393331757271      0.76926509695562     -2.01993100417457
  C   4.19994836930879      3.03529291991524     -0.95178392941862
  C   4.27802262335732      3.84277524849904      0.34160762098352
  C   5.96822402176420      1.23608111351286     -0.30007791324583
  C   6.23870006122866     -0.25835778069369     -0.45518841486436
  C   7.39118389186066     -0.87582133068870      0.31822293034602
  H   3.43413912819187      1.87929056328527      0.86024076383230
  H   5.35749350678216     -0.78592368186306     -0.08715578240026
  H   6.34828851884908     -0.51889575548149     -1.50758094597842
  H   6.67591898487639      1.82467326195189     -0.88460398380613
  H   6.04735514056751      1.52856555133340      0.74306019511197
  H   3.15235437063122      3.06120143329939     -1.27784715985730
  H   4.84069405227940      3.45685668715773     -1.72318364260102
  H   3.72643806895300     -3.96253656418354     -1.42263611538215
  H   -8.95668574221443     -0.82855343596554     -0.58344429922316
