# Supplementary material for: Carbon Monoxide Binding to the Iron–Molybdenum Cofactor of Nitrogenase: a Detailed Quantum Mechanics/Molecular Mechanics Investigation
Source: Inorg Chem. 2021 Nov 12;60(23):18031–47. doi: 10.1021/acs.inorgchem.1c02649 (PMC8653219; doi:10.1021/acs.inorgchem.1c02649)
Supplement: Supplementary file 1 — ic1c02649_si_001.zip [file ic1c02649_si_001.zip › geometries/cluster/E1/hfemoco.xyz]

57
Coordinates from ORCA-job opt
  Mo  -1.97169045405187      0.19785015686631     -0.27437075142448
  Fe  4.96964434096437     -0.00423461007420      0.08369723788850
  Fe  2.76081625484730     -1.17333437886513      0.70005425509756
  Fe  2.88801139856278      0.12805588857749     -1.58211828193037
  Fe  2.79264563038255      1.45884738278032      0.70284701786445
  Fe  0.18480867176313      1.47145492392093      0.54056782807395
  Fe  0.17884732409240     -1.12780123297405      0.56507162583008
  Fe  0.27644660421659      0.18390525570663     -1.67143230965295
  S   3.93219240362759      0.11901912044898      2.17634961279280
  S   4.06193920157115     -1.78914707619583     -1.10286417847564
  S   4.35622138125595      1.85472182230964     -1.00266895031541
  S   -1.06622775998229      0.15747348336577      1.90652437247499
  S   -0.93036547195685     -1.68988354950424     -1.29422790718438
  S   -0.97433762384522      2.03481805596151     -1.33043400200228
  S   1.31287131615841     -2.81885793469635      1.59221603579566
  S   1.45954977536021      3.08337794617478      1.39653197004652
  S   1.66433331444430      0.31009805211936     -3.41207532787858
  C   1.54982213883049      0.13555850293875     -0.10775940146302
  H   1.37774462544436     -2.37390195782723      2.86297551467933
  C   8.08707919841685      0.18044489198893     -0.87366681902003
  H   7.44482880292011      0.76875230408061     -1.53565122769781
  H   8.37801144226918     -0.73945919136403     -1.38931651812503
  S   7.14775097112021     -0.19150060411853      0.67722130364919
  C   -4.15818563165703      2.84384227528818     -1.51901430572019
  H   -5.21632488210356      2.82554363241928     -1.77248187542422
  H   -3.71508332986630      1.93829948088420     -1.93533361480079
  N   -3.37942986643233      1.77317765014515      0.64341812178138
  C   -4.05799472004047      2.78514929847284     -0.02793712877697
  C   -3.71934578599203      1.86558023087980      1.93648612266407
  H   -3.40802889197830      1.21568113151916      2.74913118958303
  N   -4.56241485987579      2.90217398727956      2.11744464171324
  H   -5.04511056254772      3.15542528371942      2.99855535788836
  C   -4.79163339837453      3.49181729284037      0.89689652271518
  H   -5.44897715347012      4.33758296272365      0.77133840064329
  O   -3.61577259418934     -1.00908501933648      0.48039382988494
  O   -3.40779777250974     -0.07928617223840     -1.91140737450735
  O   -4.87609102017900     -1.52071232972413     -2.80936927374032
  O   -3.59885762173918     -3.14348291599234      1.83630496355101
  O   -4.93113030976842     -4.79435318637985      1.11074066394709
  O   -7.95947990455737      1.80658984349244     -0.46429448310769
  O   -7.58440497449284      0.69119140898833      1.44081245006709
  C   -4.49955123262029     -1.63410614319124     -0.46691054925793
  C   -4.23008853663300     -1.05317885350529     -1.85167416639005
  C   -4.18612594670548     -3.13581938770810     -0.45939965403110
  C   -4.25885457581744     -3.74783947171354      0.93559133046715
  C   -5.93674201833572     -1.24563790809340     -0.08020694206295
  C   -6.20397939475530      0.21031187139001     -0.45518908132121
  C   -7.35195030540325      0.94010706578869      0.22320648673702
  H   -3.40102857592802     -1.73363799922702      1.15797133065399
  H   -5.32003382809876      0.78437705884943     -0.17314059857911
  H   -6.31628586600289      0.31213810289153     -1.53435377639796
  H   -6.64785062383440     -1.91223829539136     -0.56893738823035
  H   -6.01479892286045     -1.37854391059406      0.99494615737278
  H   -3.13970558096058     -3.21583309482198     -0.78172845997782
  H   -4.83593842992659     -3.65941250385784     -1.15718329766876
  H   -3.67527809699588      3.70438363240476     -1.98198010254652
  H   8.98239763838859      0.77802989772468     -0.70230325899163
