# Supplementary material for: Carbon Monoxide Binding to the Iron–Molybdenum Cofactor of Nitrogenase: a Detailed Quantum Mechanics/Molecular Mechanics Investigation
Source: Inorg Chem. 2021 Nov 12;60(23):18031–47. doi: 10.1021/acs.inorgchem.1c02649 (PMC8653219; doi:10.1021/acs.inorgchem.1c02649)
Supplement: Supplementary file 1 — ic1c02649_si_001.zip [file ic1c02649_si_001.zip › geometries/cluster/E1/hfemoco_cofe2.xyz]

59
Coordinates from ORCA-job opt
  Mo  2.02599256668747     -0.22367461001667     -0.26659199542100
  Fe  -4.90835751210908      0.02737413578203     -0.12224402931399
  Fe  -2.66984288236991      1.36747256105674      0.07547016659750
  Fe  -2.79844994189099     -0.44533193899193     -1.71781860207247
  Fe  -2.77971779688186     -1.12077541687679      0.87446073403154
  Fe  -0.18316390790701     -1.28936762337016      0.73279683452750
  Fe  -0.12092440309954      1.34956145615960      0.37300297406920
  Fe  -0.20255419025411     -0.36714975760623     -1.73164036590378
  S   -3.85646506847781      0.62743281911512      1.87282972658436
  S   -4.05897289878811      1.45346802618981     -1.69306230820790
  S   -4.12412400056318     -2.04973810517486     -0.79889659717370
  S   1.12271950297457      0.13862772648136      1.85419056462630
  S   1.04669097126425      1.49425893039617     -1.55744731904320
  S   0.94129704367529     -2.16115175504042     -1.02312502132874
  S   0.17892134522835      3.38779352193022      1.39281086706429
  S   -1.48417190570862     -2.51445694601074      2.03686608727218
  S   -1.47961935286012     -0.71058554505883     -3.48535441517944
  C   -1.46344791362150     -0.10052364962936     -0.25175684015271
  C   -2.60970797719472      3.09812766735073      0.29089864717017
  O   -2.69633042630690      4.25962999066975      0.35510000553402
  H   1.52296158577019      3.30100594695254      1.47696539214938
  C   -8.07098331176431     -0.26435746191336     -0.87547509166904
  H   -7.46897734160389     -0.93981620048431     -1.48932880741572
  H   -8.38431828460541      0.58476604533386     -1.48990398767284
  S   -7.05039603334835      0.29754857684316      0.55476095160647
  C   4.21589917436610     -3.04889733638226     -1.08535462417775
  H   5.27128165480172     -3.06894353370339     -1.34581125873949
  H   3.77507554745498     -2.20746949246808     -1.62154961230743
  N   3.46134013304318     -1.66870002372963      0.89688181975276
  C   4.12723576421400     -2.77534222713060      0.38237161351003
  C   3.80248571719092     -1.56688643826892      2.18791511991944
  H   3.49569369135731     -0.79958830839662      2.89339902391233
  N   4.63655336544949     -2.57249781995779      2.52040823678341
  H   5.11984416453826     -2.69230085997114      3.42981666671929
  C   4.85682330659847     -3.34110078355151      1.40156952098238
  H   5.50131375384722     -4.20497627946226      1.40305021667613
  O   3.65095298092692      1.06534987063832      0.29208316433469
  O   3.44567187757425     -0.20576562915424     -1.93441316925081
  O   4.90481645923115      1.09551062140913     -3.03824482585162
  O   3.62507683434445      3.37053882267279      1.32219415435432
  O   4.95056089141624      4.90337931382068      0.36230469357190
  O   7.99970216663571     -1.83021102797757     -0.23932145031348
  O   7.62636507031736     -0.45089263650112      1.48549046831210
  C   4.52845699149487      1.55180687464547     -0.73816565475593
  C   4.26393320149390      0.76926519380761     -2.01993106899092
  C   4.19994836699198      3.03529296111926     -0.95178392062036
  C   4.27802262356309      3.84277524567733      0.34160762197127
  C   5.96822399176126      1.23608112151960     -0.30007791812573
  C   6.23870006763658     -0.25835778310383     -0.45518842029715
  C   7.39118389176383     -0.87582133247669      0.31822293084420
  H   3.43413907646857      1.87929054879527      0.86024075985886
  H   5.35749350527977     -0.78592367946700     -0.08715578314928
  H   6.34828851895521     -0.51889575520069     -1.50758094476996
  H   6.67591899954008      1.82467327160474     -0.88460397603018
  H   6.04735514653251      1.52856555302134      0.74306019485063
  H   3.15235438501253      3.06120142792104     -1.27784716939737
  H   4.84069405670370      3.45685669032361     -1.72318364778183
  H   3.72643806973311     -3.96253656208353     -1.42263610939400
  H   -8.95668578518356     -0.82855342968195     -0.58344430396496
