# Supplementary material for: Carbon Monoxide Binding to the Iron–Molybdenum Cofactor of Nitrogenase: a Detailed Quantum Mechanics/Molecular Mechanics Investigation
Source: Inorg Chem. 2021 Nov 12;60(23):18031–47. doi: 10.1021/acs.inorgchem.1c02649 (PMC8653219; doi:10.1021/acs.inorgchem.1c02649)
Supplement: Supplementary file 1 — ic1c02649_si_001.zip [file ic1c02649_si_001.zip › geometries/qmmm/E0/co_fe2_active.xyz]

1001
coordinates written in Ang with frag_edit.py 
N   6.84007415374927e+01 6.97255533943440e+01 1.09579444318869e+02
H   6.79996456031133e+01 6.90303984306833e+01 1.10190423014577e+02
C   6.79224872855285e+01 6.96606893956182e+01 1.08223448490367e+02
H   6.86271923362341e+01 7.01508026118581e+01 1.07567832573774e+02
C   6.78293385451057e+01 6.81814374639259e+01 1.07833184262340e+02
H   6.72619612768514e+01 6.76625566629283e+01 1.08637500681629e+02
C   6.70802978906382e+01 6.79578841282294e+01 1.06506313115941e+02
H   6.70365278660415e+01 6.68772093030875e+01 1.06255054407609e+02
H   6.60316467757141e+01 6.83171123963031e+01 1.06560886622035e+02
H   6.76025278863496e+01 6.84542910878324e+01 1.05665466613760e+02
C   6.92526706155922e+01 6.75598001775521e+01 1.07775337072240e+02
H   6.97522673966241e+01 6.79563444801491e+01 1.06863630033765e+02
H   6.98393047608335e+01 6.78671304408304e+01 1.08667945519574e+02
C   6.92780716376845e+01 6.60275146234947e+01 1.07729657056930e+02
H   6.87679909061907e+01 6.56506753625483e+01 1.06816738056821e+02
H   7.03228770426455e+01 6.56517275579692e+01 1.07717721769969e+02
H   6.87671386962408e+01 6.56060962784349e+01 1.08620648870327e+02
C   6.66094701547793e+01 7.04372422380861e+01 1.08109404982983e+02
O   6.62043579730500e+01 7.08137544508930e+01 1.07011222452668e+02
N   6.59522410257816e+01 7.07562870957833e+01 1.09249716858902e+02
H   6.63484328876691e+01 7.05069880787878e+01 1.10135361533832e+02
C   6.46969959866981e+01 7.14934129969855e+01 1.09331703129917e+02
H   6.39383573114626e+01 7.08969735413452e+01 1.08847472847276e+02
C   6.42727178944297e+01 7.17334895029389e+01 1.10801638042053e+02
H   6.51540366502377e+01 7.21619285210941e+01 1.11333846789832e+02
H   6.34562669388328e+01 7.24932268646903e+01 1.10872146220962e+02
C   6.37489313310662e+01 7.05186586205740e+01 1.11583000781354e+02
H   6.27385998550444e+01 7.02511821144956e+01 1.11202243436150e+02
H   6.44198219033008e+01 6.96404198082833e+01 1.11452365900261e+02
C   6.37043524899499e+01 7.09034965706606e+01 1.13062600110600e+02
H   6.47471014552790e+01 7.09139069647942e+01 1.13448606744624e+02
H   6.32536258479177e+01 7.19161890747831e+01 1.13176707674470e+02
N   6.28916901854526e+01 6.99198819781523e+01 1.13833137056565e+02
H   6.26122885741734e+01 6.90561073638736e+01 1.13396634211561e+02
C   6.27039152164945e+01 7.00407569968190e+01 1.15138819790101e+02
N   6.31683839903793e+01 7.10554667270497e+01 1.15833609771282e+02
H   6.38123527231696e+01 7.16796815536392e+01 1.15401256477322e+02
H   6.29647086647084e+01 7.10667828351298e+01 1.16813825666271e+02
N   6.20658473304357e+01 6.91103054816661e+01 1.15808740229212e+02
H   6.18770161235297e+01 6.82306045025487e+01 1.15357163322419e+02
H   6.22316170581469e+01 6.90376943039674e+01 1.16792835268140e+02
C   6.46508614702521e+01 7.28734942401484e+01 1.08689543779559e+02
O   6.56584097808185e+01 7.35710471520446e+01 1.08560431180776e+02
N   6.34202895115538e+01 7.33016245345180e+01 1.08345806309337e+02
H   6.26386472136603e+01 7.26910258175174e+01 1.08504892650707e+02
C   6.30811194228057e+01 7.46430417698436e+01 1.07897624087391e+02
H   6.39765624649582e+01 7.52015991275147e+01 1.07669337347339e+02
H   6.24210023887000e+01 7.45453167991817e+01 1.07049187896586e+02
C   6.23365327493132e+01 7.53801376927053e+01 1.08980273198706e+02
O   6.26108210427026e+01 7.52001904728703e+01 1.10167655357766e+02
N   5.80300716172073e+01 7.81319740048507e+01 1.05724463822355e+02
H   5.87456197554026e+01 7.82228976570641e+01 1.06424100584523e+02
C   5.81773464781965e+01 7.70023071650515e+01 1.04828764940661e+02
H   5.81704447616943e+01 7.73771618666471e+01 1.03815132697246e+02
C   5.95249420949271e+01 7.63003755943232e+01 1.05091334031890e+02
H   5.96936226361956e+01 7.54730504944150e+01 1.04371711611446e+02
H   6.03581313849925e+01 7.70303609470944e+01 1.04985861282901e+02
H   5.95700173940162e+01 7.58847192833947e+01 1.06116238941621e+02
C   5.70203720705082e+01 7.60144289767618e+01 1.04941654256482e+02
O   5.65004119495327e+01 7.55246427983762e+01 1.03943222337279e+02
N   5.65385897027171e+01 7.57453201705237e+01 1.06171766539316e+02
H   5.70268119130883e+01 7.61293575140984e+01 1.06960272138338e+02
C   5.53563634046399e+01 7.49153770570307e+01 1.06410251309393e+02
H   5.54281473449651e+01 7.40231594118913e+01 1.05804402314515e+02
H   5.53386923526812e+01 7.46925145444656e+01 1.07460544469461e+02
C   5.40265031626492e+01 7.55669115744428e+01 1.06101842100785e+02
O   5.30029439146460e+01 7.49023543513014e+01 1.05969913063132e+02
N   5.39891359935532e+01 7.68983034289488e+01 1.05988498413954e+02
H   5.48258046699510e+01 7.74212537338517e+01 1.06150261727092e+02
C   5.27707855109534e+01 7.76419457891434e+01 1.05708613213188e+02
H   5.19056580781293e+01 7.70309076942757e+01 1.05926010227078e+02
C   5.26811643580585e+01 7.89051098543619e+01 1.06586645382171e+02
H   5.26199904132525e+01 7.85796422633432e+01 1.07650089697367e+02
H   5.36078268758568e+01 7.95101265936454e+01 1.06472488287241e+02
O   5.15352080900369e+01 7.96990663674705e+01 1.06282588689931e+02
H   5.17661525832720e+01 8.03105727199208e+01 1.05554726344350e+02
C   5.26625048708841e+01 7.80382882334768e+01 1.04255572653286e+02
O   5.17758612461125e+01 7.75888264298595e+01 1.03531013034887e+02
N   5.52015579192985e+01 7.75694202410891e+01 1.01856783017549e+02
H   5.56886022419695e+01 7.78205770974695e+01 1.02692003179002e+02
C   5.58025769841696e+01 7.65456933312904e+01 1.01019294562630e+02
H   5.59329739100965e+01 7.69494512034361e+01 1.00032152906128e+02
H   5.67353456962617e+01 7.62565774955281e+01 1.01477125416687e+02
C   5.49479153106116e+01 7.53262186503927e+01 1.00905258703534e+02
O   5.47223547070567e+01 7.47957007156853e+01 9.98192070419259e+01
N   5.44544977666727e+01 7.48552624617528e+01 1.02054976949919e+02
H   5.47599417707721e+01 7.52711003135958e+01 1.02911881647087e+02
C   5.35289678868493e+01 7.37513294236232e+01 1.02134980752302e+02
H   5.36965512019060e+01 7.31137881447135e+01 1.01273932950893e+02
C   5.37787184019730e+01 7.28628383231334e+01 1.03333688458041e+02
H   5.37087030277466e+01 7.35087792868986e+01 1.04211229384735e+02
C   5.28180360342870e+01 7.16768259570691e+01 1.03504974930071e+02
H   5.31335674697820e+01 7.10821877666898e+01 1.04369353530720e+02
H   5.17745318675113e+01 7.19744579632088e+01 1.03669824012263e+02
H   5.28477145332098e+01 7.10053458595247e+01 1.02642684169350e+02
C   5.52311409930511e+01 7.23653548492432e+01 1.03204927903767e+02
H   5.59711797640751e+01 7.31696669750064e+01 1.03312943559766e+02
H   5.54469730034768e+01 7.16296845786545e+01 1.03984351052091e+02
H   5.53981922165312e+01 7.18400395346663e+01 1.02254686480542e+02
C   5.20973379590908e+01 7.42192416522056e+01 1.01971358671377e+02
O   5.16293426881517e+01 7.42806592788942e+01 1.00844923485590e+02
N   5.13147422335983e+01 7.45376613383573e+01 1.03015556258399e+02
H   5.16993566032391e+01 7.45916639962325e+01 1.03934716633543e+02
C   4.98532870366304e+01 7.46200447668066e+01 1.02903847868628e+02
H   4.95160996608954e+01 7.36269717078973e+01 1.02640873455557e+02
C   4.92332147867518e+01 7.49285920597058e+01 1.04263514237946e+02
H   4.96970483665958e+01 7.58602117566974e+01 1.04659538163754e+02
C   4.77032325679157e+01 7.51257939117327e+01 1.04165888075988e+02
H   4.72553890331782e+01 7.51456307194117e+01 1.05182760060391e+02
H   4.74429826561820e+01 7.60807549727560e+01 1.03662357179765e+02
H   4.72395834500990e+01 7.42900703160875e+01 1.03602116919015e+02
C   4.95489904558856e+01 7.37663036120388e+01 1.05230752567096e+02
H   4.91869576830853e+01 7.28021084535161e+01 1.04814754608212e+02
H   5.06371504621014e+01 7.36808204734099e+01 1.05429091752992e+02
H   4.90363191186166e+01 7.39275487040149e+01 1.06204423249276e+02
C   4.92624921080097e+01 7.55232438566086e+01 1.01802355415568e+02
O   4.84545383446268e+01 7.50833843838384e+01 1.00986128690425e+02
N   5.04478449103434e+01 7.60055956902567e+01 9.70791593071281e+01
C   5.08496917627661e+01 7.51309479658341e+01 9.81780469245559e+01
H   5.00963695111681e+01 7.52347192822897e+01 9.89890515488553e+01
H   5.18599051620318e+01 7.53790302887320e+01 9.85724504812113e+01
C   4.98473045432628e+01 7.52339386765750e+01 9.60034054145472e+01
H   5.05024414392024e+01 7.52902700592134e+01 9.51465629703292e+01
C   4.97040155249326e+01 7.38189257666553e+01 9.65908653980456e+01
H   4.87387964856572e+01 7.37135278361873e+01 9.71387588584485e+01
H   4.97566283581348e+01 7.30229202934041e+01 9.58261033822195e+01
C   5.08017656185705e+01 7.37160683763499e+01 9.76313962317490e+01
H   5.05501107913947e+01 7.29667191841417e+01 9.84063346491876e+01
H   5.17721297392334e+01 7.34629988192908e+01 9.71762724707901e+01
C   4.84794380636048e+01 7.56899732447232e+01 9.55667610033898e+01
O   4.80741169576787e+01 7.52475099946384e+01 9.44910711607987e+01
N   5.91714179505698e+01 7.34300773893358e+01 9.52865744755241e+01
H   5.87532397364053e+01 7.43360579899179e+01 9.53960972407655e+01
C   5.83440895373657e+01 7.22868540597998e+01 9.55801927863616e+01
H   5.89591302148692e+01 7.14014365391729e+01 9.56888855942581e+01
C   5.75689489454352e+01 7.24577984172700e+01 9.68937314811523e+01
H   5.83529509094411e+01 7.26281825619359e+01 9.76435103423615e+01
H   5.69654965045610e+01 7.33706980163681e+01 9.68264403344026e+01
C   5.67188004967492e+01 7.12481795433813e+01 9.72856553978838e+01
H   5.57571491191847e+01 7.12527833145641e+01 9.67577126529410e+01
H   5.72098156615365e+01 7.02997458376416e+01 9.70449528456983e+01
C   5.64810293274963e+01 7.12780618912994e+01 9.87906664974748e+01
H   5.74216296407740e+01 7.10486803973166e+01 9.93050033070913e+01
H   5.61596191855630e+01 7.22819789205089e+01 9.91054893823475e+01
N   5.54993293695151e+01 7.03186148149396e+01 9.92565486619733e+01
H   5.58247174983117e+01 6.94490709639980e+01 9.96804368253873e+01
C   5.42328011881508e+01 7.06578693913999e+01 9.95116211084166e+01
N   5.36964114490066e+01 7.17591729216240e+01 9.89621872922123e+01
H   5.41196239172817e+01 7.22797286224649e+01 9.82010330651643e+01
H   5.27659455264694e+01 7.20161809696464e+01 9.93029313801195e+01
N   5.34970374356846e+01 6.99200313812924e+01 1.00338117965589e+02
H   5.38603420279582e+01 6.90409228864358e+01 1.00721001353089e+02
H   5.25254191261088e+01 7.01871296241910e+01 1.00491418903933e+02
C   5.73820672709830e+01 7.20189987629020e+01 9.44505421186778e+01
O   5.66582138804580e+01 7.29034194607463e+01 9.39921933528054e+01
N   5.73601405563448e+01 7.07673116922905e+01 9.39568149886854e+01
H   5.79052387350928e+01 7.00504164957692e+01 9.44119698618247e+01
C   5.66925436119459e+01 7.03692444225775e+01 9.27328523639146e+01
H   5.67470810361562e+01 7.11883026822253e+01 9.20281747854963e+01
C   5.74074251925027e+01 6.91483400004672e+01 9.21151105090036e+01
H   5.74259011988340e+01 6.83301062623761e+01 9.28698886556525e+01
H   5.68591725760585e+01 6.87727036410468e+01 9.12221296695843e+01
C   5.88455689659875e+01 6.94671782009114e+01 9.16813030556827e+01
H   5.88401718154152e+01 7.01735808019419e+01 9.08209267009996e+01
H   5.93810069802655e+01 6.99757871696270e+01 9.25154664534487e+01
C   5.96599879832770e+01 6.82199546904295e+01 9.13404050564874e+01
H   6.07284203214169e+01 6.84888517440783e+01 9.12433024050022e+01
H   5.95638987497538e+01 6.74836673768626e+01 9.21665774464723e+01
N   5.91747148935865e+01 6.76818554897729e+01 9.00280188714331e+01
H   5.93220909625346e+01 6.82394437834309e+01 8.91844266711741e+01
C   5.86198571022271e+01 6.64911771102175e+01 8.98497028973928e+01
N   5.85272411666085e+01 6.55818433525274e+01 9.07945410382841e+01
H   5.89888367136674e+01 6.57274520147554e+01 9.16705676170444e+01
H   5.82633212912283e+01 6.46532217598802e+01 9.05115537850995e+01
N   5.81865066039875e+01 6.61670577672744e+01 8.86506990252250e+01
H   5.80082130182893e+01 6.69356261116575e+01 8.80209802646143e+01
H   5.76450368868200e+01 6.53332432622281e+01 8.85301116393957e+01
C   5.52245190065363e+01 7.00554331124654e+01 9.29237362153877e+01
O   5.47111756990752e+01 6.90393992494117e+01 9.24624437498604e+01
N   5.45040223447834e+01 7.09651577610159e+01 9.35928054629992e+01
H   5.49934721437749e+01 7.17675967151497e+01 9.39394838714790e+01
C   5.30752696041885e+01 7.08917419531070e+01 9.38131032512712e+01
H   5.28130238760769e+01 6.98563562747789e+01 9.39949994358890e+01
C   5.26568111822092e+01 7.16952794709956e+01 9.50826721232987e+01
H   5.15738936084306e+01 7.19217949733051e+01 9.50746728581147e+01
H   5.28489957046003e+01 7.10409119416781e+01 9.59628807327714e+01
C   5.34662726260403e+01 7.29714376177353e+01 9.53279953025064e+01
O   5.40970465190154e+01 7.31420956913314e+01 9.63769735930391e+01
N   5.34536451601546e+01 7.39067607138114e+01 9.43578348129375e+01
H   5.29080753454866e+01 7.37335604184777e+01 9.35377364384168e+01
H   5.40544820976038e+01 7.47007268115798e+01 9.44621880725227e+01
C   5.23222004048103e+01 7.12957666285833e+01 9.25434399088352e+01
O   5.20990962945032e+01 7.24774479758347e+01 9.22634703952583e+01
N   6.01037560638908e+01 7.46530286720576e+01 1.13599589194471e+02
H   5.93066011721589e+01 7.52526802538975e+01 1.13660464353173e+02
C   6.02324280563274e+01 7.39286621035433e+01 1.12353362827554e+02
H   6.11770301414266e+01 7.41752616502350e+01 1.11891415867007e+02
C   6.00807709248932e+01 7.23938358263423e+01 1.12579049079786e+02
H   6.02496207083141e+01 7.18470218655692e+01 1.11626410830322e+02
H   6.08679241789540e+01 7.20446215280568e+01 1.13281474525308e+02
O   5.87939593154116e+01 7.20765794668210e+01 1.13131480233126e+02
H   5.89338030522962e+01 7.13799996859246e+01 1.13815966008349e+02
C   5.91128896420802e+01 7.43502606730021e+01 1.11422264590021e+02
O   5.83131941332761e+01 7.52287972642257e+01 1.11741535696212e+02
N   5.89729484842701e+01 7.36437464023268e+01 1.10282138362766e+02
H   5.97060890535462e+01 7.30149274450632e+01 1.09980976432315e+02
C   5.78262158405876e+01 7.36770797065846e+01 1.09390627373186e+02
H   5.77048004500059e+01 7.46827076994808e+01 1.09031765248457e+02
C   5.79873731065694e+01 7.27163443671281e+01 1.08173219711347e+02
H   5.79629250388606e+01 7.16784711407857e+01 1.08526670509287e+02
H   5.71255739907512e+01 7.28511385580776e+01 1.07509384581629e+02
C   5.92760768458905e+01 7.29726271081814e+01 1.07361263535024e+02
H   5.90732355761404e+01 7.27751263102137e+01 1.06302986368468e+02
H   5.95867637888602e+01 7.40233847768262e+01 1.07438366331344e+02
C   6.04487677048354e+01 7.21051263081125e+01 1.07816166946723e+02
O   6.08103642008850e+01 7.20679685893240e+01 1.09007168928647e+02
N   6.10490738956214e+01 7.14105130720516e+01 1.06842879416432e+02
H   6.07265018167835e+01 7.14973752556252e+01 1.05881441267022e+02
H   6.18069507080329e+01 7.07159946918276e+01 1.07047328994851e+02
C   5.65090654134426e+01 7.33355001606057e+01 1.10049575787188e+02
O   5.54586595938003e+01 7.38335620847787e+01 1.09650624519829e+02
N   5.65247590311206e+01 7.24995615791196e+01 1.11108245795966e+02
H   5.74074232868811e+01 7.21910456453170e+01 1.11466045354298e+02
C   5.53181043358474e+01 7.20001980936331e+01 1.11747736877682e+02
H   5.48216066434573e+01 7.13982059744892e+01 1.11014056148917e+02
C   5.55756046767439e+01 7.10660024735526e+01 1.12950338665887e+02
H   5.60422731350469e+01 7.01266000662665e+01 1.12580413646242e+02
H   5.62750863524564e+01 7.15359944377722e+01 1.13674726618265e+02
O   5.43534181078518e+01 7.07364874192062e+01 1.13608952887995e+02
H   5.41716346228037e+01 7.14173393563469e+01 1.14293754697594e+02
C   5.43057727366508e+01 7.30411566745203e+01 1.12163915621167e+02
O   5.31251080769633e+01 7.29622158516741e+01 1.11827622981034e+02
N   5.21853213882131e+01 7.45674256783233e+01 1.09502896275990e+02
H   5.29603872282309e+01 7.40264773690753e+01 1.09834808625855e+02
C   5.09947159831495e+01 7.38348582733253e+01 1.09077288085696e+02
H   5.07771519566426e+01 7.41082744582946e+01 1.08049220586305e+02
C   5.10892435666395e+01 7.22867024807681e+01 1.09207344463560e+02
H   5.10062883382212e+01 7.19793496383291e+01 1.10257318534704e+02
H   5.02265335938242e+01 7.18631757913890e+01 1.08673925070431e+02
N   5.29971218553255e+01 7.07438588455232e+01 1.09525837862997e+02
C   5.23933021616026e+01 7.17130908194266e+01 1.08744692010325e+02
C   5.41277948404816e+01 7.04392759688875e+01 1.08909409678841e+02
H   5.48551658697857e+01 6.97007250441717e+01 1.09224879290496e+02
N   5.42830166386006e+01 7.11575430524126e+01 1.07769172118566e+02
H   5.49982505733337e+01 7.09775523247253e+01 1.07058280656822e+02
C   5.31734555727662e+01 7.19611114884312e+01 1.07631370063943e+02
H   5.30386733707482e+01 7.26245125541587e+01 1.06788570875096e+02
C   4.98007322362580e+01 7.42161247285783e+01 1.09929396820034e+02
O   4.87150876023912e+01 7.45053303971490e+01 1.09439946264715e+02
N   4.53221108409513e+01 6.68322425657049e+01 1.02428940520433e+02
H   4.50869587401271e+01 6.76605705262130e+01 1.01913613955709e+02
C   4.67476627269336e+01 6.66165968535826e+01 1.02652934701384e+02
H   4.72129232963202e+01 6.75866605408760e+01 1.02599018010831e+02
H   4.68966456594077e+01 6.61468679956701e+01 1.03616037664279e+02
C   4.74326531733335e+01 6.57605480506767e+01 1.01616042439422e+02
O   4.82634355797463e+01 6.49158720299194e+01 1.01947883953051e+02
N   4.71341067105984e+01 6.59734391647214e+01 1.00324328782719e+02
H   4.64347864164254e+01 6.66468081479570e+01 1.00081504912790e+02
C   4.79427657394983e+01 6.54488437905757e+01 9.92386821917563e+01
H   4.88941010289720e+01 6.51136782936482e+01 9.96315409867084e+01
C   4.72811600862106e+01 6.42516829479276e+01 9.85019163229520e+01
H   4.70160500380944e+01 6.34780144734298e+01 9.92533096849950e+01
H   4.63534687040326e+01 6.45765046700095e+01 9.79946304735071e+01
C   4.81815554796420e+01 6.35927497541551e+01 9.74667797975196e+01
O   4.93173831463137e+01 6.40721848450641e+01 9.72145082078778e+01
O   4.77367537255012e+01 6.25580668818515e+01 9.69058389996926e+01
C   4.82567310890455e+01 6.66229801674681e+01 9.83331535733556e+01
O   4.73800827080424e+01 6.73266256879613e+01 9.78318719243343e+01
N   4.95483628083536e+01 6.69114960402462e+01 9.81532359321560e+01
H   5.02509972256013e+01 6.63012196765348e+01 9.85249241666455e+01
C   4.99781028762927e+01 6.81961833147610e+01 9.76426423630656e+01
H   4.91384552860540e+01 6.88801287581321e+01 9.75963818835682e+01
C   5.10218470807843e+01 6.88117503535526e+01 9.85790272585300e+01
H   5.18885611153726e+01 6.81442995248566e+01 9.86265244435005e+01
H   5.13432203164886e+01 6.97850103302417e+01 9.81915373169926e+01
C   5.03504034833362e+01 6.89499884670924e+01 9.99337056305903e+01
C   4.93216587075079e+01 6.98968211453178e+01 1.00125085013759e+02
H   4.90298174340082e+01 7.05298856681512e+01 9.92843379837346e+01
C   4.87748662982274e+01 7.01434732784486e+01 1.01384437674900e+02
H   4.80401332254633e+01 7.09305538523443e+01 1.01538571348334e+02
C   4.92084608485261e+01 6.93813093107238e+01 1.02482717499496e+02
O   4.87418986064663e+01 6.96893031442140e+01 1.03701222378188e+02
H   4.91405441802267e+01 6.90743103971898e+01 1.04369848400865e+02
C   5.07012609331417e+01 6.81433893134760e+01 1.01021628190676e+02
H   5.14653333613366e+01 6.73771488216037e+01 1.00911214024451e+02
C   5.01134126745498e+01 6.83319136196637e+01 1.02271600397065e+02
H   5.04238837779451e+01 6.77192962756392e+01 1.03111203255569e+02
C   5.04711572576470e+01 6.81289052543071e+01 9.62379202722951e+01
O   5.10317666981651e+01 6.90776618760970e+01 9.56925347022146e+01
N   5.01755536003633e+01 6.69964834344115e+01 9.55888989294130e+01
H   4.97640541405021e+01 6.62470384828106e+01 9.61131044865157e+01
C   5.03178894461470e+01 6.68164940695154e+01 9.41716857139215e+01
H   5.00016447797195e+01 6.57984065344150e+01 9.40091431151210e+01
C   4.94183419820910e+01 6.78159546142734e+01 9.33849541105029e+01
H   4.84451995850196e+01 6.78931235797519e+01 9.39149136472925e+01
H   4.98648931961066e+01 6.88261704989287e+01 9.33066781210013e+01
C   4.90819762494616e+01 6.72377204488996e+01 9.20310544917728e+01
O   4.88954145454707e+01 6.60236834189542e+01 9.19498865417889e+01
N   4.89198521189905e+01 6.80465837082339e+01 9.09727422839480e+01
H   4.89558673674144e+01 6.90454610694181e+01 9.11040995906224e+01
H   4.86527698416440e+01 6.76594955046913e+01 9.00925295767588e+01
C   5.17586125649656e+01 6.68781828550869e+01 9.37128723334193e+01
O   5.20623206850259e+01 6.74309724857705e+01 9.26567554299795e+01
N   5.26826549834740e+01 6.62813310560759e+01 9.44891331772696e+01
H   5.24246998074943e+01 6.58468692633346e+01 9.53568552113039e+01
C   5.40963798526310e+01 6.62727202295715e+01 9.41645130357078e+01
H   5.43712857920628e+01 6.72755692336589e+01 9.38953799538324e+01
C   5.49857850163183e+01 6.58805287860607e+01 9.53364911287601e+01
H   5.47892356260894e+01 6.48122567763086e+01 9.55934430913516e+01
C   5.64724720379318e+01 6.60231638950421e+01 9.49364233646164e+01
H   5.67488597515093e+01 6.53238840199159e+01 9.41219757836159e+01
H   5.66936009881021e+01 6.70600940379061e+01 9.46103405063382e+01
H   5.71209631613493e+01 6.57979963585996e+01 9.58080910033242e+01
C   5.46770226401843e+01 6.67356439493958e+01 9.65940137546817e+01
H   5.36858179406684e+01 6.64465064658887e+01 9.70061749680137e+01
H   5.54285043589271e+01 6.64883711348960e+01 9.73772869136180e+01
C   5.46851873756563e+01 6.82543121243920e+01 9.63691657802033e+01
H   5.39053980338193e+01 6.85578502959075e+01 9.56403299726586e+01
H   5.44700207791276e+01 6.87726508091916e+01 9.73259471550632e+01
H   5.56755840901832e+01 6.85968826893405e+01 9.60022589033746e+01
C   5.43381367706000e+01 6.54046540837040e+01 9.29450947980575e+01
O   5.42746215025176e+01 6.41806759334035e+01 9.29739748473084e+01
N   5.09152349002788e+01 6.34757518072977e+01 9.22001800044882e+01
H   5.17757669229525e+01 6.39339155493297e+01 9.24015482440237e+01
C   5.04837604662001e+01 6.25303532491152e+01 9.32091178772081e+01
H   5.07389111197385e+01 6.15781988447556e+01 9.28168844105576e+01
C   5.12568707009004e+01 6.28059569229170e+01 9.45115626281131e+01
H   5.15052455413079e+01 6.38829856344770e+01 9.45451355860224e+01
H   5.06674800859165e+01 6.25603662956255e+01 9.54191759384057e+01
C   5.25369521434553e+01 6.20088918543091e+01 9.46042345320155e+01
O   5.26651754683482e+01 6.09283200928564e+01 9.39763763312553e+01
O   5.33668038980408e+01 6.24153971891550e+01 9.54586434567498e+01
C   4.89904119376975e+01 6.24801595561970e+01 9.35102340537031e+01
O   4.83717128012871e+01 6.14294818804268e+01 9.36852530810203e+01
N   4.31005824600989e+01 6.92442989891428e+01 9.89057006025778e+01
H   4.29474968973615e+01 6.83055007554060e+01 9.92319864186603e+01
C   4.38249637530147e+01 7.01340179887211e+01 9.97861413815401e+01
H   4.37394810666127e+01 7.11440180646300e+01 9.94401182892396e+01
C   4.32538705064128e+01 7.01651902084393e+01 1.01228659043499e+02
H   4.32490161262073e+01 6.91433328701547e+01 1.01643406487827e+02
H   4.39492518149992e+01 7.07703973913317e+01 1.01852727403786e+02
C   4.18807340960120e+01 7.07439628486162e+01 1.01393970660495e+02
C   4.07445865712678e+01 7.05015393232820e+01 1.00662021744897e+02
H   4.06996932587714e+01 6.98718123635091e+01 9.97822985852172e+01
N   3.96860373899267e+01 7.11744992650375e+01 1.01222780029020e+02
H   3.87493358653533e+01 7.12095957383495e+01 1.00906131874336e+02
C   4.01022813045434e+01 7.18492213403125e+01 1.02324284436678e+02
C   4.14876477883091e+01 7.16171898888926e+01 1.02466433905980e+02
C   4.21776865920525e+01 7.22202260954581e+01 1.03516841695070e+02
H   4.32414695638186e+01 7.20849338469892e+01 1.03633284663123e+02
C   4.14721394171913e+01 7.30276133552094e+01 1.04408024986448e+02
H   4.20101169742641e+01 7.35174329134786e+01 1.05209478279563e+02
C   3.93944566660342e+01 7.26292498444758e+01 1.03223276396516e+02
H   3.83388714630428e+01 7.28027310386038e+01 1.03095701098686e+02
C   4.00998512124045e+01 7.32171437716066e+01 1.04275335199950e+02
H   3.95789814274954e+01 7.38448657001855e+01 1.04985590662329e+02
C   4.52949241584815e+01 6.97284700164970e+01 9.98320593629985e+01
O   4.56377273415724e+01 6.87039678390164e+01 1.00413771498707e+02
N   4.62485237346512e+01 7.04888719949628e+01 9.92676180186369e+01
H   4.71851896916585e+01 7.01963004625909e+01 9.94443981678224e+01
C   4.60845805347099e+01 7.17237052785658e+01 9.85108085285695e+01
H   4.50508630504906e+01 7.18803727140359e+01 9.83105386093293e+01
C   4.66374888165344e+01 7.29678149177801e+01 9.92557227357586e+01
H   4.64856593645820e+01 7.38873367119348e+01 9.86499064152440e+01
H   4.60620791618141e+01 7.30864570145905e+01 1.00199391219875e+02
O   4.80154325569599e+01 7.28373260652439e+01 9.96025398279696e+01
H   4.82369033318062e+01 7.36652490281695e+01 1.00076435582723e+02
C   4.66585101869724e+01 7.16673577063645e+01 9.71220958199951e+01
O   4.66190399570315e+01 7.26506749364954e+01 9.63846227115604e+01
N   4.54332409474830e+01 6.21077238755772e+01 1.03862632915056e+02
H   4.52508083452064e+01 6.30134350305812e+01 1.03466020367375e+02
C   4.66738673993329e+01 6.14422010669824e+01 1.03530379133529e+02
H   4.65669377060378e+01 6.03800220564755e+01 1.03710832690071e+02
C   4.70724936871285e+01 6.16111334426732e+01 1.02050742675192e+02
H   4.61529831670823e+01 6.15247286072850e+01 1.01434067413449e+02
H   4.75149353148078e+01 6.25971577502940e+01 1.01817952938871e+02
N   4.92904400004819e+01 6.06259619285033e+01 1.01259248632570e+02
H   4.98075035685095e+01 6.14896696491209e+01 1.01185697270031e+02
C   4.79728203940584e+01 6.04918375072615e+01 1.01626370072539e+02
C   4.97310145600519e+01 5.93901929903200e+01 1.00916727487501e+02
H   5.07482253956137e+01 5.91958891255985e+01 1.00569460326428e+02
N   4.87850986776824e+01 5.84754554452012e+01 1.01032708670727e+02
C   4.76759771538534e+01 5.91739545863608e+01 1.01473788962438e+02
H   4.67458279433919e+01 5.86594551458313e+01 1.01669278333320e+02
C   4.77288654797345e+01 6.19473075250058e+01 1.04491467678021e+02
O   4.81174614574516e+01 6.12384933591873e+01 1.05420859413856e+02
N   4.81690580423008e+01 6.32184880061407e+01 1.04352271176537e+02
H   4.79008902148275e+01 6.37830426116089e+01 1.03570231152171e+02
C   4.90366294888165e+01 6.38428758743227e+01 1.05335963162966e+02
H   4.97621965209895e+01 6.30927509904438e+01 1.05629678320091e+02
C   4.98538700384148e+01 6.50602676233787e+01 1.04795813244720e+02
H   5.02890291713294e+01 6.47409242611466e+01 1.03845062769804e+02
H   4.91645327174736e+01 6.58885470937898e+01 1.04609052245992e+02
S   5.12207316935126e+01 6.55797864210751e+01 1.05925595585221e+02
C   4.82871065463722e+01 6.42302932999071e+01 1.06605697908247e+02
O   4.75239200295639e+01 6.51942070410365e+01 1.06685009201047e+02
N   4.85501401245859e+01 6.34483370757565e+01 1.07661953880972e+02
H   4.91170923285269e+01 6.26422627765273e+01 1.07523993472557e+02
C   4.80751213500758e+01 6.36684183171604e+01 1.09001273090434e+02
H   4.70137734656275e+01 6.38754353609193e+01 1.08954124153782e+02
C   4.82912440923512e+01 6.23462290154923e+01 1.09790227763872e+02
H   4.76401912589886e+01 6.15553728626972e+01 1.09357367846461e+02
H   4.93433283433733e+01 6.20144855460575e+01 1.09667431887509e+02
C   4.80038203326524e+01 6.24486592305333e+01 1.11260613552014e+02
C   4.66997554450847e+01 6.22584119756200e+01 1.11741359273456e+02
H   4.58953656785474e+01 6.20638959212543e+01 1.11046176244852e+02
C   4.64404060964590e+01 6.23039974226466e+01 1.13116707696278e+02
H   4.54383153062120e+01 6.21413065230821e+01 1.13473835571940e+02
C   4.74801727680579e+01 6.25360618833334e+01 1.14023757487760e+02
O   4.72025150434131e+01 6.25511288225845e+01 1.15407206823285e+02
H   4.79810885742577e+01 6.29444259772969e+01 1.15869737564147e+02
C   4.90448838348760e+01 6.26745764966967e+01 1.12175423294458e+02
H   5.00578718551513e+01 6.28092738073440e+01 1.11821179381013e+02
C   4.87823349425522e+01 6.27285543833490e+01 1.13548756127615e+02
H   4.96021797522202e+01 6.29021810498724e+01 1.14224499501242e+02
C   4.87106407659972e+01 6.48987186273932e+01 1.09646742014850e+02
O   4.80161913709090e+01 6.57436780324087e+01 1.10204942495072e+02
N   5.00523157337612e+01 6.50484384404481e+01 1.09570789742526e+02
H   5.05999575203428e+01 6.43550622243065e+01 1.09100814153566e+02
C   5.07911315706950e+01 6.60791283564679e+01 1.10250436747787e+02
H   5.05753676146038e+01 6.59489978978049e+01 1.11309201488813e+02
C   5.23130289479476e+01 6.59325193944207e+01 1.10033924170818e+02
H   5.26190458825935e+01 6.49376403623978e+01 1.10421550643445e+02
H   5.25169686087702e+01 6.59312860143125e+01 1.08937385812306e+02
C   5.32286591136653e+01 6.70032876399863e+01 1.10682885821435e+02
H   5.42445013496492e+01 6.68440785899460e+01 1.10251199622457e+02
H   5.29191068295079e+01 6.80267599862020e+01 1.10385136789431e+02
C   5.34127519511546e+01 6.69233022400644e+01 1.12210469042334e+02
H   5.37707902134134e+01 6.59288119247664e+01 1.12530163910395e+02
H   5.41724053111939e+01 6.76738069771034e+01 1.12530585461032e+02
N   5.21201829228641e+01 6.72640561166969e+01 1.12874388254575e+02
H   5.16789022194556e+01 6.81214490225757e+01 1.12592243067602e+02
C   5.14949611770301e+01 6.65305143808634e+01 1.13791215438310e+02
N   5.18241868128382e+01 6.53030885645545e+01 1.14136145441648e+02
H   5.25654613537785e+01 6.47949251987466e+01 1.13663817945592e+02
H   5.13569545660696e+01 6.47892626883952e+01 1.14862403260188e+02
N   5.04703813765083e+01 6.70926534044059e+01 1.14395685781573e+02
H   5.03708177973330e+01 6.80822040904988e+01 1.14293236315507e+02
H   5.00880037178287e+01 6.66252287546817e+01 1.15201521960494e+02
C   5.03553812817462e+01 6.74686170087958e+01 1.09855265224706e+02
O   5.00332647573075e+01 6.82972961782099e+01 1.10712067414258e+02
N   5.02740684938069e+01 6.76887669561065e+01 1.08521152086209e+02
H   5.05191797808339e+01 6.69366577123077e+01 1.07870407208948e+02
C   4.99087317475787e+01 6.89882196542097e+01 1.07976871108411e+02
H   5.03855528348327e+01 6.97496258511420e+01 1.08602840894375e+02
C   5.03667978312322e+01 6.92105538373132e+01 1.06530321991363e+02
H   5.00625126007664e+01 7.02105684844998e+01 1.06194461117172e+02
H   5.14556576556344e+01 6.91850575905401e+01 1.06508594453077e+02
O   4.98370384558278e+01 6.82723203644367e+01 1.05599942504691e+02
H   5.04191194126634e+01 6.74688231208778e+01 1.05596676984340e+02
C   4.84297078727973e+01 6.92781100235035e+01 1.08126738444928e+02
O   4.80572153840580e+01 7.03803707628440e+01 1.08528010462081e+02
N   4.75369690068805e+01 6.82926986514129e+01 1.07870517780974e+02
H   4.78413844108877e+01 6.73889263941466e+01 1.07573347298339e+02
C   4.61148959452747e+01 6.85705643211627e+01 1.07815938450584e+02
H   4.59634241203955e+01 6.96268820533676e+01 1.07963950170638e+02
C   4.55826659088950e+01 6.83228187990011e+01 1.06392503624071e+02
H   4.58771065542309e+01 6.73023772368642e+01 1.06060592811572e+02
H   4.44761842786250e+01 6.83961439486777e+01 1.06399571736215e+02
C   4.60539752661034e+01 6.93728719396163e+01 1.05371397876306e+02
H   4.71426326845033e+01 6.95245683043987e+01 1.05511478635092e+02
H   4.59051469963375e+01 6.89628772374843e+01 1.04348625153031e+02
S   4.52068845274910e+01 7.09741429593384e+01 1.05500023556143e+02
C   4.60504141663028e+01 7.16955738867026e+01 1.04065227723492e+02
H   4.56366561026103e+01 7.26970285574918e+01 1.03819831549068e+02
H   4.71363535742933e+01 7.18148948938811e+01 1.04267505262981e+02
H   4.59442187309766e+01 7.10525594708831e+01 1.03165642110998e+02
C   4.51874520544131e+01 6.79496493094484e+01 1.08859704113898e+02
O   4.39632230118518e+01 6.80579867994746e+01 1.08726636909632e+02
N   4.45632838749448e+01 6.91749316363446e+01 1.11796466023182e+02
H   4.55138823873641e+01 6.93075662038005e+01 1.11487407953920e+02
C   4.39527893896880e+01 7.02635509528412e+01 1.12557284911924e+02
H   4.36914955495904e+01 6.98628354711357e+01 1.13527774922437e+02
C   4.49026944105717e+01 7.14839055357836e+01 1.12770163367759e+02
H   4.49989137285155e+01 7.20630557173120e+01 1.11828995534405e+02
H   4.44934910822686e+01 7.21618995431431e+01 1.13545899223161e+02
C   4.62869434385710e+01 7.11013311729885e+01 1.13230085380468e+02
C   4.65165429356937e+01 7.03353986634643e+01 1.14387429017938e+02
H   4.56769247610792e+01 7.00116304203110e+01 1.14983438643451e+02
C   4.78244254597825e+01 6.99595278574195e+01 1.14745794045454e+02
H   4.79968548837036e+01 6.93437847422369e+01 1.15613651905520e+02
C   4.89090168589584e+01 7.03511899507837e+01 1.13950535410587e+02
O   5.02191623759061e+01 6.99197072146595e+01 1.14239214860751e+02
H   5.07826180200334e+01 7.01825760326060e+01 1.13478436178367e+02
C   4.73926431444683e+01 7.15376896207304e+01 1.12486754147403e+02
H   4.72286899869863e+01 7.20845924867992e+01 1.11569789261326e+02
C   4.86938708835140e+01 7.11442424693744e+01 1.12825433743191e+02
H   4.95196164324789e+01 7.14259094031002e+01 1.12187669334267e+02
C   4.26522843263915e+01 7.07680652598993e+01 1.11922352920899e+02
O   4.16468397225570e+01 7.09768207101527e+01 1.12602952109096e+02
N   5.06297332928364e+01 5.47200730815921e+01 9.90377297296019e+01
H   5.04525571904608e+01 5.47226016547757e+01 1.00027717132363e+02
C   5.19599587467401e+01 5.42944781575180e+01 9.86165338881592e+01
H   5.21876294003522e+01 5.47225238227004e+01 9.76487506111268e+01
C   5.30613872089529e+01 5.47613786009480e+01 9.96051435230120e+01
H   5.27603215387486e+01 5.45166976110757e+01 1.00643556988158e+02
H   5.40352018426943e+01 5.42673277674792e+01 9.93940158791329e+01
C   5.33147665503079e+01 5.62387676598207e+01 9.95185002986656e+01
C   5.40035998406482e+01 5.67595488600445e+01 9.84119555255822e+01
H   5.42657692717308e+01 5.61089961640329e+01 9.75920534045413e+01
C   5.43859944651487e+01 5.81043961045299e+01 9.83749435199886e+01
H   5.49139339982229e+01 5.84859578473532e+01 9.75142447304324e+01
C   5.40759332873486e+01 5.89463843105352e+01 9.94497873265361e+01
H   5.43535309684353e+01 5.99902246723933e+01 9.94182161872019e+01
C   5.29919664951376e+01 5.70967520946726e+01 1.00583764788680e+02
H   5.24649126207737e+01 5.66985992419829e+01 1.01437986847209e+02
C   5.33689907236909e+01 5.84463795151969e+01 1.00551346688940e+02
H   5.31106938796809e+01 5.91097621456324e+01 1.01364322567456e+02
C   5.20743443005265e+01 5.27794844927518e+01 9.84432912513820e+01
O   5.21695439996967e+01 5.20158690226149e+01 9.94047590069345e+01
N   6.50578414793168e+01 5.96347276706195e+01 1.05555177854043e+02
H   6.49913707853215e+01 5.97956092446609e+01 1.04566327131810e+02
C   6.49114675791275e+01 6.07857061484282e+01 1.06422174384761e+02
H   6.43173565687348e+01 6.05027265481181e+01 1.07280928773837e+02
C   6.62758957775135e+01 6.13703663607464e+01 1.06874961825196e+02
H   6.68784413731450e+01 6.05858338191017e+01 1.07375175283297e+02
H   6.68630365448846e+01 6.17405519091546e+01 1.06008939121108e+02
C   6.60610067367159e+01 6.24947456823403e+01 1.07853548605529e+02
C   6.55953771946904e+01 6.22049001665074e+01 1.09143689226836e+02
H   6.53658329961977e+01 6.11878554323624e+01 1.09405045976431e+02
C   6.54077763258121e+01 6.32208463894302e+01 1.10086376932707e+02
H   6.50754115440057e+01 6.29853051717306e+01 1.11087242951532e+02
C   6.56629580281392e+01 6.45461323278685e+01 1.09731860671129e+02
O   6.55781187752661e+01 6.55360045441662e+01 1.10723704336751e+02
H   6.60126262887845e+01 6.63437161041174e+01 1.10412122442258e+02
C   6.62804919106625e+01 6.38347470914548e+01 1.07496233311154e+02
H   6.66010428713082e+01 6.40830152506114e+01 1.06493570569874e+02
C   6.60618419764744e+01 6.48571799963476e+01 1.08430182236217e+02
H   6.62181950313868e+01 6.58799955792818e+01 1.08142365004962e+02
C   6.41226586892413e+01 6.18228923540240e+01 1.05651324912554e+02
O   6.45798127645860e+01 6.23093117656719e+01 1.04622812112782e+02
N   6.29018165123111e+01 6.21606145870589e+01 1.06086828102581e+02
H   6.25579851691012e+01 6.18432675607888e+01 1.06971138523751e+02
C   6.20594901906865e+01 6.30661222664889e+01 1.05317917569298e+02
H   6.26952171024854e+01 6.37635748499647e+01 1.04788148208155e+02
C   6.11442666685851e+01 6.23653814841121e+01 1.04282121985979e+02
H   6.01592511148161e+01 6.21401273801920e+01 1.04736504171215e+02
C   6.09026928095216e+01 6.33234089733212e+01 1.03091975405268e+02
H   6.01341630451143e+01 6.29128190801732e+01 1.02404246919343e+02
H   6.05446959426947e+01 6.43185004136882e+01 1.03424834079463e+02
H   6.18407286411700e+01 6.34639382960439e+01 1.02515828066685e+02
C   6.17069549429913e+01 6.10070238429739e+01 1.03765931911471e+02
H   6.25898209365217e+01 6.12105760476317e+01 1.03120445712476e+02
H   6.20439023764069e+01 6.03653859120609e+01 1.04607414716497e+02
C   6.06783092688638e+01 6.01735987401057e+01 1.02999951650858e+02
H   6.11377175309621e+01 5.92432404758280e+01 1.02603090587310e+02
H   5.98368862217797e+01 5.98877625542473e+01 1.03664489935298e+02
H   6.02645891844485e+01 6.07499837952531e+01 1.02148821570054e+02
C   6.13107097191808e+01 6.39096744779442e+01 1.06344857258585e+02
O   6.17918707262056e+01 6.41130487805152e+01 1.07456030320771e+02
N   6.01184440754933e+01 6.44385217221854e+01 1.06029452649764e+02
H   5.96634119537162e+01 6.42224138798869e+01 1.05163886887072e+02
C   5.94555386506804e+01 6.54553073588377e+01 1.06828800179693e+02
H   6.01924677555372e+01 6.61276862872296e+01 1.07238637416891e+02
H   5.87732908033622e+01 6.59551197127385e+01 1.06167623792787e+02
C   5.85959009715317e+01 6.49691110181770e+01 1.07949236012005e+02
O   5.89370057239342e+01 6.51348270061416e+01 1.09120196480029e+02
N   5.74118323617367e+01 6.44170192061798e+01 1.07608640285686e+02
H   5.72009216527084e+01 6.43330096914193e+01 1.06629473583065e+02
C   5.63450199562050e+01 6.42243571059402e+01 1.08587681435958e+02
H   5.67958443897412e+01 6.39996744905078e+01 1.09541684658796e+02
H   5.57812838684823e+01 6.51425228980529e+01 1.08631397514615e+02
C   5.53467492377830e+01 6.31167695598880e+01 1.08333156951541e+02
O   5.47968155468558e+01 6.25396758682823e+01 1.09271040940387e+02
N   5.50317974834203e+01 6.27751119481413e+01 1.07080948013083e+02
H   5.53608219463171e+01 6.33442155063101e+01 1.06325264339764e+02
C   5.41484048180235e+01 6.16596574081416e+01 1.06775230102632e+02
H   5.36538904617577e+01 6.12892370550877e+01 1.07661990725613e+02
C   5.30806035748246e+01 6.20690740232752e+01 1.05732217631813e+02
H   5.24764494337833e+01 6.28958363081902e+01 1.06162054210054e+02
H   5.35811108161521e+01 6.24822761262491e+01 1.04831925594867e+02
C   5.21219249654422e+01 6.09433662770624e+01 1.05286821404305e+02
H   5.27024156665518e+01 6.00291790719879e+01 1.05035730258840e+02
C   5.11504242982133e+01 6.05692336256175e+01 1.06414899915861e+02
H   5.04111273484828e+01 5.98238407959550e+01 1.06053711129372e+02
H   5.17015798441425e+01 6.01226255552099e+01 1.07267676379539e+02
H   5.06017678617490e+01 6.14619614320784e+01 1.06773001429698e+02
C   5.13940970270267e+01 6.13195158812680e+01 1.03988136521819e+02
H   5.21181075470121e+01 6.13906900012018e+01 1.03148319345032e+02
H   5.06315550679987e+01 6.05531598662519e+01 1.03734118182386e+02
H   5.08947551858597e+01 6.23015463839365e+01 1.04077426462234e+02
C   5.49678945529600e+01 6.05236782675335e+01 1.06224565365460e+02
O   5.50454920348358e+01 5.94211301156934e+01 1.06771559260770e+02
N   5.56157619831297e+01 6.08061362191405e+01 1.05087701148798e+02
H   5.55606416169166e+01 6.17377143024289e+01 1.04729123138659e+02
C   5.63855392075511e+01 5.98978972354423e+01 1.04268734685218e+02
H   5.56588132095926e+01 5.92512448381051e+01 1.03790230646592e+02
C   5.70708330536493e+01 6.06680707138342e+01 1.03116412495559e+02
H   5.76353123168442e+01 6.14936034463548e+01 1.03565964756531e+02
H   5.77653264948245e+01 6.00101221701714e+01 1.02589796091458e+02
C   5.60293535811581e+01 6.12184479621489e+01 1.02114571565077e+02
H   5.57728063670321e+01 6.04400939987833e+01 1.01384566908920e+02
H   5.50848891590544e+01 6.15173789306896e+01 1.02591968256036e+02
C   5.65562851152053e+01 6.24518831455020e+01 1.01375261194995e+02
H   5.66543215547283e+01 6.32859852716586e+01 1.02081267924565e+02
H   5.75527487887304e+01 6.22555316752235e+01 1.00971305848316e+02
N   5.56664773531112e+01 6.28156630818873e+01 1.00278528374659e+02
H   5.46538132585859e+01 6.26928731921561e+01 1.00449554716312e+02
C   5.60542778379688e+01 6.34432025142397e+01 9.91665639144107e+01
N   5.73407533778058e+01 6.37451868240253e+01 9.89722699323069e+01
H   5.79897824062138e+01 6.37362592361933e+01 9.97475347254172e+01
H   5.76815165633650e+01 6.41834801306408e+01 9.81176287998387e+01
N   5.51474469833097e+01 6.37606806847136e+01 9.82283478416710e+01
H   5.42924969999999e+01 6.31832951410962e+01 9.81759792790388e+01
H   5.54820331890337e+01 6.41120369876882e+01 9.73415812200427e+01
C   5.73424723546653e+01 5.89207601915192e+01 1.04953866225810e+02
O   5.73335431900175e+01 5.77608365597681e+01 1.04539094756324e+02
N   5.81301552184066e+01 5.92265249312370e+01 1.05999491582205e+02
C   5.84174005084168e+01 6.05980540145735e+01 1.06432652025729e+02
H   5.76599475743058e+01 6.08957800220077e+01 1.07186429852766e+02
H   5.83896900298736e+01 6.13254819673014e+01 1.05595232598568e+02
C   5.90755887037456e+01 5.82726107823436e+01 1.06588856385428e+02
H   5.97273632196939e+01 5.79354560564464e+01 1.05795106360092e+02
C   5.98100564367129e+01 5.91073263693154e+01 1.07650419351036e+02
H   5.92629478520222e+01 5.91092971875125e+01 1.08618622956372e+02
H   6.08468418504675e+01 5.87598738568271e+01 1.07824261242941e+02
C   5.97981381195771e+01 6.05147245600753e+01 1.07067537912026e+02
H   5.99881042948053e+01 6.13053386519506e+01 1.07820393241979e+02
H   6.05785663612876e+01 6.05708521088321e+01 1.06282402673099e+02
C   5.84647605630881e+01 5.70259073438416e+01 1.07213275761102e+02
O   5.91879472359519e+01 5.60436767035404e+01 1.07386883163148e+02
N   5.71566922749363e+01 5.70244165362895e+01 1.07552065912125e+02
H   5.66408731224688e+01 5.78790493359815e+01 1.07510293567488e+02
C   5.64342658599046e+01 5.57975386376378e+01 1.07854644606073e+02
H   5.71389878761559e+01 5.50168779695851e+01 1.08088128439841e+02
C   5.54668822125869e+01 5.59222006889860e+01 1.09065676040433e+02
H   5.50509872655106e+01 5.49120703394640e+01 1.09285934485750e+02
H   5.60846913233925e+01 5.62172983193986e+01 1.09941818696833e+02
C   5.42916969756904e+01 5.69160884279619e+01 1.08927709096494e+02
H   5.46924387854211e+01 5.79378506932141e+01 1.08756435640578e+02
H   5.36608153934113e+01 5.66511155820352e+01 1.08050717459981e+02
C   5.33810237906082e+01 5.69195563481798e+01 1.10160534722337e+02
H   5.29502993743628e+01 5.59006107102852e+01 1.10298908786148e+02
H   5.39376879708900e+01 5.71918952174564e+01 1.11085591338246e+02
N   5.22527404721533e+01 5.78758609766163e+01 1.09924838203365e+02
H   5.13744378183810e+01 5.75315789115690e+01 1.09589443347082e+02
C   5.23048230881291e+01 5.91771081141183e+01 1.10173806404001e+02
N   5.33824000007717e+01 5.98055568365654e+01 1.10588019635279e+02
H   5.42710448927131e+01 5.93531677103806e+01 1.10581907389947e+02
H   5.32663155909679e+01 6.07439966750035e+01 1.10952064826027e+02
N   5.12176118085027e+01 5.99029123069442e+01 1.10026345277180e+02
H   5.03690052631680e+01 5.94884547849596e+01 1.09660824995085e+02
H   5.13511996389227e+01 6.08989744045737e+01 1.09976340823564e+02
C   5.56564069467576e+01 5.53332380959126e+01 1.06638387053990e+02
O   5.55317289580196e+01 5.41422637199307e+01 1.06351488513587e+02
N   5.50849924842477e+01 5.62877625190124e+01 1.05887414726948e+02
H   5.52553610779902e+01 5.72478742443527e+01 1.06104107596562e+02
C   5.40857467571522e+01 5.60326546934271e+01 1.04873894487353e+02
H   5.33402179438592e+01 5.53935782137721e+01 1.05325431377414e+02
C   5.34168988728037e+01 5.73492511454594e+01 1.04426556456346e+02
H   5.38021272169846e+01 5.81653257297087e+01 1.05064939287716e+02
H   5.36369122010712e+01 5.76305388962906e+01 1.03377444312887e+02
N   5.14284260768838e+01 5.69700137519895e+01 1.05870996108696e+02
C   5.19411133168857e+01 5.73498520912860e+01 1.04641570173224e+02
C   5.01209286731149e+01 5.71179480530615e+01 1.05745875141527e+02
H   4.93841711943748e+01 5.69226277183103e+01 1.06528493166269e+02
N   4.97784813697660e+01 5.75620592027596e+01 1.04512575430059e+02
H   4.88475229283889e+01 5.77423274032828e+01 1.04174069823876e+02
C   5.09428062997243e+01 5.77103977765873e+01 1.03798054545737e+02
H   5.09890434343761e+01 5.80555450867459e+01 1.02775809765545e+02
C   5.45775716081268e+01 5.52738625137074e+01 1.03669469801600e+02
O   5.38200574677032e+01 5.44857395310546e+01 1.03115639423809e+02
N   5.58429006123668e+01 5.54699921324861e+01 1.03250319646422e+02
H   5.64319136434813e+01 5.61481690301944e+01 1.03696662435397e+02
C   5.64028196514310e+01 5.48055144086304e+01 1.02081299498013e+02
H   5.56097860566778e+01 5.46674635177064e+01 1.01358108243811e+02
C   5.74848610469655e+01 5.56423373924409e+01 1.01391117439844e+02
H   5.77560921700440e+01 5.51539319151759e+01 1.00421375620614e+02
C   5.69201582757778e+01 5.70341553998143e+01 1.01048261196468e+02
H   5.76602848165452e+01 5.76087217318218e+01 1.00451720535873e+02
H   5.59933319298538e+01 5.69369443901092e+01 1.00446884717824e+02
H   5.66939302295541e+01 5.76212053775219e+01 1.01961136615265e+02
C   5.87642551857589e+01 5.57579031472919e+01 1.02242597673226e+02
H   5.94805303778956e+01 5.64495837605125e+01 1.01748694465412e+02
H   5.85453305273691e+01 5.61580532104217e+01 1.03250770038748e+02
H   5.92636286779314e+01 5.47745480204393e+01 1.02358281592887e+02
C   5.69643328414924e+01 5.34159279885363e+01 1.02371733541923e+02
O   5.74320393445208e+01 5.27357417338782e+01 1.01458536671008e+02
N   6.33105640368785e+01 5.83558266201159e+01 1.09997357991810e+02
H   6.29897011710587e+01 5.84633874823045e+01 1.09053520905838e+02
C   6.32737790201508e+01 5.95213045452815e+01 1.10851141982700e+02
H   6.26774815479316e+01 5.93099629868310e+01 1.11725860699549e+02
H   6.42873679080646e+01 5.97915407399598e+01 1.11073644873800e+02
C   6.26646851788362e+01 6.07001887451833e+01 1.10174275399155e+02
O   6.25008302428045e+01 6.07256977583513e+01 1.08955967220343e+02
N   6.23223404761819e+01 6.17122163371698e+01 1.10979668798204e+02
H   6.25473984084864e+01 6.16886524893864e+01 1.11952777049183e+02
C   6.15376893669765e+01 6.28435512514084e+01 1.10547804967775e+02
H   6.14083505934506e+01 6.28325915794167e+01 1.09474854852874e+02
C   6.01588347326093e+01 6.28241066483465e+01 1.11246783233950e+02
H   6.03064695643653e+01 6.28694306361000e+01 1.12346895973824e+02
H   5.95648387405227e+01 6.37173975778501e+01 1.10962482974988e+02
C   5.93169586175215e+01 6.16040959989856e+01 1.10956497219927e+02
C   5.83229978437273e+01 6.16715199781086e+01 1.09972981614724e+02
H   5.83135125479300e+01 6.25166768618503e+01 1.09309340714782e+02
C   5.73219886421661e+01 6.06967824038923e+01 1.09890042662754e+02
H   5.65402342991194e+01 6.07682262727956e+01 1.09151494878843e+02
C   5.73122141925746e+01 5.96348119760625e+01 1.10785631845125e+02
O   5.62362259030510e+01 5.87356249846700e+01 1.10740223846115e+02
H   5.64457024147918e+01 5.80291677291768e+01 1.11380857846561e+02
C   5.93381448075165e+01 6.04831203879020e+01 1.11802110249436e+02
H   6.01006107156387e+01 6.04178288875115e+01 1.12557101987509e+02
C   5.83404104686830e+01 5.94994236329571e+01 1.11725233967009e+02
H   5.83528389822046e+01 5.86727474328038e+01 1.12419324796276e+02
C   6.21844886481073e+01 6.41695527164224e+01 1.10930555467805e+02
O   6.27548962964471e+01 6.43163586869638e+01 1.12014606171318e+02
N   6.20376061455066e+01 6.51951704614805e+01 1.10065377517341e+02
H   6.16994735814428e+01 6.50075607062811e+01 1.09137681237036e+02
C   6.23512810506108e+01 6.65822650807667e+01 1.10363687828081e+02
H   6.33808514710601e+01 6.66365977340734e+01 1.10679311174803e+02
C   6.21608077767832e+01 6.75115211379124e+01 1.09124938214399e+02
H   6.11458622014244e+01 6.73435910177286e+01 1.08709314616678e+02
H   6.22187799298796e+01 6.85741802167579e+01 1.09460775768135e+02
C   6.32013353403308e+01 6.73587952353697e+01 1.07982029562594e+02
H   6.42203494058914e+01 6.75345958558463e+01 1.08383280471104e+02
H   6.31632527355490e+01 6.63380491389670e+01 1.07550739073294e+02
C   6.29721918984345e+01 6.83700803115733e+01 1.06862404475100e+02
O   6.28955787758141e+01 6.95921330567182e+01 1.07152735503637e+02
O   6.28856311217403e+01 6.79847589764061e+01 1.05666165106829e+02
C   6.15211720418889e+01 6.71401774268210e+01 1.11518080146756e+02
O   6.20553945873945e+01 6.76081594356272e+01 1.12525891451296e+02
N   6.01793488291288e+01 6.71237376371233e+01 1.11390989829394e+02
H   5.97606901139027e+01 6.66986602475486e+01 1.10584591182528e+02
C   5.92981312966042e+01 6.78987512398791e+01 1.12253957983356e+02
H   5.98414525416420e+01 6.82114903056710e+01 1.13133183692678e+02
C   5.88378944325538e+01 6.91949855223739e+01 1.11529715813345e+02
H   5.80875095365044e+01 6.97639255830830e+01 1.12107264068111e+02
H   5.97374037446868e+01 6.98326494600700e+01 1.11407644511411e+02
C   5.82987527049165e+01 6.89003807552857e+01 1.10158791179240e+02
C   5.70160254232439e+01 6.83543185272703e+01 1.09976644228201e+02
H   5.63640908975877e+01 6.81953962858320e+01 1.10820153308562e+02
C   5.66019505978651e+01 6.79327885429850e+01 1.08710924513910e+02
H   5.56391754187840e+01 6.74640074995053e+01 1.08574148608312e+02
C   5.74549219467627e+01 6.80874456515715e+01 1.07616611900247e+02
H   5.71527510429292e+01 6.77155551536761e+01 1.06648885420184e+02
C   5.91086990204950e+01 6.91232197632241e+01 1.09035817705252e+02
H   6.00890918776292e+01 6.95595126334697e+01 1.09157079956195e+02
C   5.86949398945265e+01 6.87141222073087e+01 1.07768088213234e+02
H   5.93444625154184e+01 6.88588627372535e+01 1.06916735167066e+02
C   5.81078522482848e+01 6.71195107059247e+01 1.12800437517726e+02
O   5.70586128708593e+01 6.76839413682209e+01 1.13109235104676e+02
N   5.82466445384294e+01 6.57974016048645e+01 1.12986420648470e+02
H   5.90954435914666e+01 6.53379067445651e+01 1.12749103878394e+02
C   5.71619534280253e+01 6.49657346617135e+01 1.13464018829524e+02
H   5.62697205920545e+01 6.52624254166318e+01 1.12938437032243e+02
C   5.74813873963013e+01 6.34981199071002e+01 1.13153619776786e+02
H   5.66945249381954e+01 6.28172806263268e+01 1.13519908015611e+02
H   5.75440304016688e+01 6.33697670491685e+01 1.12052998905182e+02
H   5.84469856236091e+01 6.31947762334441e+01 1.13610070938227e+02
C   5.68348271614292e+01 6.51150391997248e+01 1.14941041997484e+02
O   5.76336139195616e+01 6.56041517970563e+01 1.15737622232178e+02
N   5.28418998993106e+01 6.08689333221289e+01 1.15351856003012e+02
H   5.30813130481205e+01 6.18103809913663e+01 1.15591354945500e+02
C   5.35121100161447e+01 6.03019064329048e+01 1.14192592426583e+02
H   5.27600589571220e+01 5.99410875157726e+01 1.13502596690487e+02
C   5.44072797494350e+01 6.13517798720816e+01 1.13511775973481e+02
H   5.51045836398636e+01 6.17907297640344e+01 1.14244389828676e+02
H   5.50106023595486e+01 6.09076901125842e+01 1.12689777850961e+02
C   5.35666168423566e+01 6.24409347196268e+01 1.12910117532427e+02
O   5.28224149869925e+01 6.21440162566452e+01 1.11940287214265e+02
O   5.37215415927672e+01 6.36196555975112e+01 1.13327907033945e+02
C   5.43961733937745e+01 5.91166283433528e+01 1.14554945635496e+02
O   5.43446922837411e+01 5.80654948892749e+01 1.13912065288189e+02
N   6.60174270005786e+01 6.07425149720755e+01 1.00979864827583e+02
H   6.63128991399049e+01 6.08453938874651e+01 1.00028466220199e+02
C   6.59279848594754e+01 6.19324356793543e+01 1.01813883665195e+02
H   6.50056603723193e+01 6.18713901123562e+01 1.02370721125006e+02
C   6.71183248232713e+01 6.20184815234653e+01 1.02814100641771e+02
H   6.71748820759616e+01 6.10615947090106e+01 1.03378771820001e+02
H   6.80766179126054e+01 6.21421534768306e+01 1.02271806351347e+02
O   6.69770471717084e+01 6.30728659988916e+01 1.03758369035693e+02
H   6.60885967269000e+01 6.29797314765942e+01 1.04161830129554e+02
C   6.57514886149982e+01 6.31603688177050e+01 1.00940162073771e+02
O   6.50237467093137e+01 6.30912763495285e+01 9.99543304574465e+01
N   6.63654913773068e+01 6.43165762779409e+01 1.01258103171303e+02
H   6.69212013371154e+01 6.43844766325674e+01 1.02096958154680e+02
C   6.61710277165868e+01 6.55645569987054e+01 1.00526843403150e+02
H   6.54481169955237e+01 6.54396250885051e+01 9.97340823967899e+01
H   6.58578429553976e+01 6.63034207229641e+01 1.01249882065701e+02
C   6.74066130599684e+01 6.61025677078675e+01 9.98739542856724e+01
O   6.84648631563680e+01 6.54737124437253e+01 9.98051427375023e+01
N   6.32341894312511e+01 6.18927428923581e+01 9.82632726875573e+01
H   6.38957665880630e+01 6.21729027527991e+01 9.89680147098939e+01
C   6.19486321045469e+01 6.14222235315554e+01 9.87177239852712e+01
H   6.14029317308289e+01 6.10074755855713e+01 9.78840425707731e+01
C   6.20988346638364e+01 6.02861904068532e+01 9.97583772242518e+01
H   6.27371026245124e+01 6.06412849286024e+01 1.00596978055586e+02
H   6.11078778643473e+01 6.00246844568739e+01 1.00180013976407e+02
C   6.26995172836736e+01 5.89918728218940e+01 9.91617736426337e+01
H   6.37266069163347e+01 5.92226089378274e+01 9.88133826476061e+01
H   6.27876803836794e+01 5.82406449545414e+01 9.99766143023996e+01
S   6.17704166159852e+01 5.82553866837979e+01 9.77771191346593e+01
C   6.04660888213832e+01 5.74839150628757e+01 9.87792857148240e+01
H   6.08807931529440e+01 5.66815031372284e+01 9.94235250658728e+01
H   5.99684164775644e+01 5.82183482777892e+01 9.94437445475438e+01
H   5.96835402582067e+01 5.70309814864451e+01 9.81340320951284e+01
C   6.10817336455692e+01 6.25671185666746e+01 9.91953970787703e+01
O   5.99782764868876e+01 6.23622273802744e+01 9.96968543749770e+01
N   6.15324806205001e+01 6.38199639811940e+01 9.89760826139210e+01
H   6.24710802064043e+01 6.39811662041507e+01 9.86794253197155e+01
C   6.06281425390618e+01 6.49537526982772e+01 9.89474762385878e+01
H   5.97286920204917e+01 6.47029883564111e+01 9.94878082605496e+01
C   6.11836403836645e+01 6.62707018683575e+01 9.95416095146446e+01
H   6.20247609995806e+01 6.66211544678823e+01 9.89464865532103e+01
H   6.04049811754851e+01 6.70323234274731e+01 9.94740005559854e+01
N   6.10503319794395e+01 6.69022875732719e+01 1.01997910438747e+02
C   6.16491887213418e+01 6.61905284656582e+01 1.00961962117588e+02
C   6.18704514030443e+01 6.68234793767998e+01 1.03054306357113e+02
H   6.17394285880171e+01 6.72861742644038e+01 1.04028121383924e+02
N   6.29500172756816e+01 6.60788674448752e+01 1.02742260705308e+02
H   6.37801016912292e+01 6.59155183421754e+01 1.03340495629916e+02
C   6.28342653268766e+01 6.56750150500346e+01 1.01433385412938e+02
H   6.35837968604651e+01 6.50771867211037e+01 1.00939382210989e+02
C   6.02115986142357e+01 6.52268714842437e+01 9.75120222310616e+01
O   5.90607531814518e+01 6.50100247028668e+01 9.71376178796463e+01
N   6.11594700092844e+01 6.56741674486144e+01 9.66567859210074e+01
H   6.21002344524616e+01 6.58166610632949e+01 9.69862184471182e+01
C   6.08996226391157e+01 6.61490268440761e+01 9.52978282474781e+01
H   6.00568812089763e+01 6.68170939389987e+01 9.53399031951501e+01
C   6.21399324417710e+01 6.69123684115192e+01 9.47335715353706e+01
H   6.18623526694302e+01 6.74538748673950e+01 9.38022874264654e+01
H   6.24564659562364e+01 6.76705564434785e+01 9.54844858420943e+01
O   6.32357232624281e+01 6.60341763044970e+01 9.44520999128764e+01
H   6.40543196737903e+01 6.63841551856055e+01 9.48778699300377e+01
C   6.05434337122122e+01 6.50612847644522e+01 9.42941688215506e+01
O   6.01006948894160e+01 6.53390421465443e+01 9.31747963462181e+01
N   6.08007164755853e+01 6.37943281085627e+01 9.46700869986255e+01
H   6.10899972754611e+01 6.36475485697478e+01 9.56109390282179e+01
C   6.07661064695555e+01 6.26233538753768e+01 9.38171713441328e+01
H   6.09914855854426e+01 6.17835022879806e+01 9.44466285236009e+01
C   5.93873576566364e+01 6.23400420199999e+01 9.31423095918180e+01
H   5.91935835544100e+01 6.31230230853942e+01 9.23797610098814e+01
H   5.94547575949794e+01 6.13701192194496e+01 9.25999455084898e+01
C   5.81893890437225e+01 6.22387407469464e+01 9.40361993524396e+01
C   5.69151932995091e+01 6.25889400632516e+01 9.36655348293348e+01
H   5.66504094538584e+01 6.30800743511801e+01 9.27376989704142e+01
N   5.60264590950976e+01 6.21899815095806e+01 9.46341568000246e+01
H   5.50412443213442e+01 6.23200683894191e+01 9.46700635708496e+01
C   5.66939699864225e+01 6.15818963453356e+01 9.56417781736917e+01
C   5.80726714904630e+01 6.16145893290474e+01 9.53290370894089e+01
C   5.89850841206087e+01 6.10567216745745e+01 9.62270732389573e+01
H   6.00430411737621e+01 6.10462628793775e+01 9.60397704827984e+01
C   5.84961833403721e+01 6.04022166114861e+01 9.73554857631543e+01
H   5.92034605134888e+01 5.98889447783087e+01 9.79894055549693e+01
C   5.62146536849710e+01 6.09502030782812e+01 9.67733390728032e+01
H   5.51544551439196e+01 6.08876737758404e+01 9.69578575457232e+01
C   5.71323631450889e+01 6.03376777041637e+01 9.76229558109673e+01
H   5.67643734222174e+01 5.97806836525397e+01 9.84746405038149e+01
C   6.18755168869260e+01 6.26044930441539e+01 9.27844736950465e+01
O   6.17750119139905e+01 6.18812646269675e+01 9.17944339100383e+01
N   5.21785112280736e+01 5.82528582254759e+01 9.42812357075816e+01
H   5.22816091523874e+01 5.92546501137163e+01 9.41600470281832e+01
C   5.09357863516645e+01 5.77129986977896e+01 9.48365210394314e+01
H   5.11985708228604e+01 5.70708256930626e+01 9.56666951980300e+01
C   4.99338030707004e+01 5.87682501968532e+01 9.53998891649849e+01
H   4.96655190814639e+01 5.95152889771810e+01 9.46344801428477e+01
H   4.89963907217576e+01 5.82663598718116e+01 9.57095820193624e+01
N   4.97603945756522e+01 6.06930542295493e+01 9.70264618424494e+01
H   4.90480876585022e+01 6.12534204367069e+01 9.65720124053353e+01
C   5.03406025437010e+01 5.95087181727553e+01 9.66284301722157e+01
C   5.03163712488973e+01 6.10405006922647e+01 9.82029360448157e+01
H   5.00374364289312e+01 6.19538074323775e+01 9.87374402263362e+01
N   5.12188786788235e+01 6.01603252408096e+01 9.85872996209333e+01
C   5.12271059844781e+01 5.91884772471001e+01 9.76013708869439e+01
H   5.18452789041094e+01 5.83067597934394e+01 9.76929479060351e+01
C   5.01733828803358e+01 5.68374050831933e+01 9.38374881914573e+01
O   5.02694130032241e+01 5.69482423959613e+01 9.26198656101075e+01
Mo  5.90647089209701e+01 6.79989448192252e+01 1.01992489208144e+02
Fe  5.30091921543412e+01 6.59448817777812e+01 1.04560460057872e+02
Fe  5.48555412001925e+01 6.77791236032750e+01 1.04894135898080e+02
Fe  5.43133736739966e+01 6.66366712701410e+01 1.02413984758783e+02
Fe  5.55426660735363e+01 6.52535929287033e+01 1.04214805767650e+02
Fe  5.78315075723993e+01 6.61365853427751e+01 1.03358713895100e+02
Fe  5.70970552628135e+01 6.86173957515302e+01 1.03803087058928e+02
Fe  5.65711705438208e+01 6.74633883538462e+01 1.01533025528525e+02
S   5.46972837027812e+01 6.58075691597591e+01 1.06162316606347e+02
S   5.29920510852234e+01 6.80106453610661e+01 1.03542204889945e+02
S   5.37183460481005e+01 6.45159331711069e+01 1.03000928638110e+02
S   5.91007599838952e+01 6.77537590119147e+01 1.04301509109143e+02
S   5.72900978109517e+01 6.95842820961495e+01 1.01805804838630e+02
S   5.82162101042818e+01 6.60309985965124e+01 1.01143815032080e+02
S   5.59783423916716e+01 6.97036556907257e+01 1.05264240252898e+02
S   5.74322969417168e+01 6.41441934900925e+01 1.04328672656478e+02
S   5.48295171819535e+01 6.69792432212629e+01 1.00286089819236e+02
C   5.60431428607709e+01 6.70045353925385e+01 1.03395822804769e+02
O   6.04759079394068e+01 6.96215406166692e+01 1.02281791727785e+02
O   5.95722148191308e+01 6.88527709831740e+01 1.00002436009451e+02
O   6.01964955354090e+01 7.07101450408137e+01 9.89052566608801e+01
O   6.04596218151362e+01 7.15401378231417e+01 1.03909310266719e+02
O   6.09454218910206e+01 7.35637915501019e+01 1.03076628884008e+02
O   6.46834802814548e+01 6.83286485620305e+01 9.93659262698216e+01
O   6.48005818402084e+01 6.91237809585387e+01 1.01455850944140e+02
C   6.07407535939855e+01 7.05448209531310e+01 1.01210993095813e+02
C   6.01058923529019e+01 7.00108973170624e+01 9.99324171207437e+01
C   6.00855284645847e+01 7.18786477923499e+01 1.01594376512026e+02
C   6.05411205992484e+01 7.23810165907179e+01 1.02961662046288e+02
C   6.22634631752270e+01 7.05819504607330e+01 1.00992542693423e+02
C   6.27245667106171e+01 6.93138680069718e+01 1.00276734980447e+02
C   6.41895908702975e+01 6.89136110975449e+01 1.00369206355101e+02
H   6.03685816653573e+01 7.02038877356518e+01 1.03109729822002e+02
H   6.21917572508736e+01 6.84755082445641e+01 1.00727822409845e+02
H   6.24373754352509e+01 6.93435100402882e+01 9.92259550424241e+01
H   6.25376147812474e+01 7.14718535848151e+01 1.00425271405040e+02
H   6.27164575198405e+01 7.06441916833579e+01 1.01977543582041e+02
H   5.90121532745350e+01 7.16683041690824e+01 1.01680665818656e+02
H   6.02575130162013e+01 7.26220503834519e+01 1.00819402446696e+02
O   6.53935711596151e+01 6.58457380069376e+01 1.03992535862008e+02
H   6.54110660916432e+01 6.67835034811187e+01 1.04273812066998e+02
H   6.63436787192667e+01 6.57388032494198e+01 1.03744862988087e+02
O   5.88511099999789e+01 6.88959865165376e+01 9.55349457775523e+01
H   5.84540424429869e+01 6.84828261074140e+01 9.63367326316664e+01
H   5.97306503440111e+01 6.91366755517268e+01 9.58801790232753e+01
O   5.18556985320322e+01 6.46190710738178e+01 9.69116790954532e+01
H   5.22526787297548e+01 6.38212457556345e+01 9.65203765380207e+01
H   5.09063636027384e+01 6.43358050085863e+01 9.70038007880458e+01
O   6.45115867039348e+01 7.21502298602941e+01 1.05445956095940e+02
H   6.49677835744356e+01 7.17708379425779e+01 1.06221299727120e+02
H   6.38633681254740e+01 7.14351826854583e+01 1.05260295944489e+02
O   5.79777140697380e+01 6.80045985874548e+01 9.79814693073720e+01
H   5.74039036300486e+01 6.74125716375704e+01 9.84827693884574e+01
H   5.85768900065353e+01 6.83274851206537e+01 9.86876356965398e+01
O   6.39615427637089e+01 6.62699116442411e+01 9.76962557509204e+01
H   6.46323108894064e+01 6.63789037712033e+01 9.69757498388684e+01
H   6.42256442001796e+01 6.69957282130636e+01 9.82999557458686e+01
O   5.18776634423728e+01 6.52394522358194e+01 9.95609386603949e+01
H   5.20189632917539e+01 6.50026327457932e+01 9.86200363708781e+01
H   5.27630035241244e+01 6.55393855096557e+01 9.98269350740316e+01
O   5.20101477742437e+01 7.01545183123686e+01 1.12193430449870e+02
H   5.28649091556890e+01 7.04639971270915e+01 1.12548537967876e+02
H   5.21785656002973e+01 7.02901712857305e+01 1.11228804453224e+02
O   6.40778204163981e+01 6.95522722883018e+01 9.69470587827998e+01
H   6.31089353687923e+01 6.94482265731361e+01 9.69381986128657e+01
H   6.43233644805142e+01 6.90600387992209e+01 9.77637996025181e+01
O   6.12501693783016e+01 6.99436400614057e+01 9.65412886619063e+01
H   6.12494523147752e+01 7.08125319880150e+01 9.60998905619715e+01
H   6.08291487838583e+01 7.01645560211275e+01 9.74033566782320e+01
O   5.30105562334521e+01 6.21836797832792e+01 1.00714845669451e+02
H   5.27591166529341e+01 6.19646613877252e+01 9.97988632038776e+01
H   5.21837029298281e+01 6.25813399135548e+01 1.01045879142811e+02
O   6.72659527855969e+01 6.86548672182979e+01 1.02378522590789e+02
H   6.74276404105338e+01 6.77521837440428e+01 1.02742520646145e+02
H   6.63434700040678e+01 6.85949744357698e+01 1.02035639684254e+02
O   5.04523676772172e+01 6.33795203123895e+01 1.01028965388171e+02
H   5.09360330757482e+01 6.40677573278096e+01 1.00519492603875e+02
H   4.97186405799520e+01 6.39108504428716e+01 1.01385531421122e+02
O   6.18667699742212e+01 7.29430778273595e+01 9.84237302418053e+01
H   6.12885998314703e+01 7.21732031199396e+01 9.86142974169690e+01
H   6.21684029662882e+01 7.31988631817863e+01 9.93216184378147e+01
O   6.50069762038050e+01 6.85353253927608e+01 1.04197224715142e+02
H   6.42037758628034e+01 6.83882820269032e+01 1.04747340361661e+02
H   6.46139483492935e+01 6.87662199677090e+01 1.03333178148908e+02
O   5.41826118753085e+01 7.57781365435785e+01 9.73854567849082e+01
H   5.42885743867966e+01 7.54934661217667e+01 9.83169071839038e+01
H   5.42210024005098e+01 7.49104799832964e+01 9.69435180911939e+01
O   5.19194512706990e+01 6.25964311090230e+01 1.09565859954010e+02
H   5.21995768185923e+01 6.26230918375346e+01 1.10516928308904e+02
H   5.27763590264519e+01 6.27487539873030e+01 1.09135449869319e+02
O   6.31788339672350e+01 7.43277001280832e+01 1.04394937423669e+02
H   6.35475909771705e+01 7.35692273686050e+01 1.04895639994594e+02
H   6.23048319877915e+01 7.39858739808948e+01 1.04102393890463e+02
O   6.05946648809807e+01 7.54309401550500e+01 9.88332680047202e+01
H   6.07296288162745e+01 7.53811885637745e+01 9.97957023391152e+01
H   6.10661285403496e+01 7.46296393550884e+01 9.85355516916511e+01
O   6.23854170035737e+01 7.41105977493365e+01 1.00871250052106e+02
H   6.18157598591004e+01 7.39701243378063e+01 1.01660469626162e+02
H   6.32449137898811e+01 7.42499999097893e+01 1.01316084128811e+02
O   5.97757711427485e+01 7.55670718650865e+01 1.01666447823564e+02
H   5.89723654296345e+01 7.50679773846444e+01 1.01424340461329e+02
H   6.02181425339407e+01 7.49089970606467e+01 1.02248479937645e+02
O   5.77228882098503e+01 7.38366850494941e+01 1.00873273652237e+02
H   5.79487186990211e+01 7.29215389916046e+01 1.00655950088649e+02
H   5.70201711727929e+01 7.37086075267171e+01 1.01526411345515e+02
O   6.49127458911493e+01 7.15337718913449e+01 1.02557562778279e+02
H   6.49064050401139e+01 7.06323792765027e+01 1.02147795674190e+02
H   6.42621710381592e+01 7.13765094653736e+01 1.03269362645647e+02
O   6.49398079531956e+01 7.24250115351375e+01 9.98275125234639e+01
H   6.46869937674962e+01 7.18314087122669e+01 1.00549119668854e+02
H   6.58581666607351e+01 7.26332798804518e+01 1.00082854402037e+02
O   4.74955387850061e+01 6.92569492465762e+01 1.10857956085059e+02
H   4.84288995636615e+01 6.89915804351743e+01 1.10962904096666e+02
H   4.75847549874101e+01 6.98408507395655e+01 1.10079567956613e+02
O   5.13730451596671e+01 7.17590965008987e+01 1.00408651095999e+02
H   5.11930615689903e+01 7.27081352821587e+01 1.00567687128481e+02
H   5.05178977284117e+01 7.13526099823218e+01 1.00614264201820e+02
O   5.31054625005598e+01 6.20222327008728e+01 9.79579802358396e+01
H   5.32054807108570e+01 6.20465407305710e+01 9.69686252219356e+01
H   5.24661221978074e+01 6.12781813821615e+01 9.80396500957568e+01
O   6.97342779605101e+01 5.92141215353160e+01 1.10512990400924e+02
H   6.89035084554529e+01 5.88371190308488e+01 1.10827616150920e+02
H   6.94532114341296e+01 5.98246379072111e+01 1.09826776495288e+02
O   5.62817402156719e+01 5.46475537862233e+01 9.71589256942800e+01
H   5.71526561051646e+01 5.43593794242993e+01 9.68691518632730e+01
H   5.57340722855156e+01 5.44660298495359e+01 9.63704443962406e+01
O   7.05697540110122e+01 5.72887261172389e+01 1.05220929162015e+02
H   7.07891558384517e+01 5.81128032390622e+01 1.05667674467657e+02
H   7.07537140714008e+01 5.74785411528087e+01 1.04295979145943e+02
O   7.38450060137423e+01 6.72609138238140e+01 1.06727572028793e+02
H   7.34101645736661e+01 6.79746180816022e+01 1.07227584262991e+02
H   7.32926671043982e+01 6.72404621474730e+01 1.05921896447132e+02
C   5.38861631076545e+01 6.82273199493470e+01 1.06311418931632e+02
O   5.32770607623202e+01 6.84120342434806e+01 1.07272534794255e+02
