# Supplementary material for: Carbon Monoxide Binding to the Iron–Molybdenum Cofactor of Nitrogenase: a Detailed Quantum Mechanics/Molecular Mechanics Investigation
Source: Inorg Chem. 2021 Nov 12;60(23):18031–47. doi: 10.1021/acs.inorgchem.1c02649 (PMC8653219; doi:10.1021/acs.inorgchem.1c02649)
Supplement: Supplementary file 1 — ic1c02649_si_001.zip [file ic1c02649_si_001.zip › geometries/qmmm/E0/co_fe2_qm.xyz]

160
coordinates extracted from orca output file
  C     53.778718   72.862838  103.333688
  H     53.708703   73.508779  104.211229
  C     52.818036   71.676826  103.504974
  H     53.133567   71.082187  104.369353
  H     51.774532   71.974458  103.669824
  H     52.847714   71.005346  102.642684
  C     55.231141   72.365354  103.204927
  H     55.971179   73.169667  103.312943
  H     55.446973   71.629684  103.984351
  H     55.398192   71.840039  102.254686
  C     57.568949   72.457798   96.893731
  H     58.352951   72.628182   97.643510
  H     56.965496   73.370698   96.826440
  C     56.718800   71.248179   97.285655
  H     55.757149   71.252783   96.757712
  H     57.209815   70.299745   97.044952
  C     56.481029   71.278062   98.790666
  H     57.421629   71.048680   99.305003
  H     56.159619   72.281979   99.105489
  N     55.499329   70.318614   99.256548
  H     55.824717   69.449071   99.680436
  C     54.232801   70.657869   99.511621
  N     53.696411   71.759173   98.962187
  H     54.119624   72.279728   98.201033
  H     52.765945   72.016181   99.302931
  N     53.497037   69.920031  100.338117
  H     53.860342   69.040923  100.721001
  H     52.525419   70.187129  100.491418
  C     57.987373   72.716344  108.173219
  H     57.962925   71.678471  108.526670
  H     57.125574   72.851138  107.509384
  C     59.276077   72.972627  107.361263
  H     59.073235   72.775126  106.302986
  H     59.586763   74.023384  107.438366
  C     60.448767   72.105126  107.816166
  O     60.810364   72.067968  109.007168
  N     61.049074   71.410513  106.842879
  H     60.726502   71.497375  105.881441
  H     61.806950   70.715994  107.047328
  C     51.089243   72.286702  109.207344
  H     51.006288   71.979349  110.257318
  H     50.226533   71.863175  108.673925
  N     52.997122   70.743858  109.525837
  C     52.393302   71.713090  108.744691
  C     54.127795   70.439276  108.909409
  H     54.855166   69.700725  109.224879
  N     54.283016   71.157543  107.769172
  H     54.998250   70.977552  107.058280
  C     53.173455   71.961111  107.631370
  H     53.038673   72.624512  106.788570
  C     51.021847   68.811750   98.579027
  H     51.888561   68.144299   98.626524
  H     51.343220   69.785010   98.191537
  C     50.350403   68.949988   99.933705
  C     49.321658   69.896821  100.125085
  H     49.029817   70.529885   99.284337
  C     48.774866   70.143473  101.384437
  H     48.040133   70.930554  101.538571
  C     49.208461   69.381309  102.482717
  O     48.741898   69.689303  103.701222
  H     49.140544   69.074310  104.369848
  C     50.701261   68.143389  101.021628
  H     51.465333   67.377148  100.911214
  C     50.113412   68.331913  102.271600
  H     50.423884   67.719296  103.111203
  C     49.853870   65.060267  104.795813
  H     50.289029   64.740924  103.845062
  H     49.164532   65.888547  104.609052
  S     51.220731   65.579786  105.925595
  C     50.355381   67.468617  109.855265
  O     50.033265   68.297296  110.712067
  N     50.274068   67.688767  108.521152
  H     50.519180   66.936657  107.870407
  C     49.908732   68.988219  107.976871
  H     50.385553   69.749626  108.602840
  C     50.366798   69.210553  106.530321
  H     50.062512   70.210568  106.194461
  H     51.455657   69.185057  106.508594
  O     49.837038   68.272320  105.599942
  H     50.419119   67.468823  105.596676
  C     57.070833   60.668070  103.116412
  H     57.635312   61.493603  103.565964
  H     57.765326   60.010122  102.589796
  C     56.029353   61.218448  102.114571
  H     55.772806   60.440094  101.384566
  H     55.084889   61.517379  102.591968
  C     56.556285   62.451883  101.375261
  H     56.654321   63.285985  102.081267
  H     57.552749   62.255531  100.971305
  N     55.666477   62.815663  100.278528
  H     54.653813   62.692873  100.449554
  C     56.054278   63.443202   99.166563
  N     57.340753   63.745187   98.972269
  H     57.989782   63.736259   99.747534
  H     57.681516   64.183480   98.117628
  N     55.147447   63.760680   98.228347
  H     54.292497   63.183295   98.175979
  H     55.482033   64.112037   97.341581
  C     61.183640   66.270702   99.541609
  H     62.024761   66.621154   98.946486
  H     60.404981   67.032323   99.474000
  N     61.050332   66.902287  101.997910
  C     61.649188   66.190528  100.961962
  C     61.870451   66.823479  103.054306
  H     61.739428   67.286174  104.028121
  N     62.950017   66.078867  102.742260
  H     63.780101   65.915518  103.340495
  C     62.834265   65.675015  101.433385
  H     63.583797   65.077186  100.939382
  Mo    59.064709   67.998944  101.992489
  Fe    53.009192   65.944881  104.560460
  Fe    54.855541   67.779123  104.894135
  Fe    54.313373   66.636671  102.413984
  Fe    55.542666   65.253593  104.214805
  Fe    57.831507   66.136585  103.358713
  Fe    57.097055   68.617395  103.803087
  Fe    56.571170   67.463388  101.533025
  S     54.697283   65.807569  106.162316
  S     52.992051   68.010645  103.542204
  S     53.718346   64.515933  103.000928
  S     59.100760   67.753759  104.301509
  S     57.290098   69.584282  101.805804
  S     58.216210   66.030998  101.143815
  S     55.978342   69.703655  105.264240
  S     57.432297   64.144193  104.328672
  S     54.829517   66.979243  100.286089
  C     56.043143   67.004535  103.395822
  O     60.475908   69.621540  102.281791
  O     59.572215   68.852771  100.002436
  O     60.196495   70.710145   98.905256
  O     60.459622   71.540137  103.909310
  O     60.945422   73.563791  103.076628
  O     64.683480   68.328648   99.365926
  O     64.800582   69.123781  101.455850
  C     60.740753   70.544821  101.210993
  C     60.105892   70.010897   99.932417
  C     60.085528   71.878647  101.594376
  C     60.541120   72.381016  102.961662
  C     62.263463   70.581950  100.992542
  C     62.724566   69.313868  100.276734
  C     64.189591   68.913611  100.369206
  H     60.368581   70.203887  103.109729
  H     62.191757   68.475508  100.727822
  H     62.437375   69.343510   99.225955
  H     62.537614   71.471853  100.425271
  H     62.716457   70.644191  101.977543
  H     59.012153   71.668304  101.680665
  H     60.257513   72.622050  100.819402
  C     53.886163   68.227320  106.311418
  O     53.277061   68.412034  107.272534
  H     60.792470   65.343332   99.123232
  H     49.283803   64.211075  105.172594
  H     57.874712   73.387968  109.024275
  H     51.023047   73.370856  109.116267
  H     53.598776   73.502985  102.470033
  H     58.119457   72.336393   95.960849
  H     56.587729   60.125130  103.928751
  H     50.278947   68.373612   97.912542
  H     50.670158   66.464877  110.140729
  H     48.844348   69.196840  108.084723
