# Supplementary material for: Carbon Monoxide Binding to the Iron–Molybdenum Cofactor of Nitrogenase: a Detailed Quantum Mechanics/Molecular Mechanics Investigation
Source: Inorg Chem. 2021 Nov 12;60(23):18031–47. doi: 10.1021/acs.inorgchem.1c02649 (PMC8653219; doi:10.1021/acs.inorgchem.1c02649)
Supplement: Supplementary file 1 — ic1c02649_si_001.zip [file ic1c02649_si_001.zip › geometries/qmmm/E0/co_fe6_active.xyz]

1001
coordinates written in Ang with frag_edit.py 
N   6.84004442387738e+01 6.97255078484748e+01 1.09579410403682e+02
H   6.79992125484709e+01 6.90307701953305e+01 1.10190763681756e+02
C   6.79218066460289e+01 6.96595349939869e+01 1.08223381687901e+02
H   6.86255127579483e+01 7.01506996954908e+01 1.07567476284912e+02
C   6.78301111309376e+01 6.81799587035349e+01 1.07833556407588e+02
H   6.72631461261488e+01 6.76609994490513e+01 1.08638109440269e+02
C   6.70814099177746e+01 6.79548667728435e+01 1.06506714607759e+02
H   6.70398099993872e+01 6.68742074257857e+01 1.06255151673951e+02
H   6.60319873993175e+01 6.83117444504961e+01 1.06561420161085e+02
H   6.76023235675624e+01 6.84526634687320e+01 1.05665848796162e+02
C   6.92536036851339e+01 6.75589014077913e+01 1.07776084801622e+02
H   6.97530755633379e+01 6.79550968165039e+01 1.06864160936290e+02
H   6.98400402047779e+01 6.78668611049825e+01 1.08668595828274e+02
C   6.92789966110154e+01 6.60265627473447e+01 1.07731132817536e+02
H   6.87699826319307e+01 6.56493192856494e+01 1.06817784997635e+02
H   7.03237819450463e+01 6.56507185389002e+01 1.07720627061776e+02
H   6.87668189087001e+01 6.56056575134942e+01 1.08621655837038e+02
C   6.66070365979538e+01 7.04332883485729e+01 1.08109265035712e+02
O   6.61983238769594e+01 7.08052473170081e+01 1.07010751939253e+02
N   6.59511602541860e+01 7.07546656810481e+01 1.09249568241523e+02
H   6.63485808210122e+01 7.05089945256054e+01 1.10135709226981e+02
C   6.46967414553786e+01 7.14932624728845e+01 1.09329727549233e+02
H   6.39380478127647e+01 7.09001209594887e+01 1.08840678753000e+02
C   6.42698188794684e+01 7.17324724002349e+01 1.10799302529471e+02
H   6.51500169221850e+01 7.21616397360422e+01 1.11332911074835e+02
H   6.34525696566320e+01 7.24915648357841e+01 1.10868216622127e+02
C   6.37458416532812e+01 7.05179484430888e+01 1.11581118223646e+02
H   6.27361370253040e+01 7.02496890438240e+01 1.11199246342369e+02
H   6.44176627642781e+01 6.96401921524853e+01 1.11452473834374e+02
C   6.36984762271791e+01 7.09048697308610e+01 1.13060234807627e+02
H   6.47408763427605e+01 7.09192128151952e+01 1.13447320844175e+02
H   6.32443551051637e+01 7.19163217440290e+01 1.13172117374021e+02
N   6.28879670824832e+01 6.99203831481492e+01 1.13832026387208e+02
H   6.26039345528254e+01 6.90584891313522e+01 1.13394948971602e+02
C   6.27021061801455e+01 7.00410245488978e+01 1.15138012823966e+02
N   6.31677037612830e+01 7.10553479659287e+01 1.15832590760701e+02
H   6.38096707128407e+01 7.16807817509556e+01 1.15399060127310e+02
H   6.29644928624391e+01 7.10671348482143e+01 1.16812853619629e+02
N   6.20647019195633e+01 6.91105256312844e+01 1.15808499528527e+02
H   6.18755353150180e+01 6.82311332131063e+01 1.15356525026837e+02
H   6.22317049302432e+01 6.90377833746110e+01 1.16792348627438e+02
C   6.46583276263475e+01 7.28754649385054e+01 1.08691345848943e+02
O   6.56695458156512e+01 7.35676104233698e+01 1.08563871200553e+02
N   6.34307450861869e+01 7.33113805599869e+01 1.08348961369998e+02
H   6.26465560451196e+01 7.27039066708886e+01 1.08506685230865e+02
C   6.30962781406711e+01 7.46544182653303e+01 1.07902430655484e+02
H   6.39943453578738e+01 7.52125439762245e+01 1.07684668777885e+02
H   6.24440048634346e+01 7.45607656263253e+01 1.07047450999096e+02
C   6.23426758267177e+01 7.53868869032480e+01 1.08982249488039e+02
O   6.26158109679114e+01 7.52096211490661e+01 1.10170293988683e+02
N   5.80325211637864e+01 7.81342369073419e+01 1.05722055116232e+02
H   5.87473202121540e+01 7.82245446687778e+01 1.06422519168976e+02
C   5.81860756780869e+01 7.70099779467114e+01 1.04820282342262e+02
H   5.81814119745274e+01 7.73900383306828e+01 1.03808733889142e+02
C   5.95329500359815e+01 7.63071566066334e+01 1.05083736417947e+02
H   5.97074372310973e+01 7.54882718545614e+01 1.04355450047569e+02
H   6.03660715837718e+01 7.70389518886163e+01 1.04991915231602e+02
H   5.95712188041383e+01 7.58795444343372e+01 1.06104272359413e+02
C   5.70318245496543e+01 7.60198930924898e+01 1.04925334039538e+02
O   5.65138500076884e+01 7.55347297520197e+01 1.03923573377975e+02
N   5.65500841316890e+01 7.57459528525222e+01 1.06153686086735e+02
H   5.70375366284779e+01 7.61276497592275e+01 1.06943808141505e+02
C   5.53754193672949e+01 7.49064756742193e+01 1.06389644466446e+02
H   5.54431479722611e+01 7.40258431020869e+01 1.05766513022671e+02
H   5.53747789473022e+01 7.46630344686223e+01 1.07434695532552e+02
C   5.40377988009509e+01 7.55555818253770e+01 1.06115586732102e+02
O   5.30099749915861e+01 7.48882362214738e+01 1.06044580710948e+02
N   5.40007208460997e+01 7.68843572790461e+01 1.05964011802589e+02
H   5.48461493746535e+01 7.74056023954415e+01 1.06076547542060e+02
C   5.27785316935353e+01 7.76301520247176e+01 1.05703289439513e+02
H   5.19151997861983e+01 7.70164137337594e+01 1.05920361436445e+02
C   5.26933970979616e+01 7.88889283873750e+01 1.06590525617304e+02
H   5.26375179854114e+01 7.85563790144168e+01 1.07651967870811e+02
H   5.36200808646894e+01 7.94939507919816e+01 1.06476590047703e+02
O   5.15467692463416e+01 7.96877672460620e+01 1.06298438719937e+02
H   5.17735925422968e+01 8.02995042773621e+01 1.05569916849321e+02
C   5.26631160101350e+01 7.80366368757217e+01 1.04254227334351e+02
O   5.17732719695787e+01 7.75919354085959e+01 1.03530705748188e+02
N   5.52024017574141e+01 7.75699862571588e+01 1.01853973361170e+02
H   5.56930083653111e+01 7.78206125570841e+01 1.02687191229621e+02
C   5.57994222483725e+01 7.65468263630922e+01 1.01013081952781e+02
H   5.59261441976420e+01 7.69508093589622e+01 1.00025739697870e+02
H   5.67339873388434e+01 7.62573740035190e+01 1.01466546284059e+02
C   5.49424877351781e+01 7.53285392833944e+01 1.00902104785433e+02
O   5.47109998160159e+01 7.47992392922716e+01 9.98168015022004e+01
N   5.44523359607936e+01 7.48593118438978e+01 1.02054382257932e+02
H   5.47630201352066e+01 7.52744638701679e+01 1.02909541153822e+02
C   5.35201763037175e+01 7.37613298537462e+01 1.02138182353152e+02
H   5.36869616146870e+01 7.31171226656633e+01 1.01282229994745e+02
C   5.37536086079670e+01 7.28821769341236e+01 1.03345120244206e+02
H   5.36704752784778e+01 7.35324550126659e+01 1.04219062864294e+02
C   5.27921535938941e+01 7.16950440241897e+01 1.03509347093923e+02
H   5.31057685834543e+01 7.10975476015414e+01 1.04372356412931e+02
H   5.17471552269497e+01 7.19898005291972e+01 1.03669669917987e+02
H   5.28269818108333e+01 7.10278931218632e+01 1.02643951771853e+02
C   5.52073263755986e+01 7.23842185429322e+01 1.03242287029191e+02
H   5.59478094786605e+01 7.31885307610278e+01 1.03340894545343e+02
H   5.54040945187133e+01 7.16711765712878e+01 1.04045995270588e+02
H   5.53856325023135e+01 7.18345533784466e+01 1.02307877011712e+02
C   5.20937537483093e+01 7.42386997245817e+01 1.01970583758423e+02
O   5.16355022480765e+01 7.43199272994158e+01 1.00841727836115e+02
N   5.13051172520740e+01 7.45404182806475e+01 1.03015355050082e+02
H   5.16857000539721e+01 7.45747793805180e+01 1.03936659200099e+02
C   4.98443817384128e+01 7.46217776785383e+01 1.02903906421667e+02
H   4.95072384075384e+01 7.36286096905799e+01 1.02641508316472e+02
C   4.92259548651831e+01 7.49320434469650e+01 1.04263629833388e+02
H   4.96874764753427e+01 7.58663268443576e+01 1.04656025423215e+02
C   4.76952321965936e+01 7.51240409606882e+01 1.04167917961293e+02
H   4.72491620933129e+01 7.51460493767275e+01 1.05185547535411e+02
H   4.74309926334008e+01 7.60762832431440e+01 1.03661376048379e+02
H   4.72333848057710e+01 7.42847357315921e+01 1.03608065924562e+02
C   4.95480939760048e+01 7.37739675743497e+01 1.05233796415282e+02
H   4.91912590076085e+01 7.28064065280631e+01 1.04820988403837e+02
H   5.06366514145212e+01 7.36944086534829e+01 1.05432738785972e+02
H   4.90350319912174e+01 7.39347492360284e+01 1.06207307688574e+02
C   4.92558236754298e+01 7.55256736809721e+01 1.01803567780450e+02
O   4.84453910588383e+01 7.50885303360625e+01 1.00988364003782e+02
N   5.04462824765992e+01 7.60059464252962e+01 9.70770436585688e+01
C   5.08458888130162e+01 7.51301966954227e+01 9.81748158262288e+01
H   5.00929223903121e+01 7.52354270590017e+01 9.89860593822438e+01
H   5.18569489726469e+01 7.53766081879829e+01 9.85680038469459e+01
C   4.98459999448118e+01 7.52355996183899e+01 9.60002378061224e+01
H   5.05014612012408e+01 7.52917433890096e+01 9.51436476434942e+01
C   4.96987748336410e+01 7.38209310209467e+01 9.65865560010404e+01
H   4.87333130816955e+01 7.37167717256955e+01 9.71344515431667e+01
H   4.97507240918405e+01 7.30247429173489e+01 9.58219637907236e+01
C   5.07952437791859e+01 7.37159459748807e+01 9.76271880524312e+01
H   5.05412360468998e+01 7.29654793142244e+01 9.83998497057631e+01
H   5.17645368970499e+01 7.34614342994694e+01 9.71711424697567e+01
C   4.84790204558484e+01 7.56919598752132e+01 9.55646012784149e+01
O   4.80735139407250e+01 7.52507455301075e+01 9.44884609412115e+01
N   5.91716018693422e+01 7.34319426726597e+01 9.52872248376136e+01
H   5.87560375010036e+01 7.43391179564483e+01 9.53973568272151e+01
C   5.83402096873845e+01 7.22920200099561e+01 9.55816809577719e+01
H   5.89529404997076e+01 7.14059475344271e+01 9.56966180832429e+01
C   5.75579399973982e+01 7.24721913713011e+01 9.68902262406211e+01
H   5.83374941655610e+01 7.26429105200899e+01 9.76444962700992e+01
H   5.69587640132078e+01 7.33873645833852e+01 9.68142269065496e+01
C   5.66992069619848e+01 7.12698393154078e+01 9.72832833276279e+01
H   5.57561842792927e+01 7.12543659824307e+01 9.67226972032371e+01
H   5.72060140399870e+01 7.03194464579864e+01 9.70854483346635e+01
C   5.64049146905684e+01 7.13415889849976e+01 9.87768278829062e+01
H   5.73279860665285e+01 7.11352526351134e+01 9.93327495967022e+01
H   5.60637904465732e+01 7.23503841284116e+01 9.90515187750897e+01
N   5.54161811697980e+01 7.03848456565938e+01 9.92362705469022e+01
H   5.57424129110209e+01 6.95204628112995e+01 9.96718438899511e+01
C   5.41521073198776e+01 7.07285889451842e+01 9.94993123662730e+01
N   5.36104284202969e+01 7.18237218428425e+01 9.89436482856693e+01
H   5.40318622353254e+01 7.23372677597907e+01 9.81757394455211e+01
H   5.26859797555860e+01 7.20888753721055e+01 9.92910082368701e+01
N   5.34228553815069e+01 6.99996379340313e+01 1.00339452757598e+02
H   5.37849535666963e+01 6.91184501590796e+01 1.00717356578371e+02
H   5.24521354606953e+01 7.02717606229235e+01 1.00496140844435e+02
C   5.73814733685395e+01 7.20239761812461e+01 9.44489928089504e+01
O   5.66569039739252e+01 7.29077880045778e+01 9.39905447482942e+01
N   5.73617015220369e+01 7.07732665009404e+01 9.39533763347147e+01
H   5.79094740447791e+01 7.00571135147621e+01 9.44068642656310e+01
C   5.66933243232822e+01 7.03748801313060e+01 9.27300373709605e+01
H   5.67469788868106e+01 7.11939065434981e+01 9.20253516359645e+01
C   5.74076816276489e+01 6.91536607217527e+01 9.21121799715354e+01
H   5.74252817873655e+01 6.83353227552411e+01 9.28668317560729e+01
H   5.68594805495587e+01 6.87785517983015e+01 9.12189981330982e+01
C   5.88463528852574e+01 6.94705108263966e+01 9.16788882526901e+01
H   5.88421264687101e+01 7.01754436945993e+01 9.08173136381472e+01
H   5.93817955705891e+01 6.99799626123958e+01 9.25125454776400e+01
C   5.96594966772280e+01 6.82216780218534e+01 9.13406595588371e+01
H   6.07284505702901e+01 6.84888856331647e+01 9.12443990821428e+01
H   5.95614053934375e+01 6.74866591109839e+01 9.21677620504061e+01
N   5.91748037394990e+01 6.76824969531708e+01 9.00284612956845e+01
H   5.93218283532181e+01 6.82399593903886e+01 8.91847164767104e+01
C   5.86206623702255e+01 6.64914366535855e+01 8.98505189024445e+01
N   5.85289132945708e+01 6.55822112384586e+01 9.07956162503307e+01
H   5.89883454006634e+01 6.57295670462882e+01 9.16724587871132e+01
H   5.82649755791160e+01 6.46534927794044e+01 9.05130282815504e+01
N   5.81871407749397e+01 6.61669114045447e+01 8.86516532762376e+01
H   5.80087613223692e+01 6.69352491032610e+01 8.80216745590064e+01
H   5.76460119302933e+01 6.53328725708735e+01 8.85312155622165e+01
C   5.52255882495338e+01 7.00599427078707e+01 9.29222715927051e+01
O   5.47130169396162e+01 6.90432510779095e+01 9.24613129408240e+01
N   5.45044621790511e+01 7.09687465356985e+01 9.35918022662013e+01
H   5.49933016667567e+01 7.17718141367539e+01 9.39379888507089e+01
C   5.30757377338367e+01 7.08937802782298e+01 9.38125755597841e+01
H   5.28145420721098e+01 6.98582494558554e+01 9.39953446685603e+01
C   5.26560433405286e+01 7.16976430611284e+01 9.50816058552127e+01
H   5.15725722071092e+01 7.19217688108637e+01 9.50736170422967e+01
H   5.28495497846535e+01 7.10441213566891e+01 9.59621819685214e+01
C   5.34621691430943e+01 7.29761010383580e+01 9.53265701671035e+01
O   5.40869123990721e+01 7.31513564701993e+01 9.63785125982421e+01
N   5.34528801640511e+01 7.39085195235483e+01 9.43537735858285e+01
H   5.29100321287166e+01 7.37330264802595e+01 9.35323459816880e+01
H   5.40524049208390e+01 7.47034635580128e+01 9.44584512991141e+01
C   5.23220810714260e+01 7.12963087931338e+01 9.25428356116685e+01
O   5.20984271333478e+01 7.24777068547726e+01 9.22621288322689e+01
N   6.00990471629712e+01 7.46550777627113e+01 1.13603581439287e+02
H   5.93038057990431e+01 7.52566034945150e+01 1.13670778554270e+02
C   6.02137128201489e+01 7.39312550419497e+01 1.12356735180372e+02
H   6.11543812666916e+01 7.41763375340101e+01 1.11885542457436e+02
C   6.00614570619114e+01 7.23969150528927e+01 1.12583056023558e+02
H   6.02295801328606e+01 7.18522929416951e+01 1.11629083878331e+02
H   6.08498307814868e+01 7.20470654008311e+01 1.13283976886062e+02
O   5.87747527420151e+01 7.20786244294188e+01 1.13135930338997e+02
H   5.89162561073575e+01 7.13801214671118e+01 1.13818064277086e+02
C   5.90855619027607e+01 7.43538622878193e+01 1.11435809154842e+02
O   5.82863832321133e+01 7.52311625939758e+01 1.11759904763733e+02
N   5.89418355519273e+01 7.36504175049981e+01 1.10296039639815e+02
H   5.96734561186043e+01 7.30196893865031e+01 1.09995508234636e+02
C   5.78050778886218e+01 7.37049738825691e+01 1.09394071368515e+02
H   5.76748004755888e+01 7.47223015722801e+01 1.09074176983764e+02
C   5.80119402456400e+01 7.27965046018749e+01 1.08145836674332e+02
H   5.79874095983393e+01 7.17454335352311e+01 1.08457992203854e+02
H   5.71746977902507e+01 7.29462549862905e+01 1.07455581031914e+02
C   5.93350691349938e+01 7.31042698837927e+01 1.07402909661163e+02
H   5.91701023690537e+01 7.30068248445824e+01 1.06327177983326e+02
H   5.96613508226686e+01 7.41359018773722e+01 1.07588859020916e+02
C   6.04692615294946e+01 7.21778825773603e+01 1.07832778575589e+02
O   6.08154414641460e+01 7.20894918881391e+01 1.09025990594939e+02
N   6.10582975198858e+01 7.14908774164426e+01 1.06844803764177e+02
H   6.07543365951598e+01 7.16158114914635e+01 1.05882244938253e+02
H   6.17867826911698e+01 7.07637900211270e+01 1.07041941789569e+02
C   5.64828419065194e+01 7.33279179050083e+01 1.10024050025436e+02
O   5.54275802050801e+01 7.38079516569366e+01 1.09615364646280e+02
N   5.64922799458335e+01 7.24867109474097e+01 1.11076704888689e+02
H   5.73716281890849e+01 7.21801958700587e+01 1.11443708945243e+02
C   5.52750749210405e+01 7.19905359169594e+01 1.11699150390075e+02
H   5.47532161381064e+01 7.14344386634888e+01 1.10937475768787e+02
C   5.55248871812258e+01 7.10084509197609e+01 1.12866811435972e+02
H   5.59563009951146e+01 7.00688177893439e+01 1.12455500488249e+02
H   5.62560530058453e+01 7.14350774956261e+01 1.13587432170197e+02
O   5.43107015869549e+01 7.06954815558341e+01 1.13549738215248e+02
H   5.41433377676551e+01 7.13919852382551e+01 1.14220667324401e+02
C   5.42890354093563e+01 7.30405724115059e+01 1.12162426403951e+02
O   5.31007813400325e+01 7.29656137418150e+01 1.11852377981592e+02
N   5.21915750396152e+01 7.45654121081454e+01 1.09506314247635e+02
H   5.29755315679102e+01 7.40349126494343e+01 1.09833322707038e+02
C   5.10053781537966e+01 7.38119545471006e+01 1.09102123102707e+02
H   5.07934516315602e+01 7.40352722052219e+01 1.08061027682915e+02
C   5.10893349492888e+01 7.22726506627893e+01 1.09328274960828e+02
H   5.10407216077833e+01 7.20296874401018e+01 1.10397501592416e+02
H   5.02050072295841e+01 7.18220399646187e+01 1.08853572688384e+02
N   5.28016530846294e+01 7.05129462990374e+01 1.09537812528510e+02
C   5.23489746394573e+01 7.16251691250843e+01 1.08850378078736e+02
C   5.38825704098288e+01 7.01044093214926e+01 1.08888453561906e+02
H   5.44995113417064e+01 6.92497138052507e+01 1.09138084665570e+02
N   5.41537355498660e+01 7.09057753647307e+01 1.07830848848929e+02
H   5.48778871777877e+01 7.07233344057239e+01 1.07126145913331e+02
C   5.31791395106993e+01 7.18738682913527e+01 1.07775237854237e+02
H   5.31531475964241e+01 7.26286951154426e+01 1.07001055206306e+02
C   4.98066605458581e+01 7.42186370481320e+01 1.09931065549267e+02
O   4.87286826766452e+01 7.45181279826382e+01 1.09430763532399e+02
N   4.53228341882120e+01 6.68320518716518e+01 1.02430165677135e+02
H   4.50885995289719e+01 6.76608870598880e+01 1.01915077866943e+02
C   4.67481935751918e+01 6.66163174722431e+01 1.02656771454313e+02
H   4.72137574590086e+01 6.75862222166568e+01 1.02600510032586e+02
H   4.68955201791870e+01 6.61498149683459e+01 1.03621587441372e+02
C   4.74355767796207e+01 6.57568768527784e+01 1.01624100992943e+02
O   4.82722478923082e+01 6.49192755664331e+01 1.01959854711075e+02
N   4.71315840466025e+01 6.59595579076794e+01 1.00331847413927e+02
H   4.64279026986588e+01 6.66275560321113e+01 1.00087389141006e+02
C   4.79399999068753e+01 6.54350735487349e+01 9.92460944830373e+01
H   4.88922244170322e+01 6.51014134711203e+01 9.96381127717925e+01
C   4.72788564318151e+01 6.42378335463864e+01 9.85097361376873e+01
H   4.70160723663311e+01 6.34624281256150e+01 9.92600505089123e+01
H   4.63500790001969e+01 6.45625114391210e+01 9.80042337322151e+01
C   4.81789700552381e+01 6.35833160424830e+01 9.74719153380085e+01
O   4.93187769590614e+01 6.40580349146728e+01 9.72288804980499e+01
O   4.77318092018476e+01 6.25546039251570e+01 9.69021727768936e+01
C   4.82501477811270e+01 6.66090861415329e+01 9.83390987459293e+01
O   4.73720640299039e+01 6.73097796258759e+01 9.78368781687455e+01
N   4.95398409767292e+01 6.69023513802143e+01 9.81578447811651e+01
H   5.02456894551111e+01 6.62944429676461e+01 9.85270593645430e+01
C   4.99604132789261e+01 6.81932512275772e+01 9.76559644268710e+01
H   4.91156628103993e+01 6.88705706724478e+01 9.76058166785692e+01
C   5.09854797276022e+01 6.88144502894325e+01 9.86074785589160e+01
H   5.18602715046699e+01 6.81578477137467e+01 9.86581362699094e+01
H   5.12983768109014e+01 6.97936174784369e+01 9.82284419863069e+01
C   5.03041324702954e+01 6.89380297166473e+01 9.99595404709277e+01
C   4.92898045759032e+01 6.98966796904331e+01 1.00162525429478e+02
H   4.90046667108776e+01 7.05387512253019e+01 9.93262867440899e+01
C   4.87638952490794e+01 7.01558655967332e+01 1.01429821247366e+02
H   4.80508853153349e+01 7.09615494977808e+01 1.01591200475220e+02
C   4.92026838233483e+01 6.93896082663390e+01 1.02524143461560e+02
O   4.88019081431539e+01 6.97316109318665e+01 1.03757311961470e+02
H   4.92490497761590e+01 6.91493581094460e+01 1.04423318766435e+02
C   5.06302289057750e+01 6.81061121827626e+01 1.01036062873696e+02
H   5.13708857626921e+01 6.73188774956195e+01 1.00916339773012e+02
C   5.00527620160796e+01 6.82998756737630e+01 1.02290191166188e+02
H   5.03379485601366e+01 6.76615191219680e+01 1.03118634194777e+02
C   5.04662625070224e+01 6.81329063636448e+01 9.62536143446262e+01
O   5.10316868288349e+01 6.90831714475149e+01 9.57157897143078e+01
N   5.01734341351907e+01 6.70035251664797e+01 9.55975893952540e+01
H   4.97599069462993e+01 6.62532866925502e+01 9.61186410082278e+01
C   5.03194355045022e+01 6.68243532248339e+01 9.41801786055501e+01
H   5.00052156897914e+01 6.58055338525118e+01 9.40175278894809e+01
C   4.94176732710115e+01 6.78197912932855e+01 9.33910738288665e+01
H   4.84435397210374e+01 6.78935732886245e+01 9.39196645654669e+01
H   4.98609334622815e+01 6.88314441604255e+01 9.33128475883919e+01
C   4.90836426672191e+01 6.72393967459994e+01 9.20370943320049e+01
O   4.88996787593584e+01 6.60249470818945e+01 9.19562412825704e+01
N   4.89206612905511e+01 6.80470085563945e+01 9.09779188391819e+01
H   4.89556850933707e+01 6.90461012842705e+01 9.11080576141489e+01
H   4.86546817931382e+01 6.76586757868577e+01 9.00979458454459e+01
C   5.17599931028855e+01 6.68873074963449e+01 9.37204857523103e+01
O   5.20630914905927e+01 6.74414696516918e+01 9.26648300627462e+01
N   5.26847486842476e+01 6.62880811502317e+01 9.44936297647202e+01
H   5.24274088760632e+01 6.58523160943382e+01 9.53610693292368e+01
C   5.40977296317629e+01 6.62779598101774e+01 9.41651721557167e+01
H   5.43722453928596e+01 6.72802406563810e+01 9.38936426763560e+01
C   5.49899507280558e+01 6.58889733657816e+01 9.53361772723016e+01
H   5.47953859218076e+01 6.48209322254980e+01 9.55955018053273e+01
C   5.64757210373995e+01 6.60339854939296e+01 9.49333279975255e+01
H   5.67518305258495e+01 6.53354046169174e+01 9.41182927782675e+01
H   5.66940297672545e+01 6.70712560247994e+01 9.46063556322414e+01
H   5.71265154354695e+01 6.58108211234813e+01 9.58038802119538e+01
C   5.46817509066773e+01 6.67451755323894e+01 9.65931037953010e+01
H   5.36904492879795e+01 6.64567372094573e+01 9.70056577898098e+01
H   5.54327987911352e+01 6.64978324844821e+01 9.73767614599054e+01
C   5.46910291525975e+01 6.82637388852146e+01 9.63678159691986e+01
H   5.39132074578494e+01 6.85672664334997e+01 9.56369308117827e+01
H   5.44732370086472e+01 6.87821670990225e+01 9.73241278547009e+01
H   5.56824572261375e+01 6.86062472949722e+01 9.60036451857512e+01
C   5.43371839781993e+01 6.54071682557499e+01 9.29464789770821e+01
O   5.42723190712545e+01 6.41833157078856e+01 9.29775876407466e+01
N   5.09158609233918e+01 6.34755361284337e+01 9.21998916939908e+01
H   5.17763162020941e+01 6.39340225348052e+01 9.24007643821462e+01
C   5.04854508074019e+01 6.25309188512843e+01 9.32100911928563e+01
H   5.07412040188383e+01 6.15782607800707e+01 9.28191501118506e+01
C   5.12605275708306e+01 6.28088160701170e+01 9.45113854222632e+01
H   5.15117685413739e+01 6.38853666747385e+01 9.45404179231786e+01
H   5.06705666986275e+01 6.25687173574325e+01 9.54199144669538e+01
C   5.25396660908952e+01 6.20098835574314e+01 9.46076602821793e+01
O   5.26690271494172e+01 6.09301181717773e+01 9.39783662538340e+01
O   5.33690588199638e+01 6.24160918184268e+01 9.54630383407443e+01
C   4.89915659195183e+01 6.24804279923494e+01 9.35112296825873e+01
O   4.83732784791201e+01 6.14295541325803e+01 9.36864312355253e+01
N   4.30999649592766e+01 6.92444438697080e+01 9.89060179392464e+01
H   4.29468867259537e+01 6.83056385491681e+01 9.92322820146182e+01
C   4.38238362959983e+01 7.01340723535101e+01 9.97870708208235e+01
H   4.37382847124907e+01 7.11442020033418e+01 9.94414137074889e+01
C   4.32527820724666e+01 7.01649733639364e+01 1.01229552376583e+02
H   4.32470723901672e+01 6.91429612663985e+01 1.01643805174822e+02
H   4.39485524576479e+01 7.07692979663489e+01 1.01854204514494e+02
C   4.18801013562437e+01 7.07445759777003e+01 1.01394785662241e+02
C   4.07440969737275e+01 7.05031763246234e+01 1.00662336387400e+02
H   4.06991489258351e+01 6.98736929408000e+01 9.97824391943280e+01
N   3.96858289482096e+01 7.11765652682377e+01 1.01223023317208e+02
H   3.87490919935143e+01 7.12116188492793e+01 1.00906492073023e+02
C   4.01022055687851e+01 7.18506348859270e+01 1.02324903417593e+02
C   4.14873856586291e+01 7.16176577774785e+01 1.02467433985055e+02
C   4.21775945195338e+01 7.22197657852012e+01 1.03518307660307e+02
H   4.32412447511270e+01 7.20833340402926e+01 1.03635415172522e+02
C   4.14722759757035e+01 7.30275608124162e+01 1.04409298744615e+02
H   4.20103479793244e+01 7.35168979951839e+01 1.05210976894466e+02
C   3.93945999411856e+01 7.26307021548398e+01 1.03223982299108e+02
H   3.83391423547349e+01 7.28048018076660e+01 1.03096159988664e+02
C   4.01001209944445e+01 7.32179695354163e+01 1.04276294707051e+02
H   3.95794616038863e+01 7.38458471592471e+01 1.04986563183193e+02
C   4.52936755940455e+01 6.97287569599936e+01 9.98337925288771e+01
O   4.56362654925008e+01 6.87047691414894e+01 1.00416485829710e+02
N   4.62470035203797e+01 7.04891466812426e+01 9.92691227785103e+01
H   4.71835802628081e+01 7.01975116017518e+01 9.94481805540247e+01
C   4.60822018700787e+01 7.17227251824456e+01 9.85103717384663e+01
H   4.50483996556353e+01 7.18765507073219e+01 9.83080443840473e+01
C   4.66300676598232e+01 7.29692094172267e+01 9.92551986168478e+01
H   4.64750023674711e+01 7.38877935708123e+01 9.86488301103639e+01
H   4.60533128706700e+01 7.30857096597746e+01 1.00198154011961e+02
O   4.80079666301111e+01 7.28450683574683e+01 9.96045345516330e+01
H   4.82242698676888e+01 7.36748739615119e+01 1.00077598607529e+02
C   4.66576204143102e+01 7.16669448913296e+01 9.71221794582186e+01
O   4.66178101231674e+01 7.26502487379788e+01 9.63847170868213e+01
N   4.54309154259705e+01 6.21042683115154e+01 1.03858503007884e+02
H   4.52488994848353e+01 6.30093219058042e+01 1.03460325575351e+02
C   4.66683225535668e+01 6.14337149565884e+01 1.03523491478022e+02
H   4.65554414537743e+01 6.03708668943134e+01 1.03696128229684e+02
C   4.70741911213562e+01 6.16131682695076e+01 1.02046525136854e+02
H   4.61570747558398e+01 6.15359106055168e+01 1.01425012277414e+02
H   4.75213007922585e+01 6.26000115681736e+01 1.01825779163104e+02
N   4.92861000491564e+01 6.06323295620446e+01 1.01228859012511e+02
H   4.98027249902998e+01 6.14964574761270e+01 1.01154569886230e+02
C   4.79736910835818e+01 6.04951867272434e+01 1.01614175001913e+02
C   4.97266452885408e+01 5.93969225467553e+01 1.00884541164048e+02
H   5.07403648376625e+01 5.92047706818628e+01 1.00526039556521e+02
N   4.87855852576516e+01 5.84791791241287e+01 1.01017172994997e+02
C   4.76797011155291e+01 5.91755722248171e+01 1.01470344410481e+02
H   4.67531866285038e+01 5.86589874787480e+01 1.01677960672524e+02
C   4.77213912679137e+01 6.19283643704828e+01 1.04491144013925e+02
O   4.81202275619293e+01 6.12068909627285e+01 1.05406192578964e+02
N   4.81473169386094e+01 6.32057938493021e+01 1.04375585112582e+02
H   4.78723784106869e+01 6.37828453235172e+01 1.03605578469167e+02
C   4.90129774373816e+01 6.38152594771740e+01 1.05369173580669e+02
H   4.97424110482283e+01 6.30629240261437e+01 1.05648681708077e+02
C   4.98209564863348e+01 6.50440064436900e+01 1.04849348390724e+02
H   5.02359550011079e+01 6.47470344148808e+01 1.03882068803882e+02
H   4.91312536022877e+01 6.58792091628923e+01 1.04694992906078e+02
S   5.12110918868247e+01 6.55233530309853e+01 1.05968988264070e+02
C   4.82659739436288e+01 6.41828696031946e+01 1.06645810942032e+02
O   4.75085205606450e+01 6.51499342770668e+01 1.06741890527831e+02
N   4.85236530361208e+01 6.33821671622011e+01 1.07689445426263e+02
H   4.90874210707068e+01 6.25760389305513e+01 1.07539259572671e+02
C   4.80497085217629e+01 6.35890444165204e+01 1.09031845677135e+02
H   4.69885268193964e+01 6.37967929069958e+01 1.08986347715659e+02
C   4.82631202753002e+01 6.22618679808934e+01 1.09811670647979e+02
H   4.75994639349222e+01 6.14792018433361e+01 1.09383652472257e+02
H   4.93112901134550e+01 6.19226639063273e+01 1.09676612343119e+02
C   4.79895261083664e+01 6.23644501263212e+01 1.11283970017793e+02
C   4.66778870816067e+01 6.22506002192535e+01 1.11766886408649e+02
H   4.58620406021583e+01 6.21055237471889e+01 1.11072928528808e+02
C   4.64246962396914e+01 6.23151038462831e+01 1.13142304680006e+02
H   4.54155258680062e+01 6.22150564720032e+01 1.13501432311965e+02
C   4.74777361125313e+01 6.24893293784915e+01 1.14046833713049e+02
O   4.72021474817213e+01 6.25265063716697e+01 1.15430082406620e+02
H   4.79824327898027e+01 6.29249293572117e+01 1.15885454736607e+02
C   4.90443633802126e+01 6.25306157865510e+01 1.12195649452107e+02
H   5.00621496581806e+01 6.26106226175255e+01 1.11838908190186e+02
C   4.87883517903607e+01 6.26022614939070e+01 1.13569291748911e+02
H   4.96186548493683e+01 6.27284656555054e+01 1.14242595361208e+02
C   4.86820401912943e+01 6.48142550871066e+01 1.09689035679489e+02
O   4.79822344087127e+01 6.56811122176621e+01 1.10205277725727e+02
N   5.00280929209825e+01 6.49350983424938e+01 1.09668089186645e+02
H   5.05807810567137e+01 6.42190526149146e+01 1.09237049564999e+02
C   5.07645054071130e+01 6.59693065051628e+01 1.10345255115101e+02
H   5.05446646199736e+01 6.58481838173034e+01 1.11404238530408e+02
C   5.22871899732349e+01 6.58160451507979e+01 1.10130565859422e+02
H   5.25931474927916e+01 6.48430417908003e+01 1.10569833163363e+02
H   5.24822058445456e+01 6.57550656274938e+01 1.09033980870292e+02
C   5.32116615662772e+01 6.69193360482648e+01 1.10709819400022e+02
H   5.42183570120909e+01 6.67575379076450e+01 1.10255874395235e+02
H   5.28823207769833e+01 6.79264140990796e+01 1.10384088050625e+02
C   5.34310703149746e+01 6.69048707616845e+01 1.12233936599281e+02
H   5.38170239388334e+01 6.59334586922241e+01 1.12591311071008e+02
H   5.41807611560861e+01 6.76836727107550e+01 1.12506647847113e+02
N   5.21439355992872e+01 6.72501021463224e+01 1.12905170589172e+02
H   5.17065169517672e+01 6.81132324899678e+01 1.12632131377529e+02
C   5.15085577630030e+01 6.65130072903279e+01 1.13810823049303e+02
N   5.18276328981114e+01 6.52807386517610e+01 1.14145512903135e+02
H   5.25692342169169e+01 6.47740539812775e+01 1.13671913497456e+02
H   5.13578756647957e+01 6.47646254729843e+01 1.14869387214882e+02
N   5.04810436698410e+01 6.70763451749819e+01 1.14408326736865e+02
H   5.03799012735092e+01 6.80655057178263e+01 1.14308585524154e+02
H   5.00895118009254e+01 6.66082075718066e+01 1.15209404317475e+02
C   5.03361433329587e+01 6.73558272910814e+01 1.09940247429161e+02
O   4.99970760523364e+01 6.81928894449908e+01 1.10782030933234e+02
N   5.02962426973330e+01 6.75664614844918e+01 1.08604430306067e+02
H   5.05391431694446e+01 6.68067006196726e+01 1.07960582394313e+02
C   5.00007553664899e+01 6.88785128116422e+01 1.08050954238991e+02
H   5.04591002841156e+01 6.96127732187378e+01 1.08723627061940e+02
C   5.06005516900579e+01 6.91006466306781e+01 1.06657066113560e+02
H   5.04779084108083e+01 7.01540729166560e+01 1.06377564480367e+02
H   5.16795517932031e+01 6.89024667350912e+01 1.06718462707359e+02
O   5.00236346910689e+01 6.83153225694806e+01 1.05624480315847e+02
H   5.05133743557714e+01 6.74544360927891e+01 1.05589872960097e+02
C   4.85178771921601e+01 6.92152102986317e+01 1.08116117673761e+02
O   4.81640316056282e+01 7.03451007620060e+01 1.08451768099742e+02
N   4.75975793168838e+01 6.82439184542294e+01 1.07881692269510e+02
H   4.78803910238038e+01 6.73178548938626e+01 1.07636407501645e+02
C   4.61740926735458e+01 6.85471603362309e+01 1.07815370129378e+02
H   4.60442597978400e+01 6.96075077326775e+01 1.07960359022428e+02
C   4.56470539702681e+01 6.83034384378266e+01 1.06387460744582e+02
H   4.59583649759124e+01 6.72908146058415e+01 1.06047733426368e+02
H   4.45398613867730e+01 6.83560317523879e+01 1.06385795235028e+02
C   4.61054184913690e+01 6.93715671331384e+01 1.05379952856496e+02
H   4.71857990236354e+01 6.95565681055799e+01 1.05544428666102e+02
H   4.59896252349451e+01 6.89630949541559e+01 1.04352418998122e+02
S   4.52069338373965e+01 7.09454492919829e+01 1.05500395070738e+02
C   4.60522900163559e+01 7.16961362199985e+01 1.04081960844002e+02
H   4.56256657566679e+01 7.26940157828877e+01 1.03844269327578e+02
H   4.71343617037773e+01 7.18296128488576e+01 1.04296235337381e+02
H   4.59640737176115e+01 7.10617680841786e+01 1.03174306439549e+02
C   4.52139370772562e+01 6.79516511141177e+01 1.08853293331439e+02
O   4.39929084723600e+01 6.80809164651374e+01 1.08708195945766e+02
N   4.45617668722116e+01 6.91753812331580e+01 1.11794794955614e+02
H   4.55100404930688e+01 6.93121303446470e+01 1.11481094843723e+02
C   4.39494874912343e+01 7.02618953034541e+01 1.12556949352776e+02
H   4.36865589031923e+01 6.98598524503828e+01 1.13526469460340e+02
C   4.48989277225669e+01 7.14808885127591e+01 1.12771974853335e+02
H   4.50071469978759e+01 7.20532395770310e+01 1.11827897494329e+02
H   4.44854678824257e+01 7.21652706180036e+01 1.13539593144013e+02
C   4.62753284263052e+01 7.10934930908537e+01 1.13248257089532e+02
C   4.64876072554616e+01 7.03275873675338e+01 1.14408843621274e+02
H   4.56397684526861e+01 7.00078704648860e+01 1.14995280928146e+02
C   4.77894889352911e+01 6.99477619368291e+01 1.14783584399878e+02
H   4.79507810328542e+01 6.93324407745468e+01 1.15653723099442e+02
C   4.88843490518283e+01 7.03358697821928e+01 1.14002060293162e+02
O   5.01889460433757e+01 6.99033404827813e+01 1.14309655166816e+02
H   5.07566157108146e+01 7.01514441891577e+01 1.13546923398832e+02
C   4.73909458192784e+01 7.15243806805420e+01 1.12517363732499e+02
H   4.72398321247154e+01 7.20719083456300e+01 1.11598684518826e+02
C   4.86858761842624e+01 7.11262844798918e+01 1.12871995340447e+02
H   4.95199535336159e+01 7.14059941817787e+01 1.12244640241679e+02
C   4.26505484382552e+01 7.07676539936804e+01 1.11922018004049e+02
O   4.16447649209518e+01 7.09766364355960e+01 1.12602086031517e+02
N   5.06295910799697e+01 5.47200914221117e+01 9.90380744510800e+01
H   5.04517966864091e+01 5.47230216236429e+01 1.00027949355923e+02
C   5.19604702318712e+01 5.42948083684612e+01 9.86184525208572e+01
H   5.21900216489363e+01 5.47247666927464e+01 9.76519538506064e+01
C   5.30599227518531e+01 5.47589033601731e+01 9.96113019186553e+01
H   5.27567978594637e+01 5.45092666966040e+01 1.00647832068021e+02
H   5.40343430005098e+01 5.42662737658310e+01 9.93997108471474e+01
C   5.33130165809092e+01 5.62369545487363e+01 9.95336709945593e+01
C   5.40033337543061e+01 5.67637510667133e+01 9.84310635058082e+01
H   5.42670639157885e+01 5.61175392704765e+01 9.76081835898585e+01
C   5.43847628002827e+01 5.81090466981331e+01 9.84014095194412e+01
H   5.49117922988934e+01 5.84951674752021e+01 9.75422423284793e+01
C   5.40714957071836e+01 5.89459657142637e+01 9.94794171736188e+01
H   5.43461110809160e+01 5.99907539520042e+01 9.94522545808880e+01
C   5.29892886001580e+01 5.70892123104720e+01 1.00603545074076e+02
H   5.24628249679882e+01 5.66862818420049e+01 1.01455936868470e+02
C   5.33637775009372e+01 5.84397465662512e+01 1.00577640318953e+02
H   5.31032978604346e+01 5.90987694203876e+01 1.01393424750237e+02
C   5.20745915668992e+01 5.27795217589524e+01 9.84435360654637e+01
O   5.21700994005251e+01 5.20154157909136e+01 9.94045966902972e+01
N   6.50539867792642e+01 5.96353557688019e+01 1.05555610473879e+02
H   6.49870926309711e+01 5.97963196848028e+01 1.04566844155391e+02
C   6.49054959009839e+01 6.07867731452732e+01 1.06422571474406e+02
H   6.43144381474894e+01 6.05015219639637e+01 1.07282554546129e+02
C   6.62698147199125e+01 6.13729107663268e+01 1.06873740781493e+02
H   6.68739328116153e+01 6.05887581583909e+01 1.07372743755599e+02
H   6.68552128612934e+01 6.17438361977852e+01 1.06006932550393e+02
C   6.60559411420362e+01 6.24967239127348e+01 1.07853003639199e+02
C   6.55920206885918e+01 6.22060025154419e+01 1.09143589902320e+02
H   6.53632568544317e+01 6.11886723094626e+01 1.09404724895603e+02
C   6.54050936663685e+01 6.32214545352334e+01 1.10086958398498e+02
H   6.50734178959898e+01 6.29853831276784e+01 1.11087942086740e+02
C   6.56600835549664e+01 6.45469524924583e+01 1.09732878708827e+02
O   6.55756301430512e+01 6.55366069924168e+01 1.10724905334105e+02
H   6.60095834309047e+01 6.63445086195536e+01 1.10413009357780e+02
C   6.62753893466585e+01 6.38368774229063e+01 1.07496273004750e+02
H   6.65952147037111e+01 6.40857304385813e+01 1.06493518796153e+02
C   6.60578436367671e+01 6.48587576182343e+01 1.08431055609899e+02
H   6.62138147526791e+01 6.58817901087338e+01 1.08143715306773e+02
C   6.41114265564802e+01 6.18242715660670e+01 1.05655379463722e+02
O   6.45622268648977e+01 6.23089022377932e+01 1.04622892343573e+02
N   6.28926834738305e+01 6.21632256945706e+01 1.06098609829608e+02
H   6.25565660014721e+01 6.18486684704534e+01 1.06987057822533e+02
C   6.20404496591375e+01 6.30628874827240e+01 1.05332137519902e+02
H   6.26711523106257e+01 6.37583533949573e+01 1.04793932219641e+02
C   6.11208244429659e+01 6.23550761292545e+01 1.04305276466312e+02
H   6.01396283007486e+01 6.21281146312782e+01 1.04766637431837e+02
C   6.08700839486190e+01 6.33086131906305e+01 1.03112657173499e+02
H   6.01034149814077e+01 6.28909608353849e+01 1.02427341228392e+02
H   6.05070481912333e+01 6.43026030523481e+01 1.03443728671040e+02
H   6.18064817355117e+01 6.34548578977225e+01 1.02534867618945e+02
C   6.16880070439019e+01 6.09960597637700e+01 1.03795129437458e+02
H   6.25738234962916e+01 6.11999131560341e+01 1.03153654340305e+02
H   6.20212091219103e+01 6.03587470292527e+01 1.04641809903274e+02
C   6.06683190749278e+01 6.01546710917613e+01 1.03026416246959e+02
H   6.11375828842492e+01 5.92294773051722e+01 1.02628758637584e+02
H   5.98305808001259e+01 5.98588099889871e+01 1.03691208948113e+02
H   6.02491791867057e+01 6.07275441861111e+01 1.02175739137301e+02
C   6.12972265046848e+01 6.39134636061812e+01 1.06358205566945e+02
O   6.17873887116249e+01 6.41242160560982e+01 1.07463751556441e+02
N   6.01023620949983e+01 6.44433543667110e+01 1.06049524631086e+02
H   5.96333450104637e+01 6.42173173891101e+01 1.05194439991719e+02
C   5.94641289419790e+01 6.54833779457253e+01 1.06841406319712e+02
H   6.02152256424752e+01 6.61344685491177e+01 1.07259272163332e+02
H   5.88056571759735e+01 6.60020249140091e+01 1.06172988181105e+02
C   5.85707077506381e+01 6.50311040298464e+01 1.07948553261394e+02
O   5.89005721514605e+01 6.51805995558645e+01 1.09125132968736e+02
N   5.73719659310358e+01 6.45280295176240e+01 1.07584831927090e+02
H   5.71814258598192e+01 6.44456209805627e+01 1.06600987935160e+02
C   5.62774531598793e+01 6.43556960936373e+01 1.08531510117823e+02
H   5.67079630047115e+01 6.41411280171271e+01 1.09496347799414e+02
H   5.57130352272732e+01 6.52738888762918e+01 1.08545790039164e+02
C   5.52928958452507e+01 6.32406116991464e+01 1.08262658912285e+02
O   5.47536908032932e+01 6.26423762884300e+01 1.09193839782970e+02
N   5.49790376764452e+01 6.29075892172041e+01 1.07006501103519e+02
H   5.53133050752790e+01 6.34712509792030e+01 1.06249720184083e+02
C   5.41257833776640e+01 6.17621773838668e+01 1.06709285981620e+02
H   5.36104440418426e+01 6.14126664009667e+01 1.07592249124801e+02
C   5.30746886256405e+01 6.21091182895374e+01 1.05629339837603e+02
H   5.24449288251647e+01 6.29314944350313e+01 1.06024358686277e+02
H   5.35818962273414e+01 6.25020261917182e+01 1.04724114566487e+02
C   5.21423438507162e+01 6.09520066021964e+01 1.05208907254382e+02
H   5.27478796526395e+01 6.00589218308790e+01 1.04940605382801e+02
C   5.12081676366713e+01 6.05493212161272e+01 1.06359335942064e+02
H   5.04731054415803e+01 5.97938103325574e+01 1.06011282156593e+02
H   5.17881654570006e+01 6.01058267863812e+01 1.07194779812392e+02
H   5.06519274528234e+01 6.14289787630144e+01 1.06738392111196e+02
C   5.13674531319218e+01 6.13084931225923e+01 1.03932764021411e+02
H   5.20654631179026e+01 6.14117801669298e+01 1.03074899127649e+02
H   5.06272703094092e+01 6.05159929824148e+01 1.03693419351685e+02
H   5.08328050463572e+01 6.22698442310386e+01 1.04044040234363e+02
C   5.49654856781772e+01 6.06147233600794e+01 1.06214240660527e+02
O   5.50191616799597e+01 5.95210855762009e+01 1.06782026039829e+02
N   5.56502782746918e+01 6.08744290931349e+01 1.05095200190428e+02
H   5.56263344679558e+01 6.18055601827220e+01 1.04731112376193e+02
C   5.64062021378806e+01 5.99390302840545e+01 1.04295361426886e+02
H   5.56690312709896e+01 5.92981598978228e+01 1.03824790011969e+02
C   5.71057577792378e+01 6.06815114230502e+01 1.03134757110381e+02
H   5.76807794911672e+01 6.15034880720250e+01 1.03578277746746e+02
H   5.77908283773576e+01 6.00074302621326e+01 1.02615833750356e+02
C   5.60716485919798e+01 6.12300414071495e+01 1.02124240731702e+02
H   5.58273228506741e+01 6.04514505718228e+01 1.01390433930578e+02
H   5.51199956375052e+01 6.15232302396448e+01 1.02590346037206e+02
C   5.65974766498132e+01 6.24669910992758e+01 1.01390620960470e+02
H   5.66636966264491e+01 6.33087810522088e+01 1.02091410403904e+02
H   5.76082030214800e+01 6.22807205171037e+01 1.01018471037778e+02
N   5.57246800464463e+01 6.28065281570561e+01 1.00271924378009e+02
H   5.47102163483781e+01 6.26959902405930e+01 1.00443742618426e+02
C   5.61132480130264e+01 6.34275271038741e+01 9.91568955477442e+01
N   5.74024830371056e+01 6.36883959155209e+01 9.89313761836658e+01
H   5.81078600814082e+01 6.34895602647789e+01 9.96283627508314e+01
H   5.77345157878235e+01 6.41448524821547e+01 9.80822608038794e+01
N   5.51978489956536e+01 6.37954451889615e+01 9.82427014211127e+01
H   5.43182079129273e+01 6.32547352026976e+01 9.82165391181516e+01
H   5.55356514208556e+01 6.40797771683151e+01 9.73324938573904e+01
C   5.73458211846241e+01 5.89543514821226e+01 1.04992352548612e+02
O   5.73342220044898e+01 5.77957907903188e+01 1.04572883504011e+02
N   5.81243368362163e+01 5.92511633576784e+01 1.06047458950558e+02
C   5.84052079784593e+01 6.06193684816659e+01 1.06495801236863e+02
H   5.76430063575333e+01 6.09050216902412e+01 1.07249917646337e+02
H   5.83765497218298e+01 6.13560749164238e+01 1.05666120702254e+02
C   5.90734731470239e+01 5.82960565575914e+01 1.06629063062088e+02
H   5.97333139981657e+01 5.79754143042639e+01 1.05835128545975e+02
C   5.97931107786862e+01 5.91220611035566e+01 1.07707277096546e+02
H   5.92320012441350e+01 5.91160899364203e+01 1.08667739886915e+02
H   6.08277774765158e+01 5.87735891285626e+01 1.07892058708600e+02
C   5.97831187787953e+01 6.05345786465422e+01 1.07136335945364e+02
H   5.99652785349199e+01 6.13185541693563e+01 1.07898176793692e+02
H   6.05682110104814e+01 6.06007469446789e+01 1.06356251241209e+02
C   5.84684693635564e+01 5.70366319828022e+01 1.07231514831450e+02
O   5.91934107700649e+01 5.60525916535353e+01 1.07385929869644e+02
N   5.71619991277391e+01 5.70273532355956e+01 1.07573504972093e+02
H   5.66462921400463e+01 5.78823397663279e+01 1.07549822597545e+02
C   5.64454214649128e+01 5.57958777147897e+01 1.07868872107786e+02
H   5.71527554235529e+01 5.50183349418416e+01 1.08104277343866e+02
C   5.54745573149761e+01 5.59189515303164e+01 1.09075997735333e+02
H   5.50627441189152e+01 5.49076579110119e+01 1.09298775923907e+02
H   5.60878253413858e+01 5.62209636582833e+01 1.09953019508258e+02
C   5.42957976986840e+01 5.69068587112967e+01 1.08928997699447e+02
H   5.46909391503793e+01 5.79297828002976e+01 1.08749041695988e+02
H   5.36670112934591e+01 5.66320168251669e+01 1.08053406936542e+02
C   5.33843796923980e+01 5.69111186618372e+01 1.10161048697717e+02
H   5.29559035543628e+01 5.58915474196809e+01 1.10301933432274e+02
H   5.39389443856557e+01 5.71876127065234e+01 1.11086084405533e+02
N   5.22546164172355e+01 5.78636829041967e+01 1.09921193609208e+02
H   5.13767171652473e+01 5.75167014399113e+01 1.09587309619539e+02
C   5.23066087972072e+01 5.91665773963441e+01 1.10159949695762e+02
N   5.33817273336135e+01 5.97990284399627e+01 1.10574557426748e+02
H   5.42702265238523e+01 5.93457310461154e+01 1.10580658228277e+02
H   5.32607197182400e+01 6.07355943910852e+01 1.10942144770387e+02
N   5.12203829363258e+01 5.98909747748801e+01 1.10003184629475e+02
H   5.03710477463085e+01 5.94736226142060e+01 1.09642256879667e+02
H   5.13558751295561e+01 6.08864356551945e+01 1.09940194702213e+02
C   5.56700548307228e+01 5.53301853513779e+01 1.06651189199571e+02
O   5.55340623402455e+01 5.41388764717672e+01 1.06371685226439e+02
N   5.51109367918471e+01 5.62846700447116e+01 1.05891690569149e+02
H   5.53024611552808e+01 5.72434574553840e+01 1.06092717499995e+02
C   5.40965217303346e+01 5.60339324177251e+01 1.04892384391998e+02
H   5.33548061900446e+01 5.53962369501427e+01 1.05352137331125e+02
C   5.34285082474809e+01 5.73563922092512e+01 1.04459913701792e+02
H   5.37913389758282e+01 5.81588406550255e+01 1.05129907869682e+02
H   5.36739306829805e+01 5.76636935590460e+01 1.03423649566202e+02
N   5.14192133226945e+01 5.69550450401892e+01 1.05863768902482e+02
C   5.19481414219475e+01 5.73457258024416e+01 1.04644802501049e+02
C   5.01135551699271e+01 5.71051188504723e+01 1.05723614056711e+02
H   4.93670275782734e+01 5.69031368208834e+01 1.06495192325626e+02
N   4.97870899903901e+01 5.75618336499091e+01 1.04490663190361e+02
H   4.88607074847556e+01 5.77512265579988e+01 1.04145033988091e+02
C   5.09607081663550e+01 5.77156672083808e+01 1.03791983600312e+02
H   5.10186785464474e+01 5.80748427810312e+01 1.02775017536731e+02
C   5.45780458667119e+01 5.52770500308061e+01 1.03681663479916e+02
O   5.38176260999240e+01 5.44910923200759e+01 1.03127966377450e+02
N   5.58427671105420e+01 5.54715602922488e+01 1.03259842932586e+02
H   5.64329755425024e+01 5.61471022480784e+01 1.03707453045555e+02
C   5.64015771254092e+01 5.48102622918036e+01 1.02088550912099e+02
H   5.56083168403973e+01 5.46754770411020e+01 1.01364975509688e+02
C   5.74842774185383e+01 5.56505662765217e+01 1.01404074585565e+02
H   5.77606681855466e+01 5.51650130961471e+01 1.00434438268531e+02
C   5.69180164795713e+01 5.70421909697300e+01 1.01063445235146e+02
H   5.76580845061373e+01 5.76188820291468e+01 1.00468954936809e+02
H   5.59921334540845e+01 5.69446323061080e+01 1.00460754174983e+02
H   5.66897534405315e+01 5.76269776990392e+01 1.01977422093803e+02
C   5.87588012323406e+01 5.57686774731483e+01 1.02262226328962e+02
H   5.94777208153786e+01 5.64588023429684e+01 1.01769968451818e+02
H   5.85336865559532e+01 5.61731131296715e+01 1.03267752682700e+02
H   5.92579253321632e+01 5.47857570387521e+01 1.02383360320624e+02
C   5.69633197530978e+01 5.34190659194205e+01 1.02373369595374e+02
O   5.74304113900331e+01 5.27414449398745e+01 1.01458041821346e+02
N   6.33093274492732e+01 5.83569732147175e+01 1.09998180029518e+02
H   6.29903096784640e+01 5.84642281103692e+01 1.09053757676118e+02
C   6.32697999767434e+01 5.95240968653993e+01 1.10851805083570e+02
H   6.26751371778087e+01 5.93112708226876e+01 1.11727221358222e+02
H   6.42833510230160e+01 5.97953836038909e+01 1.11073764329412e+02
C   6.26586946807526e+01 6.07052078014224e+01 1.10176952513706e+02
O   6.25062468396751e+01 6.07368782832012e+01 1.08957389417400e+02
N   6.23025524925399e+01 6.17124598442209e+01 1.10984097074309e+02
H   6.25178736876642e+01 6.16852160047168e+01 1.11959279011575e+02
C   6.15255816246800e+01 6.28497091427819e+01 1.10549509813140e+02
H   6.13982527368579e+01 6.28375626913983e+01 1.09476420661888e+02
C   6.01434029430844e+01 6.28475041660857e+01 1.11245187871732e+02
H   6.02899363913209e+01 6.28906241412848e+01 1.12345743275740e+02
H   5.95628085635474e+01 6.37494370660325e+01 1.10958904362442e+02
C   5.92848197080078e+01 6.16384296192079e+01 1.10956262344494e+02
C   5.82517715725053e+01 6.17359882159217e+01 1.10013892078460e+02
H   5.82081411756930e+01 6.26058967808422e+01 1.09383079810792e+02
C   5.72524368844652e+01 6.07591723724245e+01 1.09934828999683e+02
H   5.64455541344218e+01 6.08526091909302e+01 1.09225988237392e+02
C   5.72808000024677e+01 5.96662930204698e+01 1.10793296364514e+02
O   5.62146338266050e+01 5.87544830962390e+01 1.10751470049785e+02
H   5.64394744060594e+01 5.80436923032266e+01 1.11382036132791e+02
C   5.93333015358584e+01 6.04963731714179e+01 1.11773317902591e+02
H   6.01156904638544e+01 6.04133427915262e+01 1.12507834952112e+02
C   5.83373671531104e+01 5.95107904233280e+01 1.11697737415798e+02
H   5.83749536345594e+01 5.86637535194581e+01 1.12366072667156e+02
C   6.21807160810696e+01 6.41727391696246e+01 1.10931213572005e+02
O   6.27525830577491e+01 6.43165701539037e+01 1.12014876599299e+02
N   6.20371659617084e+01 6.51999746990330e+01 1.10066947566071e+02
H   6.17020599881799e+01 6.50141276392764e+01 1.09137743916766e+02
C   6.23497426738169e+01 6.65868060341325e+01 1.10369041640531e+02
H   6.33773767941059e+01 6.66410000287486e+01 1.10691231633381e+02
C   6.21634772793531e+01 6.75209188914517e+01 1.09133411629537e+02
H   6.11477619602202e+01 6.73579469524968e+01 1.08718061453468e+02
H   6.22248701565834e+01 6.85820625558719e+01 1.09473609434628e+02
C   6.32008309598956e+01 6.73744809560880e+01 1.07987416595849e+02
H   6.42199634792904e+01 6.75617962960218e+01 1.08382865015974e+02
H   6.31705115419719e+01 6.63522948193824e+01 1.07558723123107e+02
C   6.29541085233742e+01 6.83804715515694e+01 1.06866050121683e+02
O   6.28422982165172e+01 6.96006559609296e+01 1.07153467669701e+02
O   6.28896404767242e+01 6.79903800684472e+01 1.05669842791216e+02
C   6.15104914484865e+01 6.71427315483839e+01 1.11517871646935e+02
O   6.20377162588147e+01 6.76098067760007e+01 1.12529778177151e+02
N   6.01693033134101e+01 6.71266592299245e+01 1.11380380192932e+02
H   5.97557426383378e+01 6.67024463982076e+01 1.10570649618384e+02
C   5.92809465907938e+01 6.78999110754428e+01 1.12237557054088e+02
H   5.98167995740199e+01 6.82047368223034e+01 1.13124110022842e+02
C   5.88345207236967e+01 6.92043054144067e+01 1.11519891595232e+02
H   5.80709556438835e+01 6.97664953354866e+01 1.12088035154853e+02
H   5.97376731222741e+01 6.98416916058388e+01 1.11429149278240e+02
C   5.83292748894052e+01 6.89356961021533e+01 1.10130114391239e+02
C   5.70439316465652e+01 6.84128644173373e+01 1.09905967400173e+02
H   5.63744019164671e+01 6.82381104886708e+01 1.10732515266495e+02
C   5.66457398274300e+01 6.80473505050000e+01 1.08617466399876e+02
H   5.56752898726393e+01 6.76065374492382e+01 1.08445186577775e+02
C   5.75215874776094e+01 6.82248457485011e+01 1.07543788408058e+02
H   5.72287296406148e+01 6.78940982625458e+01 1.06558703542563e+02
C   5.91647134321780e+01 6.91797360495665e+01 1.09029675150974e+02
H   6.01469232470122e+01 6.96013005684477e+01 1.09182861185628e+02
C   5.87711348162316e+01 6.88175615402177e+01 1.07740821205939e+02
H   5.94414503308561e+01 6.89742046047705e+01 1.06907367099299e+02
C   5.80851327757281e+01 6.71211758342526e+01 1.12770956850543e+02
O   5.70224359612039e+01 6.76786149820521e+01 1.13045103692061e+02
N   5.82364536402214e+01 6.58051984844059e+01 1.12987268575414e+02
H   5.90950761018172e+01 6.53515807087620e+01 1.12775429579089e+02
C   5.71545317151844e+01 6.49718352472554e+01 1.13465775780253e+02
H   5.62599221446923e+01 6.52644825443200e+01 1.12942124815276e+02
C   5.74754752510002e+01 6.35046685361220e+01 1.13160368496579e+02
H   5.66916005756018e+01 6.28225638337344e+01 1.13530764088689e+02
H   5.75324456939703e+01 6.33766613729905e+01 1.12059943718759e+02
H   5.84437109617582e+01 6.32042267800335e+01 1.13613084622272e+02
C   5.68317459791001e+01 6.51206319817667e+01 1.14941271727843e+02
O   5.76299215376291e+01 6.56121368599548e+01 1.15736779008080e+02
N   5.28421058288986e+01 6.08681059087299e+01 1.15351057409971e+02
H   5.30836606419592e+01 6.18090498103649e+01 1.15590379100321e+02
C   5.35112574844011e+01 6.02984916699977e+01 1.14192137545439e+02
H   5.27588329892683e+01 5.99364134897209e+01 1.13503206531664e+02
C   5.44082941680172e+01 6.13443639097924e+01 1.13508532988194e+02
H   5.51035692165934e+01 6.17861208921548e+01 1.14241728526787e+02
H   5.50135915061473e+01 6.08971747788514e+01 1.12689664017739e+02
C   5.35694625052825e+01 6.24308363165840e+01 1.12900852561028e+02
O   5.28303963627961e+01 6.21325798204668e+01 1.11927284570976e+02
O   5.37201138398791e+01 6.36092533361455e+01 1.13320248385029e+02
C   5.43956336855514e+01 5.91145877291030e+01 1.14555640102641e+02
O   5.43445644336077e+01 5.80629872987700e+01 1.13913524803582e+02
N   6.60159626766610e+01 6.07435358330748e+01 1.00980355234771e+02
H   6.63126861250093e+01 6.08470431291205e+01 1.00029427634996e+02
C   6.59230874043171e+01 6.19335611604271e+01 1.01814699483460e+02
H   6.50005656775032e+01 6.18701433628546e+01 1.02370981919094e+02
C   6.71113781724328e+01 6.20220352700572e+01 1.02817172158686e+02
H   6.71693058463743e+01 6.10650056206776e+01 1.03381459626039e+02
H   6.80703496501515e+01 6.21483991298373e+01 1.02276388258207e+02
O   6.69657067821177e+01 6.30756392265995e+01 1.03761879771332e+02
H   6.60762686560036e+01 6.29819658439546e+01 1.04162733754882e+02
C   6.57443072027358e+01 6.31627866673052e+01 1.00942553730534e+02
O   6.50116092257005e+01 6.30959209116175e+01 9.99602009119724e+01
N   6.63618598612593e+01 6.43178767846069e+01 1.01258244147995e+02
H   6.69196336287568e+01 6.43854912269067e+01 1.02095724036740e+02
C   6.61679640832012e+01 6.55660576837756e+01 1.00527172988034e+02
H   6.54441493934250e+01 6.54419328229287e+01 9.97350099444187e+01
H   6.58558876810169e+01 6.63052630345360e+01 1.01250381807040e+02
C   6.74048169900217e+01 6.61025421251889e+01 9.98741142755911e+01
O   6.84622911234715e+01 6.54723439328679e+01 9.98053582245920e+01
N   6.32294826257341e+01 6.19029297605651e+01 9.82631740570539e+01
H   6.38907843459511e+01 6.21871666346203e+01 9.89667164901323e+01
C   6.19424371624712e+01 6.14375514531058e+01 9.87216384194284e+01
H   6.13986758627657e+01 6.10148402964136e+01 9.78906245530873e+01
C   6.20948614666788e+01 6.03117045111886e+01 9.97727205794707e+01
H   6.27313984070422e+01 6.06758302319944e+01 1.00608912541849e+02
H   6.11048907175955e+01 6.00497992068509e+01 1.00196013917731e+02
C   6.27011119548684e+01 5.90151275673824e+01 9.91872802123974e+01
H   6.37276534114110e+01 5.92475441170737e+01 9.88382763166420e+01
H   6.27910640152632e+01 5.82709600037824e+01 1.00008315735717e+02
S   6.17768582107842e+01 5.82645795503438e+01 9.78070969388473e+01
C   6.04840980852984e+01 5.74854202960917e+01 9.88179527858909e+01
H   6.09108392998185e+01 5.66943543779698e+01 9.94682349448638e+01
H   5.99782989532987e+01 5.82189803397989e+01 9.94770680256290e+01
H   5.97065678073525e+01 5.70163157579817e+01 9.81782189621008e+01
C   6.10712530700128e+01 6.25840189591086e+01 9.91923110310669e+01
O   5.99569108217365e+01 6.23816628785709e+01 9.96735992347800e+01
N   6.15294958157575e+01 6.38370093985549e+01 9.89900556229258e+01
H   6.24733961534492e+01 6.39983362726041e+01 9.87097509654851e+01
C   6.06282652802638e+01 6.49740607032219e+01 9.89542763868614e+01
H   5.97250104567279e+01 6.47280074313711e+01 9.94901587660557e+01
C   6.11772309420374e+01 6.62903016620606e+01 9.95561869312437e+01
H   6.20246172131316e+01 6.66375844944795e+01 9.89676462094150e+01
H   6.04015353521876e+01 6.70543597229216e+01 9.94775704711329e+01
N   6.10242333256260e+01 6.69295196832631e+01 1.02013725845156e+02
C   6.16283895640450e+01 6.62128606708334e+01 1.00982567434858e+02
C   6.18365228964473e+01 6.68478572137370e+01 1.03075920677262e+02
H   6.17003945383092e+01 6.73135704609141e+01 1.04047441026310e+02
N   6.29164368671419e+01 6.60992891018852e+01 1.02772543962698e+02
H   6.37443608032519e+01 6.59371022379498e+01 1.03372511963228e+02
C   6.28092983342066e+01 6.56952415633351e+01 1.01463268178734e+02
H   6.35652317705033e+01 6.50999775462692e+01 1.00975368807397e+02
C   6.02209772927421e+01 6.52427117974684e+01 9.75140798936072e+01
O   5.90745900895657e+01 6.50158509430359e+01 9.71321735696403e+01
N   6.11700162190861e+01 6.56915414418588e+01 9.66611156559745e+01
H   6.21097892245763e+01 6.58400935521545e+01 9.69920831879928e+01
C   6.09097344803826e+01 6.61590706908768e+01 9.52989899252542e+01
H   6.00690089219673e+01 6.68297693920058e+01 9.53391100821807e+01
C   6.21490564084158e+01 6.69181608522107e+01 9.47271343802456e+01
H   6.18688398728695e+01 6.74565670355212e+01 9.37947904494578e+01
H   6.24701049985538e+01 6.76789923221586e+01 9.54733999571382e+01
O   6.32422081050523e+01 6.60373313285946e+01 9.44444129060135e+01
H   6.40609317193625e+01 6.63839214814971e+01 9.48729359652163e+01
C   6.05479042802866e+01 6.50684067022249e+01 9.42994931183071e+01
O   6.00964233559198e+01 6.53437253935607e+01 9.31830131378746e+01
N   6.08093491583896e+01 6.38018998542530e+01 9.46749891512000e+01
H   6.11092677526607e+01 6.36572006536447e+01 9.56127573038427e+01
C   6.07678373470776e+01 6.26293848751648e+01 9.38238331310092e+01
H   6.09932144460513e+01 6.17901046129543e+01 9.44540843763027e+01
C   5.93862589422973e+01 6.23470893059353e+01 9.31540890281474e+01
H   5.91910473112494e+01 6.31290973624433e+01 9.23908526864825e+01
H   5.94511850124734e+01 6.13765990657911e+01 9.26123861373400e+01
C   5.81903882255608e+01 6.22473529880320e+01 9.40510632387059e+01
C   5.69166904750337e+01 6.26025597858784e+01 9.36837699296104e+01
H   5.66516816813784e+01 6.30962581904108e+01 9.27572656568991e+01
N   5.60282088652320e+01 6.22017407802523e+01 9.46517594725360e+01
H   5.50417831251871e+01 6.23254014456174e+01 9.46838332251016e+01
C   5.66949815156204e+01 6.15863879170710e+01 9.56551891241764e+01
C   5.80735136861670e+01 6.16171674629555e+01 9.53409654911483e+01
C   5.89855336520053e+01 6.10517704191386e+01 9.62346173216195e+01
H   6.00430248968024e+01 6.10384566140088e+01 9.60438321945046e+01
C   5.84960073082299e+01 6.03908437265951e+01 9.73591616526494e+01
H   5.92016885919191e+01 5.98683194138407e+01 9.79875334248273e+01
C   5.62149858839086e+01 6.09498214608290e+01 9.67838633544194e+01
H   5.51544474916525e+01 6.08893879378805e+01 9.69693519978567e+01
C   5.71322041201222e+01 6.03284673511008e+01 9.76277679086181e+01
H   5.67638467596963e+01 5.97656602653996e+01 9.84755794638832e+01
C   6.18736906205522e+01 6.26071089428858e+01 9.27869135605535e+01
O   6.17687953513807e+01 6.18843783818753e+01 9.17969994159832e+01
N   5.21785038427519e+01 5.82531123368922e+01 9.42813018350561e+01
H   5.22816953422981e+01 5.92549622751625e+01 9.41607085774907e+01
C   5.09358621602262e+01 5.77132746607348e+01 9.48371668695658e+01
H   5.11991013165215e+01 5.70712430670856e+01 9.56673016805007e+01
C   4.99340623856013e+01 5.87683999276731e+01 9.54016319062442e+01
H   4.96581861477877e+01 5.95099948729716e+01 9.46335664318292e+01
H   4.90000209853840e+01 5.82648396422066e+01 9.57190543790275e+01
N   4.97650052923873e+01 6.07010427532800e+01 9.70204525546372e+01
H   4.90448214929317e+01 6.12549676329873e+01 9.65705072345865e+01
C   5.03482853649421e+01 5.95183417782799e+01 9.66226532080399e+01
C   5.03363426288983e+01 6.10623364560927e+01 9.81855494177713e+01
H   5.00596020224844e+01 6.19791222806768e+01 9.87152759825068e+01
N   5.12509695303765e+01 6.01919520185274e+01 9.85639398986647e+01
C   5.12518840099764e+01 5.92129288944361e+01 9.75846358077412e+01
H   5.18786279323449e+01 5.83370990519319e+01 9.76711796465689e+01
C   5.01733291798884e+01 5.68376834222353e+01 9.38379363491654e+01
O   5.02696315801879e+01 5.69484933432625e+01 9.26203309729251e+01
Mo  5.90306474935314e+01 6.80365050826459e+01 1.02005044240554e+02
Fe  5.29170877185970e+01 6.60119163277624e+01 1.04542797676661e+02
Fe  5.48147573355522e+01 6.78148195198483e+01 1.04700499253137e+02
Fe  5.42568535525806e+01 6.66819674754993e+01 1.02391729091369e+02
Fe  5.54528896060354e+01 6.53445528699710e+01 1.04271971709689e+02
Fe  5.77509777011625e+01 6.61290341053297e+01 1.03389412616373e+02
Fe  5.71216742496295e+01 6.88453988358218e+01 1.03818827230771e+02
Fe  5.65168603245094e+01 6.74269105686689e+01 1.01516520792714e+02
S   5.45450982271616e+01 6.61887435516656e+01 1.06194445755719e+02
S   5.28575480462600e+01 6.80289664110494e+01 1.03595146954247e+02
S   5.37388822551536e+01 6.45815524399062e+01 1.02952306623384e+02
S   5.90558665525146e+01 6.77452360398686e+01 1.04284333903346e+02
S   5.72347064646328e+01 6.95434367400658e+01 1.01693618967392e+02
S   5.82028027068797e+01 6.60316275465816e+01 1.01178616090637e+02
S   5.56163887869335e+01 6.96822678710346e+01 1.05333877979815e+02
S   5.73396557394084e+01 6.41726806548564e+01 1.04413529823729e+02
S   5.47425942551799e+01 6.70811433860601e+01 1.00269126158700e+02
C   5.60164051679351e+01 6.70240664106681e+01 1.03344330446914e+02
O   6.04362615372283e+01 6.96602507595438e+01 1.02273956087182e+02
O   5.95633958619757e+01 6.88620609187118e+01 1.00003787390072e+02
O   6.01874683752038e+01 7.07074437426761e+01 9.88845409639196e+01
O   6.06099175675470e+01 7.16120462971968e+01 1.03844128342605e+02
O   6.09766434937440e+01 7.36413919719985e+01 1.02988970016104e+02
O   6.46756549585891e+01 6.83283195087349e+01 9.93689633617542e+01
O   6.47861492722782e+01 6.91187546696807e+01 1.01460626422119e+02
C   6.07249432690222e+01 7.05662025869563e+01 1.01192243938249e+02
C   6.00932274910629e+01 7.00211950454249e+01 9.99194278834505e+01
C   6.00938711970471e+01 7.19146386434768e+01 1.01558393328239e+02
C   6.06095147116685e+01 7.24439398408453e+01 1.02892732346359e+02
C   6.22506689209544e+01 7.05855323085901e+01 1.00984858764069e+02
C   6.27132708565497e+01 6.93156056925894e+01 1.00273980109851e+02
C   6.41785427790054e+01 6.89130208892436e+01 1.00371317409407e+02
H   6.04183360516521e+01 7.02593925633426e+01 1.03098036543509e+02
H   6.21769643100571e+01 6.84793430534734e+01 1.00724108084357e+02
H   6.24294181179386e+01 6.93472102604348e+01 9.92223520764454e+01
H   6.25348499119514e+01 7.14728895053961e+01 1.00418068066117e+02
H   6.26964820506484e+01 7.06485176358245e+01 1.01973310043109e+02
H   5.90213120260162e+01 7.17228283869065e+01 1.01686625451932e+02
H   6.02403081313356e+01 7.26373349308694e+01 1.00759002022853e+02
O   6.53840829568585e+01 6.58518023637318e+01 1.03990053127228e+02
H   6.54049987815798e+01 6.67900290224214e+01 1.04269552189666e+02
H   6.63338867402371e+01 6.57408084640229e+01 1.03743001721535e+02
O   5.88634145222353e+01 6.89096808450394e+01 9.55161976676774e+01
H   5.84657148792339e+01 6.84997062981678e+01 9.63193055015237e+01
H   5.97434499867724e+01 6.91498083847965e+01 9.58605590595261e+01
O   5.18474011827703e+01 6.46327911807953e+01 9.69042781822464e+01
H   5.22480333534348e+01 6.38333100385260e+01 9.65201428230907e+01
H   5.09007189615410e+01 6.43437041950882e+01 9.70051957953358e+01
O   6.45112501237549e+01 7.21501904362595e+01 1.05440636695711e+02
H   6.49601994241467e+01 7.17675653685031e+01 1.06218617506206e+02
H   6.38578915596293e+01 7.14405612325872e+01 1.05252226346951e+02
O   5.79938466658951e+01 6.80187313641159e+01 9.79572181461028e+01
H   5.73905292955027e+01 6.74553224914726e+01 9.84568527067469e+01
H   5.85783773621010e+01 6.83483205775832e+01 9.86725036145019e+01
O   6.39529804941195e+01 6.62774228553579e+01 9.76935990075699e+01
H   6.46262141635784e+01 6.63843277546930e+01 9.69750826888309e+01
H   6.42180366981704e+01 6.70019181815985e+01 9.82984664931990e+01
O   5.18756389403560e+01 6.52345633222358e+01 9.95559874099231e+01
H   5.20190122435515e+01 6.50088372213594e+01 9.86126751286416e+01
H   5.27534131262353e+01 6.55574958764671e+01 9.98201240510636e+01
O   5.19280389121483e+01 7.00876582061498e+01 1.12235007708415e+02
H   5.28009723151059e+01 7.04118670242643e+01 1.12527191591552e+02
H   5.20511484839853e+01 7.01550374343283e+01 1.11256450771063e+02
O   6.40817450968660e+01 6.95517522799100e+01 9.69466454670104e+01
H   6.31122880621696e+01 6.94533127739981e+01 9.69363999567104e+01
H   6.43227326611080e+01 6.90630757214861e+01 9.77668719460490e+01
O   6.12601745629962e+01 6.99474907859796e+01 9.65319633687422e+01
H   6.12578863674976e+01 7.08173796234494e+01 9.60925385725186e+01
H   6.08336551082902e+01 7.01645514965380e+01 9.73923058991694e+01
O   5.30623115322510e+01 6.22125639100247e+01 1.00721144215417e+02
H   5.28007692605803e+01 6.20195662682420e+01 9.98021434820836e+01
H   5.22422025138952e+01 6.26091820809702e+01 1.01069739037373e+02
O   6.72604119696868e+01 6.86556732096218e+01 1.02373457845968e+02
H   6.74222645914007e+01 6.77537604556906e+01 1.02739288462776e+02
H   6.63361238686944e+01 6.85964762874318e+01 1.02035349067646e+02
O   5.04675184347653e+01 6.33777035624090e+01 1.01036466574966e+02
H   5.09445148772307e+01 6.40632969937394e+01 1.00517235445456e+02
H   4.97372021645977e+01 6.39103909521287e+01 1.01397975616388e+02
O   6.18621209014019e+01 7.29395282702599e+01 9.83949199954461e+01
H   6.12816341667174e+01 7.21747212331363e+01 9.85984119465489e+01
H   6.21665565359412e+01 7.32079084079248e+01 9.92881740847768e+01
O   6.50088569772587e+01 6.85412453725903e+01 1.04201027226199e+02
H   6.42070155143313e+01 6.83958977156670e+01 1.04753570519281e+02
H   6.46137120888649e+01 6.87747541920052e+01 1.03338650385014e+02
O   5.41783787149422e+01 7.57855902693636e+01 9.73854564998193e+01
H   5.42813144912169e+01 7.55009949103840e+01 9.83172691721359e+01
H   5.42203309767154e+01 7.49180883460510e+01 9.69435379905838e+01
O   5.19072487167770e+01 6.25757146158853e+01 1.09557120555508e+02
H   5.21969344375422e+01 6.26013268623782e+01 1.10505349604166e+02
H   5.27550920464510e+01 6.27544955626814e+01 1.09119005201396e+02
O   6.31805613864703e+01 7.43396589352937e+01 1.04391415841952e+02
H   6.35289686642653e+01 7.35666700769726e+01 1.04884433404997e+02
H   6.23137381980924e+01 7.40112742164525e+01 1.04064173836217e+02
O   6.05958941422714e+01 7.54363042595802e+01 9.87822184567477e+01
H   6.07396098423281e+01 7.54002027662220e+01 9.97439943206686e+01
H   6.10670213303873e+01 7.46323025078603e+01 9.84913296239609e+01
O   6.24132455721772e+01 7.41422090632521e+01 1.00806233882658e+02
H   6.18230826006726e+01 7.40212338864072e+01 1.01583525495450e+02
H   6.32658610615789e+01 7.42640208448924e+01 1.01269109417648e+02
O   5.97619266882785e+01 7.55982983963150e+01 1.01608028603609e+02
H   5.89574342511493e+01 7.50932148745544e+01 1.01382519025616e+02
H   6.02214067948733e+01 7.49433375642214e+01 1.02180235400034e+02
O   5.76989180270208e+01 7.38460830039175e+01 1.00888355079963e+02
H   5.78344385924661e+01 7.29193471852185e+01 1.00646453969844e+02
H   5.70516797557881e+01 7.37627810433918e+01 1.01603160882970e+02
O   6.49051809248705e+01 7.15324178291654e+01 1.02552718610222e+02
H   6.48930197084066e+01 7.06289339596739e+01 1.02147716222002e+02
H   6.42542089474245e+01 7.13828861441377e+01 1.03265820230546e+02
O   6.49424872794810e+01 7.24193783952828e+01 9.98260530218038e+01
H   6.46878571161994e+01 7.18348126784640e+01 1.00554367925372e+02
H   6.58600765385766e+01 7.26311426812638e+01 1.00081285725637e+02
O   4.75024130136686e+01 6.92848893176489e+01 1.10822237852618e+02
H   4.84237735383134e+01 6.89891356031868e+01 1.10949601734207e+02
H   4.76265756729387e+01 6.98516920162622e+01 1.10036040105440e+02
O   5.12952627392220e+01 7.17984765276260e+01 1.00438158271856e+02
H   5.11265647179977e+01 7.27500196743114e+01 1.00594580068616e+02
H   5.04396731515731e+01 7.14011449892092e+01 1.00659244848410e+02
O   5.31241889789679e+01 6.20835943690224e+01 9.79734188761827e+01
H   5.32308501368332e+01 6.20989378769081e+01 9.69845782214767e+01
H   5.24892079876765e+01 6.13361428987102e+01 9.80579989792781e+01
O   6.97343072111244e+01 5.92140899746082e+01 1.10513007920056e+02
H   6.89032961311299e+01 5.88377417336874e+01 1.10827778960578e+02
H   6.94534298183413e+01 5.98265543297381e+01 1.09828454444561e+02
O   5.62797910798649e+01 5.46527137647624e+01 9.71588697842656e+01
H   5.71498533734629e+01 5.43611383823995e+01 9.68699351476482e+01
H   5.57313898330068e+01 5.44695779994903e+01 9.63712713951155e+01
O   7.05696349732188e+01 5.72887410368961e+01 1.05220902557902e+02
H   7.07903095609100e+01 5.81119891452902e+01 1.05668548524130e+02
H   7.07560961489941e+01 5.74785343329818e+01 1.04296449033667e+02
O   7.38448404735485e+01 6.72606823222106e+01 1.06727644444253e+02
H   7.34103364338535e+01 6.79745705521270e+01 1.07227687357028e+02
H   7.32925864972451e+01 6.72406311123060e+01 1.05921900577155e+02
C   5.77862540107172e+01 7.03550786297459e+01 1.04440196909723e+02
O   5.81551209865606e+01 7.13563417026844e+01 1.04874905217430e+02
