# Supplementary material for: Carbon Monoxide Binding to the Iron–Molybdenum Cofactor of Nitrogenase: a Detailed Quantum Mechanics/Molecular Mechanics Investigation
Source: Inorg Chem. 2021 Nov 12;60(23):18031–47. doi: 10.1021/acs.inorgchem.1c02649 (PMC8653219; doi:10.1021/acs.inorgchem.1c02649)
Supplement: Supplementary file 1 — ic1c02649_si_001.zip [file ic1c02649_si_001.zip › geometries/qmmm/E0/co_fe6_qm.xyz]

160
coordinates extracted from orca output file
  C     53.753608   72.882177  103.345120
  H     53.670475   73.532455  104.219062
  C     52.792153   71.695044  103.509347
  H     53.105768   71.097547  104.372356
  H     51.747155   71.989800  103.669669
  H     52.826982   71.027893  102.643951
  C     55.207326   72.384218  103.242287
  H     55.947809   73.188530  103.340894
  H     55.404094   71.671176  104.045995
  H     55.385632   71.834553  102.307877
  C     57.557940   72.472191   96.890226
  H     58.337494   72.642910   97.644496
  H     56.958764   73.387364   96.814226
  C     56.699207   71.269839   97.283283
  H     55.756184   71.254366   96.722697
  H     57.206014   70.319446   97.085448
  C     56.404914   71.341589   98.776827
  H     57.327986   71.135252   99.332749
  H     56.063790   72.350384   99.051518
  N     55.416181   70.384845   99.236270
  H     55.742413   69.520462   99.671843
  C     54.152107   70.728589   99.499312
  N     53.610428   71.823721   98.943648
  H     54.031862   72.337267   98.175739
  H     52.685979   72.088875   99.291008
  N     53.422855   69.999638  100.339452
  H     53.784953   69.118450  100.717356
  H     52.452135   70.271760  100.496140
  C     58.011940   72.796504  108.145836
  H     57.987409   71.745433  108.457992
  H     57.174698   72.946255  107.455581
  C     59.335069   73.104270  107.402909
  H     59.170102   73.006824  106.327177
  H     59.661351   74.135902  107.588858
  C     60.469261   72.177882  107.832778
  O     60.815441   72.089492  109.025990
  N     61.058297   71.490877  106.844803
  H     60.754336   71.615811  105.882244
  H     61.786782   70.763790  107.041941
  C     51.089335   72.272650  109.328274
  H     51.040721   72.029687  110.397501
  H     50.205007   71.822040  108.853572
  N     52.801653   70.512946  109.537812
  C     52.348974   71.625169  108.850378
  C     53.882570   70.104409  108.888453
  H     54.499511   69.249713  109.138084
  N     54.153735   70.905775  107.830848
  H     54.877887   70.723334  107.126145
  C     53.179139   71.873868  107.775237
  H     53.153147   72.628695  107.001055
  C     50.985479   68.814450   98.607478
  H     51.860271   68.157847   98.658136
  H     51.298377   69.793617   98.228442
  C     50.304132   68.938029   99.959540
  C     49.289804   69.896679  100.162525
  H     49.004666   70.538751   99.326286
  C     48.763895   70.155865  101.429821
  H     48.050885   70.961549  101.591200
  C     49.202684   69.389608  102.524143
  O     48.801908   69.731611  103.757311
  H     49.249050   69.149358  104.423318
  C     50.630229   68.106112  101.036062
  H     51.370886   67.318877  100.916339
  C     50.052762   68.299875  102.290191
  H     50.337948   67.661519  103.118634
  C     49.820956   65.044006  104.849348
  H     50.235955   64.747034  103.882068
  H     49.131253   65.879209  104.694992
  S     51.211092   65.523353  105.968988
  C     50.336143   67.355827  109.940247
  O     49.997076   68.192889  110.782030
  N     50.296242   67.566461  108.604430
  H     50.539143   66.806700  107.960582
  C     50.000755   68.878512  108.050954
  H     50.459100   69.612773  108.723627
  C     50.600551   69.100646  106.657066
  H     50.477908   70.154073  106.377564
  H     51.679552   68.902466  106.718462
  O     50.023634   68.315322  105.624480
  H     50.513374   67.454436  105.589872
  C     57.105757   60.681511  103.134757
  H     57.680779   61.503488  103.578277
  H     57.790828   60.007430  102.615833
  C     56.071648   61.230041  102.124240
  H     55.827323   60.451450  101.390433
  H     55.119995   61.523230  102.590346
  C     56.597476   62.466991  101.390620
  H     56.663696   63.308781  102.091410
  H     57.608203   62.280720  101.018471
  N     55.724680   62.806528  100.271924
  H     54.710216   62.695990  100.443742
  C     56.113248   63.427527   99.156895
  N     57.402483   63.688396   98.931376
  H     58.107860   63.489560   99.628362
  H     57.734516   64.144852   98.082260
  N     55.197849   63.795445   98.242701
  H     54.318208   63.254735   98.216539
  H     55.535651   64.079777   97.332493
  C     61.177231   66.290301   99.556186
  H     62.024617   66.637584   98.967646
  H     60.401535   67.054359   99.477570
  N     61.024233   66.929519  102.013725
  C     61.628389   66.212860  100.982567
  C     61.836523   66.847857  103.075920
  H     61.700394   67.313570  104.047441
  N     62.916437   66.099289  102.772543
  H     63.744360   65.937102  103.372511
  C     62.809298   65.695241  101.463268
  H     63.565231   65.099977  100.975368
  Mo    59.030647   68.036505  102.005044
  Fe    52.917087   66.011916  104.542797
  Fe    54.814757   67.814819  104.700499
  Fe    54.256853   66.681967  102.391729
  Fe    55.452889   65.344553  104.271971
  Fe    57.750977   66.129034  103.389412
  Fe    57.121674   68.845398  103.818827
  Fe    56.516860   67.426910  101.516520
  S     54.545098   66.188743  106.194445
  S     52.857548   68.028966  103.595146
  S     53.738882   64.581552  102.952306
  S     59.055866   67.745236  104.284333
  S     57.234706   69.543436  101.693618
  S     58.202802   66.031627  101.178616
  S     55.616389   69.682268  105.333877
  S     57.339655   64.172680  104.413529
  S     54.742594   67.081143  100.269126
  C     56.016405   67.024066  103.344330
  O     60.436261   69.660250  102.273956
  O     59.563396   68.862061  100.003787
  O     60.187468   70.707443   98.884540
  O     60.609917   71.612046  103.844128
  O     60.976643   73.641392  102.988970
  O     64.675655   68.328319   99.368963
  O     64.786149   69.118754  101.460626
  C     60.724943   70.566202  101.192243
  C     60.093227   70.021195   99.919427
  C     60.093871   71.914638  101.558393
  C     60.609514   72.443939  102.892732
  C     62.250669   70.585532  100.984858
  C     62.713271   69.315605  100.273980
  C     64.178542   68.913021  100.371317
  H     60.418336   70.259392  103.098036
  H     62.176964   68.479343  100.724108
  H     62.429418   69.347210   99.222352
  H     62.534850   71.472889  100.418068
  H     62.696482   70.648517  101.973310
  H     59.021312   71.722828  101.686625
  H     60.240308   72.637335  100.759002
  C     57.786254   70.355078  104.440196
  O     58.155121   71.356341  104.874905
  H     60.790678   65.363474   99.132353
  H     49.256330   64.185341  105.212609
  H     57.867183   73.432227  109.019317
  H     51.030602   73.349492  109.170067
  H     53.585254   73.516232  102.474662
  H     58.113364   72.344266   95.961137
  H     56.612292   60.157766  103.953445
  H     50.255389   68.372009   97.929775
  H     50.646043   66.352743  110.233251
  H     48.938800   69.119637  108.097620
