# Supplementary material for: Carbon Monoxide Binding to the Iron–Molybdenum Cofactor of Nitrogenase: a Detailed Quantum Mechanics/Molecular Mechanics Investigation
Source: Inorg Chem. 2021 Nov 12;60(23):18031–47. doi: 10.1021/acs.inorgchem.1c02649 (PMC8653219; doi:10.1021/acs.inorgchem.1c02649)
Supplement: Supplementary file 1 — ic1c02649_si_001.zip [file ic1c02649_si_001.zip › geometries/qmmm/E0/substrate_free_active.xyz]

999
coordinates written in Ang with frag_edit.py 
N   6.84004723620316e+01 6.97256292672868e+01 1.09579519905356e+02
H   6.79992979747012e+01 6.90307351521308e+01 1.10190738827348e+02
C   6.79218469078091e+01 6.96604189273263e+01 1.08223605819048e+02
H   6.86262669410071e+01 7.01506812902026e+01 1.07567805893392e+02
C   6.78286844558655e+01 6.81811057816235e+01 1.07833410268236e+02
H   6.72609843695806e+01 6.76623362245517e+01 1.08637574999511e+02
C   6.70800601121918e+01 6.79574790961149e+01 1.06506261628918e+02
H   6.70363732241374e+01 6.68768141734805e+01 1.06254997929823e+02
H   6.60313628128282e+01 6.83166277567661e+01 1.06560342674018e+02
H   6.76025640887670e+01 6.84538926194903e+01 1.05665580752029e+02
C   6.92518191890373e+01 6.75590416882868e+01 1.07776000904690e+02
H   6.97518188052463e+01 6.79553368645908e+01 1.06864408448552e+02
H   6.98383561547558e+01 6.78661836913143e+01 1.08668738633214e+02
C   6.92763825299294e+01 6.60267299065774e+01 1.07730353911459e+02
H   6.87667389049895e+01 6.56501658121947e+01 1.06817077600568e+02
H   7.03209727337850e+01 6.56503371138229e+01 1.07719213437923e+02
H   6.87644578309556e+01 6.56056686657706e+01 1.08620943363651e+02
C   6.66084271111989e+01 7.04362839457206e+01 1.08109479195713e+02
O   6.62028464803904e+01 7.08119137503266e+01 1.07011176201271e+02
N   6.59510030702067e+01 7.07555118215534e+01 1.09249648650019e+02
H   6.63472055415401e+01 7.05070527927674e+01 1.10135520177725e+02
C   6.46955936594114e+01 7.14925186286296e+01 1.09330815153084e+02
H   6.39372706199456e+01 7.08963309760612e+01 1.08845610563214e+02
C   6.42705249950005e+01 7.17326383003863e+01 1.10800540299493e+02
H   6.51514050051775e+01 7.21617047603610e+01 1.11333031518188e+02
H   6.34535841804988e+01 7.24919396413000e+01 1.10870466161941e+02
C   6.37472208277928e+01 7.05178495501923e+01 1.11582276250394e+02
H   6.27375685813696e+01 7.02489149095170e+01 1.11200775811450e+02
H   6.44193417490556e+01 6.96403321126195e+01 1.11453215466677e+02
C   6.37003942257699e+01 7.09042258151887e+01 1.13061398260131e+02
H   6.47429054634320e+01 7.09182666414122e+01 1.13448094852319e+02
H   6.32462989917603e+01 7.19156192518606e+01 1.13173975448270e+02
N   6.28902624610656e+01 6.99190494910070e+01 1.13832565810150e+02
H   6.26127629771629e+01 6.90544519935778e+01 1.13396649321648e+02
C   6.27027569745178e+01 7.00404608835448e+01 1.15138251201465e+02
N   6.31662766447470e+01 7.10560105647422e+01 1.15832468822054e+02
H   6.38083054275190e+01 7.16815685910520e+01 1.15399254476831e+02
H   6.29628312376120e+01 7.10677341945334e+01 1.16812700898792e+02
N   6.20661338685626e+01 6.91096225544455e+01 1.15808939917120e+02
H   6.18777496615921e+01 6.82296218615978e+01 1.15357829251959e+02
H   6.22320304163192e+01 6.90379387892354e+01 1.16793065359532e+02
C   6.46506531051637e+01 7.28728645983482e+01 1.08689017892733e+02
O   6.56591249756134e+01 7.35689758959197e+01 1.08559206437456e+02
N   6.34204647621267e+01 7.33028564854662e+01 1.08346179806540e+02
H   6.26371043162578e+01 7.26945018347230e+01 1.08506269956899e+02
C   6.30829156876595e+01 7.46446636495663e+01 1.07898306626738e+02
H   6.39790144432913e+01 7.52027672555329e+01 1.07671664234876e+02
H   6.24237542968195e+01 7.45479219321181e+01 1.07049007557013e+02
C   6.23374232025117e+01 7.53812015195064e+01 1.08980680121203e+02
O   6.26121500773094e+01 7.52022772850007e+01 1.10168106350649e+02
N   5.80329616365306e+01 7.81352312135339e+01 1.05722860749366e+02
H   5.87478718414941e+01 7.82270117286471e+01 1.06423090402449e+02
C   5.81860311613827e+01 7.70093062607547e+01 1.04823888115552e+02
H   5.81816088439357e+01 7.73869790819834e+01 1.03811399347544e+02
C   5.95335114984105e+01 7.63084315995922e+01 1.05090005696332e+02
H   5.97057192764278e+01 7.54822530234722e+01 1.04369896456722e+02
H   6.03662182781771e+01 7.70395248433211e+01 1.04988521450790e+02
H   5.95755977243697e+01 7.58915173675698e+01 1.06114545335407e+02
C   5.70300444198348e+01 7.60209684925477e+01 1.04931245123161e+02
O   5.65070104879360e+01 7.55398832845232e+01 1.03930254224082e+02
N   5.65520536555261e+01 7.57443094154074e+01 1.06160744823380e+02
H   5.70414766651451e+01 7.61248318941467e+01 1.06950314647360e+02
C   5.53758617467128e+01 7.49066780325230e+01 1.06398196378449e+02
H   5.54459805316961e+01 7.40224108312311e+01 1.05780486002197e+02
H   5.53709750151475e+01 7.46692698143147e+01 1.07444702914991e+02
C   5.40387579886990e+01 7.55542934230407e+01 1.06114140177093e+02
O   5.30132290755858e+01 7.48850759797154e+01 1.06026524422738e+02
N   5.39998251808570e+01 7.68842478847899e+01 1.05971071989495e+02
H   5.48427624007959e+01 7.74066658131801e+01 1.06096649405047e+02
C   5.27784287508141e+01 7.76295696405241e+01 1.05704600792315e+02
H   5.19151022929299e+01 7.70155087773359e+01 1.05920827163453e+02
C   5.26903927182491e+01 7.88889508005953e+01 1.06590661284814e+02
H   5.26323534258282e+01 7.85571803621302e+01 1.07652240361377e+02
H   5.36169672558319e+01 7.94944006823233e+01 1.06478177188564e+02
O   5.15439643260141e+01 7.96868764623965e+01 1.06295428503752e+02
H   5.17721672231564e+01 8.02990306953630e+01 1.05567662398385e+02
C   5.26644965573935e+01 7.80352344962909e+01 1.04254587205166e+02
O   5.17760254981895e+01 7.75889414771350e+01 1.03530461299018e+02
N   5.52067418042675e+01 7.75757293517584e+01 1.01851813774038e+02
H   5.56965602155700e+01 7.78278706591303e+01 1.02685137520319e+02
C   5.58119647689612e+01 7.65607633561293e+01 1.01006877158413e+02
H   5.59395360522447e+01 7.69709901574102e+01 1.00022692029864e+02
H   5.67457308080915e+01 7.62709227647000e+01 1.01462286317540e+02
C   5.49597266311416e+01 7.53419273674640e+01 1.00888947445022e+02
O   5.47498752672830e+01 7.47997714800632e+01 9.98055769447931e+01
N   5.44494084860776e+01 7.48881673288606e+01 1.02036388465612e+02
H   5.47442391836018e+01 7.53158438317708e+01 1.02890780853860e+02
C   5.35284346330032e+01 7.37837903788503e+01 1.02122642494446e+02
H   5.36935254134504e+01 7.31420223570984e+01 1.01264368974913e+02
C   5.37904925172588e+01 7.29087706463537e+01 1.03323633203219e+02
H   5.37415366078985e+01 7.35660956989329e+01 1.04194632164529e+02
C   5.28265389188741e+01 7.17323097844241e+01 1.03524275878930e+02
H   5.31631991116920e+01 7.11366611982995e+01 1.04379406999423e+02
H   5.17895694905054e+01 7.20342401640684e+01 1.03719262701979e+02
H   5.28270317072345e+01 7.10598495902134e+01 1.02662379882128e+02
C   5.52371316285980e+01 7.24022160195685e+01 1.03168479939304e+02
H   5.59832148983476e+01 7.32040225115823e+01 1.03250342163383e+02
H   5.54697124681977e+01 7.16785927638299e+01 1.03953575449545e+02
H   5.53802278197625e+01 7.18628050768966e+01 1.02222060907094e+02
C   5.20959193831181e+01 7.42424357346643e+01 1.01963840483051e+02
O   5.16268138147238e+01 7.43025617924027e+01 1.00838251329469e+02
N   5.13129260849934e+01 7.45514546670547e+01 1.03010616260260e+02
H   5.16982433415797e+01 7.46006186086864e+01 1.03929382377201e+02
C   4.98511900477661e+01 7.46233403384939e+01 1.02902854948339e+02
H   4.95188322181654e+01 7.36285561591763e+01 1.02640163677123e+02
C   4.92326384578988e+01 7.49305193039543e+01 1.04263320899906e+02
H   4.96919549031427e+01 7.58654299362142e+01 1.04656767046702e+02
C   4.77014123843572e+01 7.51189607297141e+01 1.04168563321743e+02
H   4.72557850939300e+01 7.51389169573592e+01 1.05186410481050e+02
H   4.74346760929267e+01 7.60710215587537e+01 1.03662973858589e+02
H   4.72414041270724e+01 7.42790045463088e+01 1.03608074794347e+02
C   4.95576717838633e+01 7.37719053478634e+01 1.05231721251183e+02
H   4.92013903758370e+01 7.28044225871882e+01 1.04818038742225e+02
H   5.06466448121675e+01 7.36937980200794e+01 1.05428536724869e+02
H   4.90456395623918e+01 7.39310378462023e+01 1.06206044155757e+02
C   4.92577319071803e+01 7.55252527767873e+01 1.01803617361896e+02
O   4.84469599130257e+01 7.50865186021285e+01 1.00989531192216e+02
N   5.04470318081215e+01 7.60057738098105e+01 9.70777203211838e+01
C   5.08480166132779e+01 7.51309286663454e+01 9.81757818199213e+01
H   5.00953056102427e+01 7.52363115540177e+01 9.89872724251722e+01
H   5.18590874812084e+01 7.53780820516813e+01 9.85685357053929e+01
C   4.98464160892221e+01 7.52343963172144e+01 9.60018863346115e+01
H   5.05016936017642e+01 7.52901286285852e+01 9.51451332696224e+01
C   4.97007287359547e+01 7.38197400425681e+01 9.65895733359254e+01
H   4.87353285426715e+01 7.37155909147462e+01 9.71374736577337e+01
H   4.97526039394863e+01 7.30233608841871e+01 9.58251643801356e+01
C   5.07977811904859e+01 7.37157482086076e+01 9.76302637729450e+01
H   5.05450553266179e+01 7.29669577161619e+01 9.84054370135372e+01
H   5.17673409669364e+01 7.34607841803469e+01 9.71748362314432e+01
C   4.84791409080908e+01 7.56908748591899e+01 9.55656640119724e+01
O   4.80737879043906e+01 7.52492420256764e+01 9.44896463531179e+01
N   5.91714281848745e+01 7.34306176442938e+01 9.52872172527627e+01
H   5.87542883912909e+01 7.43370647662143e+01 9.53969033493165e+01
C   5.83422245231776e+01 7.22887289078763e+01 9.55816730963067e+01
H   5.89564678060453e+01 7.14031576052081e+01 9.56927280535364e+01
C   5.75646016994613e+01 7.24636690219436e+01 9.68936038037435e+01
H   5.83469313028581e+01 7.26356801270398e+01 9.76447595364305e+01
H   5.69620885843778e+01 7.33769768828025e+01 9.68223419518174e+01
C   5.67118011847046e+01 7.12571848908897e+01 9.72884353121658e+01
H   5.57613971285895e+01 7.12464855763904e+01 9.67403587085822e+01
H   5.72148113125168e+01 7.03078130718113e+01 9.70765471935146e+01
C   5.64391604248156e+01 7.13168918711625e+01 9.87867253299321e+01
H   5.73702163652300e+01 7.11064389463606e+01 9.93269778058681e+01
H   5.61035756038948e+01 7.23241232423756e+01 9.90739058908896e+01
N   5.54559763606328e+01 7.03586537851300e+01 9.92536667332107e+01
H   5.57833951190170e+01 6.94923442159747e+01 9.96829928490571e+01
C   5.41895342447035e+01 7.06978756665224e+01 9.95127964214527e+01
N   5.36480604460388e+01 7.17945023402249e+01 9.89590931483923e+01
H   5.40682901916583e+01 7.23098815197702e+01 9.81922155112818e+01
H   5.27191361022405e+01 7.20524740794935e+01 9.93014340631575e+01
N   5.34595281642218e+01 6.99639525000717e+01 1.00346981671216e+02
H   5.38242096416424e+01 6.90849581959569e+01 1.00729201014718e+02
H   5.24893006156480e+01 7.02341185821214e+01 1.00507307689147e+02
C   5.73808808027315e+01 7.20214644603459e+01 9.44510009081916e+01
O   5.66562957097566e+01 7.29058190931093e+01 9.39936514087724e+01
N   5.73599176945060e+01 7.07706524944960e+01 9.39554390899168e+01
H   5.79070708367947e+01 7.00541038161159e+01 9.44089063137166e+01
C   5.66919141081149e+01 7.03726312184966e+01 9.27316654865641e+01
H   5.67457164319491e+01 7.11918867739658e+01 9.20271927085330e+01
C   5.74068397373060e+01 6.91518071506916e+01 9.21136244727731e+01
H   5.74254331260570e+01 6.83336140427891e+01 9.28684477971543e+01
H   5.68585670588563e+01 6.87760176340553e+01 9.12207602796212e+01
C   5.88451353846630e+01 6.94699234569315e+01 9.16798213601092e+01
H   5.88402201748445e+01 7.01757381674537e+01 9.08189974971909e+01
H   5.93805537485957e+01 6.99788034443129e+01 9.25138424769687e+01
C   5.96589671748308e+01 6.82218968842756e+01 9.13401896900924e+01
H   6.07277825257108e+01 6.84895772945790e+01 9.12437369111591e+01
H   5.95612734482922e+01 6.74864908052724e+01 9.21669481520930e+01
N   5.91741187610589e+01 6.76830648300277e+01 9.00279098374772e+01
H   5.93213012729894e+01 6.82405326574700e+01 8.91841874533636e+01
C   5.86204548047784e+01 6.64918142339199e+01 8.98497012413486e+01
N   5.85297309405624e+01 6.55821682978785e+01 9.07944171461396e+01
H   5.89926541338332e+01 6.57283489625289e+01 9.16696651452075e+01
H   5.82659669582659e+01 6.46534861722305e+01 9.05115211852723e+01
N   5.81866303941335e+01 6.61673497760274e+01 8.86509696163521e+01
H   5.80076665837951e+01 6.69358149151250e+01 8.80212935071907e+01
H   5.76457210811624e+01 6.53331578538211e+01 8.85306034051092e+01
C   5.52242045172760e+01 7.00574249458950e+01 9.29232200351496e+01
O   5.47114259601616e+01 6.90415776114041e+01 9.24610702437633e+01
N   5.45031307775124e+01 7.09658682589979e+01 9.35938540315855e+01
H   5.49921966277895e+01 7.17680708710511e+01 9.39414742503974e+01
C   5.30742598781942e+01 7.08915961830261e+01 9.38135922505743e+01
H   5.28122306199889e+01 6.98560965872455e+01 9.39954740451450e+01
C   5.26544264178744e+01 7.16947420672915e+01 9.50828957497653e+01
H   5.15714907019699e+01 7.19212808567745e+01 9.50738871230319e+01
H   5.28455423915162e+01 7.10400994907229e+01 9.59631593756557e+01
C   5.34635189404299e+01 7.29708243363053e+01 9.53296006336062e+01
O   5.40910857760748e+01 7.31420029505741e+01 9.63804599522216e+01
N   5.34539976516555e+01 7.39056015694553e+01 9.43589056433233e+01
H   5.29098482332906e+01 7.37325655860840e+01 9.35378299032912e+01
H   5.40551520732128e+01 7.46992361884486e+01 9.44640215808427e+01
C   5.23218712022948e+01 7.12956993865823e+01 9.25435827847951e+01
O   5.20990808838025e+01 7.24774314896299e+01 9.22635498949377e+01
N   6.00997793941564e+01 7.46559634739243e+01 1.13600918446122e+02
H   5.93040949088839e+01 7.52567034695503e+01 1.13668566157854e+02
C   6.02141569879053e+01 7.39329537094429e+01 1.12351600051835e+02
H   6.11561848649309e+01 7.41765715670185e+01 1.11882673711067e+02
C   6.00613073944611e+01 7.23993570674486e+01 1.12579425954424e+02
H   6.02240020567724e+01 7.18536637857768e+01 1.11625132076543e+02
H   6.08523801279817e+01 7.20491526354513e+01 1.13277159224163e+02
O   5.87766747839119e+01 7.20844909032938e+01 1.13139112521361e+02
H   5.89189293916261e+01 7.13846501622553e+01 1.13819713621276e+02
C   5.90877216636328e+01 7.43514552873039e+01 1.11423265487831e+02
O   5.82842681604747e+01 7.52254349211839e+01 1.11745799603696e+02
N   5.89496424531511e+01 7.36478030739953e+01 1.10280254936152e+02
H   5.96866572897295e+01 7.30241345699170e+01 1.09977948690597e+02
C   5.78062022891427e+01 7.36785462499047e+01 1.09382721650384e+02
H   5.76878934480199e+01 7.46827923458282e+01 1.09018587804659e+02
C   5.79744275891776e+01 7.27118887646632e+01 1.08170390159699e+02
H   5.79592849550377e+01 7.16761387627804e+01 1.08530101577047e+02
H   5.71119016463272e+01 7.28299823212600e+01 1.07504049754967e+02
C   5.92608526099009e+01 7.29752055859330e+01 1.07356267796235e+02
H   5.90577122367201e+01 7.27712196698562e+01 1.06299315376886e+02
H   5.95637299483773e+01 7.40285891483258e+01 1.07428835439540e+02
C   6.04411313452879e+01 7.21192650012997e+01 1.07813262173745e+02
O   6.08051900112150e+01 7.20903687740065e+01 1.09003592738971e+02
N   6.10464392018264e+01 7.14249177197851e+01 1.06842044702590e+02
H   6.07187633428044e+01 7.15017294445279e+01 1.05881661094862e+02
H   6.18021186219570e+01 7.07291492929236e+01 1.07048701970217e+02
C   5.64833038096691e+01 7.33390229560157e+01 1.10032045891975e+02
O   5.54358694035448e+01 7.38492485147273e+01 1.09640197335380e+02
N   5.64869803444233e+01 7.24860039343820e+01 1.11074709291525e+02
H   5.73647218505955e+01 7.21610887888862e+01 1.11428818580117e+02
C   5.52695559828451e+01 7.19903222905562e+01 1.11695880821593e+02
H   5.47458689190671e+01 7.14357411222906e+01 1.10932744854922e+02
C   5.55224308022667e+01 7.10082564433671e+01 1.12862719210554e+02
H   5.59606081446724e+01 7.00712924270615e+01 1.12452206128846e+02
H   5.62502460327798e+01 7.14384613856441e+01 1.13584838262985e+02
O   5.43081827240240e+01 7.06898899693934e+01 1.13542968600699e+02
H   5.41370592214095e+01 7.13858668036516e+01 1.14213410975535e+02
C   5.42863768724204e+01 7.30407064528041e+01 1.12163105021002e+02
O   5.30975759805737e+01 7.29665244932280e+01 1.11854971678346e+02
N   5.21946326302421e+01 7.45662568016357e+01 1.09502043372707e+02
H   5.29796973036977e+01 7.40374728189018e+01 1.09828467276343e+02
C   5.10091581647803e+01 7.38134668777536e+01 1.09097890308398e+02
H   5.07937243107092e+01 7.40415246242614e+01 1.08058502712654e+02
C   5.11035387540366e+01 7.22740087512137e+01 1.09312325018276e+02
H   5.11013414589543e+01 7.20355815131697e+01 1.10383250040863e+02
H   5.01983255198705e+01 7.18254663779437e+01 1.08876209664946e+02
N   5.28291035036416e+01 7.05197354294176e+01 1.09456761796064e+02
C   5.23350693078292e+01 7.16168875485405e+01 1.08772945217363e+02
C   5.38546068480526e+01 7.00807255833156e+01 1.08740542934942e+02
H   5.44836341757848e+01 6.92298463144123e+01 1.08970654506309e+02
N   5.40482737590514e+01 7.08430674777789e+01 1.07637060982078e+02
H   5.47447052526879e+01 7.06538544990284e+01 1.06905418800229e+02
C   5.30836543132643e+01 7.18246292410208e+01 1.07630298881861e+02
H   5.30090734433841e+01 7.25599002852459e+01 1.06840348223692e+02
C   4.98085740509184e+01 7.42160628816797e+01 1.09930423150118e+02
O   4.87297463286234e+01 7.45129475441924e+01 1.09430411657307e+02
N   4.53217327647911e+01 6.68347272809638e+01 1.02431849087669e+02
H   4.50852612123682e+01 6.76631206181571e+01 1.01917199703381e+02
C   4.67480011591774e+01 6.66243723262347e+01 1.02658562636963e+02
H   4.72134508959054e+01 6.75949926000145e+01 1.02600044494145e+02
H   4.68958421133552e+01 6.61593474172173e+01 1.03623987518659e+02
C   4.74351575557360e+01 6.57634399550430e+01 1.01627679851474e+02
O   4.82720458966880e+01 6.49272842381965e+01 1.01965582660602e+02
N   4.71300307457765e+01 6.59628259138177e+01 1.00334885995574e+02
H   4.64256889909712e+01 6.66298129397475e+01 1.00089594759286e+02
C   4.79385332958140e+01 6.54374632383270e+01 9.92495684504394e+01
H   4.88897097164833e+01 6.51022893431090e+01 9.96424564677684e+01
C   4.72778647922509e+01 6.42408287423321e+01 9.85115367576256e+01
H   4.70136271253815e+01 6.34652798254607e+01 9.92611862890791e+01
H   4.63500351842366e+01 6.45660573038072e+01 9.80047115385656e+01
C   4.81792379469178e+01 6.35859846418723e+01 9.74746351032332e+01
O   4.93187029390397e+01 6.40614880007497e+01 9.72313720083104e+01
O   4.77328323599269e+01 6.25567996985413e+01 9.69050511567319e+01
C   4.82520672153997e+01 6.66112518320923e+01 9.83436404136701e+01
O   4.73760087442628e+01 6.73110968520980e+01 9.78364246060208e+01
N   4.95428359745937e+01 6.69043771339848e+01 9.81696804485153e+01
H   5.02466323568223e+01 6.62981352348662e+01 9.85465049485227e+01
C   4.99685198993129e+01 6.81917324237365e+01 9.76645279793563e+01
H   4.91265189612526e+01 6.88727311143287e+01 9.76164501310300e+01
C   5.10005300995886e+01 6.88066847568536e+01 9.86134849211200e+01
H   5.18696349115765e+01 6.81426557842862e+01 9.86641229788190e+01
H   5.13214303096961e+01 6.97822383163622e+01 9.82314750448133e+01
C   5.03236453897511e+01 6.89419975499858e+01 9.99668618673219e+01
C   4.92980159640885e+01 6.98920182010389e+01 1.00157889244896e+02
H   4.90023086784214e+01 7.05181279766035e+01 9.93132256753872e+01
C   4.87722935316851e+01 7.01634902079307e+01 1.01421731920987e+02
H   4.80471064198019e+01 7.09601573485335e+01 1.01572558232506e+02
C   4.92273020299453e+01 6.94261208150934e+01 1.02529610761883e+02
O   4.88126054287757e+01 6.97852854162561e+01 1.03752853404445e+02
H   4.92566631771482e+01 6.92190786611583e+01 1.04434603880079e+02
C   5.06755347498136e+01 6.81433948939941e+01 1.01060301121362e+02
H   5.14328657564283e+01 6.73700269892474e+01 1.00952354048185e+02
C   5.01072975986715e+01 6.83555752031145e+01 1.02316165814394e+02
H   5.04231587070663e+01 6.77491826686265e+01 1.03158304530907e+02
C   5.04690277474876e+01 6.81299960091023e+01 9.62598566178796e+01
O   5.10324909997369e+01 6.90802228456596e+01 9.57199005658543e+01
N   5.01746960855749e+01 6.70005870297298e+01 9.56042690924734e+01
H   4.97624117303185e+01 6.62498963617343e+01 9.61258574013005e+01
C   5.03188271656868e+01 6.68220149456953e+01 9.41860628147934e+01
H   5.00044119778210e+01 6.58032665635808e+01 9.40233075726104e+01
C   4.94162551900110e+01 6.78172251791387e+01 9.33973938574597e+01
H   4.84417808131324e+01 6.78892307343728e+01 9.39255086529080e+01
H   4.98586204143898e+01 6.88294087080725e+01 9.33206395599777e+01
C   4.90838493187813e+01 6.72384249130803e+01 9.20421660997971e+01
O   4.89009777272395e+01 6.60239981682373e+01 9.19592015122402e+01
N   4.89212015153178e+01 6.80472254049514e+01 9.09838151288324e+01
H   4.89561514949342e+01 6.90462365870293e+01 9.11146850389042e+01
H   4.86561417484080e+01 6.76596240543964e+01 9.01032691764296e+01
C   5.17588091925905e+01 6.68854503748629e+01 9.37240738207863e+01
O   5.20605871671428e+01 6.74394932193621e+01 9.26678843654205e+01
N   5.26846019415379e+01 6.62869040596645e+01 9.44961643871793e+01
H   5.24284901897763e+01 6.58510372736845e+01 9.53638618424879e+01
C   5.40972670389022e+01 6.62777666879528e+01 9.41669396899104e+01
H   5.43714369334887e+01 6.72803086132448e+01 9.38960398223450e+01
C   5.49882236681563e+01 6.58886325873113e+01 9.53391913536512e+01
H   5.47927522616433e+01 6.48205877632542e+01 9.55979510661788e+01
C   5.64743885767004e+01 6.60327783221653e+01 9.49380575407675e+01
H   5.67508543991812e+01 6.53335888784216e+01 9.41236271401761e+01
H   5.66937638444314e+01 6.70698089034174e+01 9.46110535634984e+01
H   5.71237804472367e+01 6.58092893824875e+01 9.58095644092732e+01
C   5.46784799088536e+01 6.67444836716494e+01 9.65965532379277e+01
H   5.36858840053258e+01 6.64570082720956e+01 9.70066076098830e+01
H   5.54270026516448e+01 6.64961793090546e+01 9.73824106544722e+01
C   5.46900673147468e+01 6.82631479341601e+01 9.63720720219081e+01
H   5.39136846379367e+01 6.85679716304272e+01 9.56401714576817e+01
H   5.44718348009736e+01 6.87816320343183e+01 9.73282338180492e+01
H   5.56824425485810e+01 6.86043554609157e+01 9.60092794139122e+01
C   5.43365746173808e+01 6.54073168698466e+01 9.29472027106609e+01
O   5.42705236825954e+01 6.41834719071047e+01 9.29785299729644e+01
N   5.09164947544206e+01 6.34750106227580e+01 9.22001342750390e+01
H   5.17770211954158e+01 6.39335731495483e+01 9.24005418959343e+01
C   5.04865436405647e+01 6.25312089310566e+01 9.32119574682589e+01
H   5.07437862307797e+01 6.15778702357953e+01 9.28233267683174e+01
C   5.12595349223925e+01 6.28107032407416e+01 9.45149747189505e+01
H   5.15140657862825e+01 6.38865281971139e+01 9.45411025709978e+01
H   5.06656276796272e+01 6.25762960220894e+01 9.54225273408172e+01
C   5.25367106324376e+01 6.20089944966674e+01 9.46210075423517e+01
O   5.26732074553863e+01 6.09339607233209e+01 9.39848201042529e+01
O   5.33571037031071e+01 6.24098544778369e+01 9.54879903195250e+01
C   4.89920204722012e+01 6.24804489157825e+01 9.35114503786784e+01
O   4.83737048965804e+01 6.14294837253397e+01 9.36860018310866e+01
N   4.30998272849573e+01 6.92444867808336e+01 9.89060475849598e+01
H   4.29465727136670e+01 6.83057268077235e+01 9.92323630660224e+01
C   4.38238576396176e+01 7.01341416572093e+01 9.97869129244680e+01
H   4.37384286615462e+01 7.11442140133324e+01 9.94410732744618e+01
C   4.32529598293450e+01 7.01652040814734e+01 1.01229512054086e+02
H   4.32474200692680e+01 6.91432320744740e+01 1.01643885141630e+02
H   4.39488219337257e+01 7.07696855018778e+01 1.01853924285129e+02
C   4.18802193964857e+01 7.07447183435477e+01 1.01394962448303e+02
C   4.07442668349217e+01 7.05037517664712e+01 1.00662268449209e+02
H   4.06993269269635e+01 6.98746139985482e+01 9.97821299420541e+01
N   3.96860018452437e+01 7.11771391033712e+01 1.01222986765368e+02
H   3.87492551910521e+01 7.12121532232422e+01 1.00906485662984e+02
C   4.01023021297378e+01 7.18508322956332e+01 1.02325109560702e+02
C   4.14874097463154e+01 7.16174882129163e+01 1.02467864656706e+02
C   4.21774609202878e+01 7.22190128041255e+01 1.03519169498970e+02
H   4.32409640859190e+01 7.20819873866914e+01 1.03636715097362e+02
C   4.14722034614634e+01 7.30270491821993e+01 1.04409990885915e+02
H   4.20102632136088e+01 7.35161688179084e+01 1.05211806536981e+02
C   3.93946907496964e+01 7.26309372684678e+01 1.03224162382711e+02
H   3.83393120326986e+01 7.28053670648084e+01 1.03096097534854e+02
C   4.01001526560801e+01 7.32179602708447e+01 1.04276647492742e+02
H   3.95795292844838e+01 7.38459798418770e+01 1.04986820706450e+02
C   4.52936240065114e+01 6.97286030824766e+01 9.98332148648840e+01
O   4.56362715450877e+01 6.87043759154974e+01 1.00415438805855e+02
N   4.62470698922154e+01 7.04889181763744e+01 9.92686741990802e+01
H   4.71836014082014e+01 7.01971639311373e+01 9.94473465674573e+01
C   4.60828812989745e+01 7.17229881358559e+01 9.85106486456902e+01
H   4.50491511137346e+01 7.18782406999035e+01 9.83092179491143e+01
C   4.66334543053237e+01 7.29680373172455e+01 9.92557486426603e+01
H   4.64789179100763e+01 7.38873880956236e+01 9.86503975474959e+01
H   4.60582101667718e+01 7.30846133413742e+01 1.00199725827827e+02
O   4.80118034870561e+01 7.28410520930509e+01 9.96023671587131e+01
H   4.82305984575989e+01 7.36692153490809e+01 1.00077008585022e+02
C   4.66577882282818e+01 7.16670367569782e+01 9.71221784627230e+01
O   4.66179771194761e+01 7.26503178775162e+01 9.63846694237193e+01
N   4.54349446632124e+01 6.21089239979444e+01 1.03864373890282e+02
H   4.52515158598135e+01 6.30142407196026e+01 1.03467328498102e+02
C   4.66773850385730e+01 6.14457043528188e+01 1.03532443972796e+02
H   4.65695276095467e+01 6.03828964233439e+01 1.03708416842117e+02
C   4.70783017523841e+01 6.16210304920177e+01 1.02053597368938e+02
H   4.61585401032349e+01 6.15430183275242e+01 1.01435744897135e+02
H   4.75256780658014e+01 6.26067028752573e+01 1.01828470179405e+02
N   4.92859329194868e+01 6.06342881052555e+01 1.01232917043546e+02
H   4.98038547376472e+01 6.14972578003731e+01 1.01156926512983e+02
C   4.79737384849450e+01 6.05005805444305e+01 1.01619887849995e+02
C   4.97230032801573e+01 5.93973415281536e+01 1.00889401213643e+02
H   5.07361044457551e+01 5.92018230813458e+01 1.00531076166214e+02
N   4.87797934143466e+01 5.84820236288487e+01 1.01023513985813e+02
C   4.76761176066606e+01 5.91816107991673e+01 1.01477102035216e+02
H   4.67484660262550e+01 5.86675796904391e+01 1.01686009503177e+02
C   4.77310258522381e+01 6.19461835947942e+01 1.04498744754909e+02
O   4.81224772261445e+01 6.12296564796176e+01 1.05421049187106e+02
N   4.81672793323831e+01 6.32205318673001e+01 1.04373609569098e+02
H   4.79002913598664e+01 6.37915278596652e+01 1.03595947139226e+02
C   4.90292264306019e+01 6.38384466027601e+01 1.05367781388843e+02
H   4.97624063007523e+01 6.30917837010275e+01 1.05651659189054e+02
C   4.98375041763998e+01 6.50709198326458e+01 1.04846708996004e+02
H   5.02962646453022e+01 6.47620402335761e+01 1.03903274830268e+02
H   4.91363049215247e+01 6.58869758233579e+01 1.04649057879535e+02
S   5.11781931802714e+01 6.56117558299279e+01 1.05998880381567e+02
C   4.82729068844884e+01 6.42021206586332e+01 1.06641038716452e+02
O   4.75166341252394e+01 6.51701044208042e+01 1.06735552199393e+02
N   4.85222413747974e+01 6.33965541381955e+01 1.07683290768715e+02
H   4.90801400853527e+01 6.25865682835605e+01 1.07531615980356e+02
C   4.80470395977075e+01 6.36015132347755e+01 1.09025736104129e+02
H   4.69859246584914e+01 6.38093136915448e+01 1.08979335070614e+02
C   4.82607153054956e+01 6.22731876218727e+01 1.09804384152947e+02
H   4.75975428813872e+01 6.14905284693133e+01 1.09375568609639e+02
H   4.93090144821160e+01 6.19346885100124e+01 1.09668168702796e+02
C   4.79885331101331e+01 6.23731084793956e+01 1.11277597730479e+02
C   4.66776440956841e+01 6.22558723195701e+01 1.11761866005838e+02
H   4.58613022323564e+01 6.21107264682138e+01 1.11068503180308e+02
C   4.64257602296348e+01 6.23169025018125e+01 1.13137758164630e+02
H   4.54171311226201e+01 6.22143916466972e+01 1.13497859315841e+02
C   4.74793801896595e+01 6.24910105340281e+01 1.14041669549390e+02
O   4.72046776483459e+01 6.25257828074023e+01 1.15425267291850e+02
H   4.79846290858024e+01 6.29243896780689e+01 1.15880985562130e+02
C   4.90440877945315e+01 6.25379459518985e+01 1.12188943226741e+02
H   5.00614647393069e+01 6.26193742503962e+01 1.11831437488211e+02
C   4.87894621639774e+01 6.26062956276657e+01 1.13563168433797e+02
H   4.96201625981343e+01 6.27316350164773e+01 1.14236393704880e+02
C   4.86785773604032e+01 6.48258962727934e+01 1.09685272915945e+02
O   4.79784060760376e+01 6.56914236324783e+01 1.10202808664233e+02
N   5.00243231452496e+01 6.49476860339317e+01 1.09665481762704e+02
H   5.05774054417271e+01 6.42329894416398e+01 1.09233000754410e+02
C   5.07603183981079e+01 6.59793393810759e+01 1.10346856489994e+02
H   5.05429883153106e+01 6.58500198840925e+01 1.11405349710905e+02
C   5.22826541018778e+01 6.58270741041940e+01 1.10128642039590e+02
H   5.25898481152029e+01 6.48521699228091e+01 1.10563023775162e+02
H   5.24754559537820e+01 6.57705254775124e+01 1.09031463714775e+02
C   5.32090581381534e+01 6.69272492532722e+01 1.10710181559903e+02
H   5.42156381829823e+01 6.67617014431132e+01 1.10257844652218e+02
H   5.28838474662086e+01 6.79361082530273e+01 1.10384936462312e+02
C   5.34275197413044e+01 6.69088764366441e+01 1.12234131660553e+02
H   5.38119245493127e+01 6.59355956697763e+01 1.12588491159383e+02
H   5.41775487285491e+01 6.76861923066213e+01 1.12510010293535e+02
N   5.21395509815152e+01 6.72532258235987e+01 1.12903891790284e+02
H   5.16936851241542e+01 6.81078723477155e+01 1.12618964087037e+02
C   5.15061623293809e+01 6.65169414593062e+01 1.13811661485252e+02
N   5.18289641880783e+01 6.52866705032287e+01 1.14150180858410e+02
H   5.25695914697334e+01 6.47793689441042e+01 1.13675750152448e+02
H   5.13580538864419e+01 6.47697065187807e+01 1.14872657158741e+02
N   5.04768270591788e+01 6.70797844455171e+01 1.14406382381230e+02
H   5.03753668378309e+01 6.80685660441575e+01 1.14301102468586e+02
H   5.00865844354449e+01 6.66133372714957e+01 1.15209104571417e+02
C   5.03298701064604e+01 6.73696019136343e+01 1.09954459196030e+02
O   4.99928590172234e+01 6.81994329826441e+01 1.10804632160163e+02
N   5.02876437389766e+01 6.75925535581428e+01 1.08620898060191e+02
H   5.05194249343626e+01 6.68357489511211e+01 1.07968062528502e+02
C   4.99891874722243e+01 6.89088428006533e+01 1.08079676062410e+02
H   5.04406077557643e+01 6.96369224356070e+01 1.08763136491569e+02
C   5.05923312249566e+01 6.91525263529126e+01 1.06690275302423e+02
H   5.04803850228374e+01 7.02122189258253e+01 1.06432174722762e+02
H   5.16695265406064e+01 6.89424562288757e+01 1.06749951974462e+02
O   5.00110960760117e+01 6.83972498855178e+01 1.05638942230231e+02
H   5.04542071204858e+01 6.75095553350108e+01 1.05625760676228e+02
C   4.85054718232405e+01 6.92362057363536e+01 1.08139551886957e+02
O   4.81423428500579e+01 7.03608349752402e+01 1.08482974939791e+02
N   4.75945497657521e+01 6.82602267972265e+01 1.07891363969248e+02
H   4.78855644792972e+01 6.73380658561070e+01 1.07641099188832e+02
C   4.61703557994727e+01 6.85527084299993e+01 1.07817566326679e+02
H   4.60326008483692e+01 6.96124384094425e+01 1.07958708847104e+02
C   4.56513307986188e+01 6.83020945453462e+01 1.06388053785995e+02
H   4.59673949543388e+01 6.72896324917373e+01 1.06052588582217e+02
H   4.45440496187012e+01 6.83508358370623e+01 1.06383067539474e+02
C   4.61095463413697e+01 6.93691182031719e+01 1.05378960126011e+02
H   4.71909036111258e+01 6.95525984282276e+01 1.05539896900137e+02
H   4.59907465321275e+01 6.89603800964090e+01 1.04351962773987e+02
S   4.52102736010620e+01 7.09429164132612e+01 1.05501050332062e+02
C   4.60496433005907e+01 7.16988556225743e+01 1.04081927270092e+02
H   4.56159094771133e+01 7.26935172960294e+01 1.03843450242207e+02
H   4.71305766453889e+01 7.18409231506179e+01 1.04296179176357e+02
H   4.59663556262377e+01 7.10631643076231e+01 1.03174739633941e+02
C   4.52121105710963e+01 6.79532228493481e+01 1.08854260101695e+02
O   4.39910705818601e+01 6.80807083333670e+01 1.08709097433764e+02
N   4.45621021066003e+01 6.91753988868670e+01 1.11795504950932e+02
H   4.55112186616027e+01 6.93109304014137e+01 1.11483105724402e+02
C   4.39503078733149e+01 7.02623819701425e+01 1.12557645056252e+02
H   4.36878381350739e+01 6.98602397111173e+01 1.13527236134444e+02
C   4.48990189254126e+01 7.14825905815373e+01 1.12773247798014e+02
H   4.49999412757608e+01 7.20599725666850e+01 1.11831389429970e+02
H   4.44875285795480e+01 7.21620777391762e+01 1.13546275029511e+02
C   4.62800194135211e+01 7.10983749440809e+01 1.13239883918266e+02
C   4.65032131270279e+01 7.03299276303822e+01 1.14396790480999e+02
H   4.56605462892521e+01 7.00064455771053e+01 1.14988585881357e+02
C   4.78088580134871e+01 6.99508390819636e+01 1.14759657427775e+02
H   4.79773208134264e+01 6.93325763642006e+01 1.15626452540466e+02
C   4.88968421186854e+01 7.03418230880446e+01 1.13969246840558e+02
O   5.02045503233166e+01 6.99062925817094e+01 1.14260428325494e+02
H   5.07647399812975e+01 7.01548950546345e+01 1.13492478954471e+02
C   4.73892012032061e+01 7.15345526385335e+01 1.12502196745919e+02
H   4.72294726839035e+01 7.20833878125259e+01 1.11585739946133e+02
C   4.86878877219085e+01 7.11372319179128e+01 1.12844660767487e+02
H   4.95163951378568e+01 7.14188798780247e+01 1.12210619461239e+02
C   4.26509248742372e+01 7.07676309093305e+01 1.11922231583861e+02
O   4.16451003136021e+01 7.09764433249419e+01 1.12602285898753e+02
N   5.06298537489668e+01 5.47204170248654e+01 9.90379690286496e+01
H   5.04522929276170e+01 5.47231949121569e+01 1.00027885663145e+02
C   5.19608101928482e+01 5.42955747361343e+01 9.86179598321904e+01
H   5.21900433266531e+01 5.47255010251361e+01 9.76513715440559e+01
C   5.30605941934193e+01 5.47604055395900e+01 9.96102518277717e+01
H   5.27586147960461e+01 5.45091143407063e+01 1.00646731035617e+02
H   5.40353388937604e+01 5.42690150169809e+01 9.93972566305837e+01
C   5.33121013482903e+01 5.62391090537542e+01 9.95346191925699e+01
C   5.40027014582658e+01 5.67687789931293e+01 9.84334865363222e+01
H   5.42678836046867e+01 5.61243846205145e+01 9.76096153495991e+01
C   5.43828951107498e+01 5.81146347898748e+01 9.84067930407835e+01
H   5.49102149560932e+01 5.85028926697992e+01 9.75487486584600e+01
C   5.40688450769416e+01 5.89491928279578e+01 9.94865615269381e+01
H   5.43429912155539e+01 5.99942837288846e+01 9.94620770682724e+01
C   5.29872239385098e+01 5.70891448425943e+01 1.00605928156031e+02
H   5.24607954388189e+01 5.66840936905118e+01 1.01457325747404e+02
C   5.33609424586630e+01 5.84399867477744e+01 1.00583220019483e+02
H   5.30998635917665e+01 5.90967378532631e+01 1.01400565243401e+02
C   5.20749095764617e+01 5.27800330634968e+01 9.84433962502696e+01
O   5.21703328228686e+01 5.20161178163539e+01 9.94046231138807e+01
N   6.50536361223460e+01 5.96349793636044e+01 1.05554927785267e+02
H   6.49864909603506e+01 5.97950119284804e+01 1.04566018064602e+02
C   6.49042755009735e+01 6.07868960403753e+01 1.06420787465207e+02
H   6.43121461207753e+01 6.05023294468106e+01 1.07280264649247e+02
C   6.62683444506016e+01 6.13727161200497e+01 1.06872636004779e+02
H   6.68719094596723e+01 6.05883335596987e+01 1.07371976625364e+02
H   6.68544731642009e+01 6.17434264458291e+01 1.06006257006109e+02
C   6.60541427666146e+01 6.24964144480884e+01 1.07851791411381e+02
C   6.55916380431045e+01 6.22055078552646e+01 1.09142834242424e+02
H   6.53631389695297e+01 6.11881603297438e+01 1.09404118408801e+02
C   6.54064618385170e+01 6.32207700021410e+01 1.10086711579651e+02
H   6.50762866710357e+01 6.29845355081111e+01 1.11088160393972e+02
C   6.56616699776871e+01 6.45462282872859e+01 1.09732657349020e+02
O   6.55801123893025e+01 6.55352782262214e+01 1.10725499339870e+02
H   6.60139953801609e+01 6.63431764349469e+01 1.10413456513704e+02
C   6.62731892519565e+01 6.38365836809816e+01 1.07494940624015e+02
H   6.65918388370535e+01 6.40855519792715e+01 1.06491842657599e+02
C   6.60574571660376e+01 6.48582936421652e+01 1.08430292777145e+02
H   6.62138076500975e+01 6.58812822722053e+01 1.08142981337050e+02
C   6.41113551682138e+01 6.18237017144298e+01 1.05651426066799e+02
O   6.45650523622068e+01 6.23101681049260e+01 1.04621173089265e+02
N   6.28902192401750e+01 6.21596835101684e+01 1.06090320000738e+02
H   6.25517404277902e+01 6.18438960288454e+01 1.06977330399015e+02
C   6.20375076424867e+01 6.30562703691481e+01 1.05320717303398e+02
H   6.26675853179355e+01 6.37520443972038e+01 1.04782188655834e+02
C   6.11209977043924e+01 6.23440877315204e+01 1.04294151805789e+02
H   6.01396332851926e+01 6.21162144244631e+01 1.04754545827227e+02
C   6.08686317161059e+01 6.32938707750217e+01 1.03098989892339e+02
H   6.01028263648815e+01 6.28724774683801e+01 1.02414915519875e+02
H   6.05033234460926e+01 6.42880939467789e+01 1.03426701798978e+02
H   6.18044180176739e+01 6.34398363330004e+01 1.02520218424280e+02
C   6.16913878185680e+01 6.09846808946361e+01 1.03788510251260e+02
H   6.25773953470794e+01 6.11882782443723e+01 1.03147194575844e+02
H   6.20249306912480e+01 6.03502803244750e+01 1.04637189451736e+02
C   6.06738932078234e+01 6.01392740785477e+01 1.03021115144273e+02
H   6.11446771363597e+01 5.92131179533729e+01 1.02627579711298e+02
H   5.98343885228897e+01 5.98453316942728e+01 1.03684565632859e+02
H   6.02566029260340e+01 6.07088781246262e+01 1.02167364332062e+02
C   6.12901258980920e+01 6.39059008914366e+01 1.06344618760652e+02
O   6.17756649445524e+01 6.41145721546182e+01 1.07452955796161e+02
N   6.00969902677543e+01 6.44370910154821e+01 1.06031144424265e+02
H   5.96307766666964e+01 6.42155972809559e+01 1.05173270657538e+02
C   5.94555877709449e+01 6.54738702585557e+01 1.06824485352939e+02
H   6.02051301009587e+01 6.61286827104850e+01 1.07239762484185e+02
H   5.87924997463449e+01 6.59902258573017e+01 1.06157439865179e+02
C   5.85711744710769e+01 6.50151993481387e+01 1.07936997746642e+02
O   5.89107253690659e+01 6.51582222714650e+01 1.09111659339972e+02
N   5.73696203625869e+01 6.45145389413348e+01 1.07580885946454e+02
H   5.71720119842369e+01 6.44369420013571e+01 1.06597752646929e+02
C   5.62812989650107e+01 6.43433013972314e+01 1.08534944737850e+02
H   5.67156517542984e+01 6.41186866980543e+01 1.09495762159002e+02
H   5.57235461861763e+01 6.52646360480532e+01 1.08561259768478e+02
C   5.52863367787238e+01 6.32396694611369e+01 1.08263392038840e+02
O   5.47498157715897e+01 6.26373983482060e+01 1.09193666153212e+02
N   5.49619726193352e+01 6.29200073130542e+01 1.07006395586829e+02
H   5.52982910173469e+01 6.34835683058070e+01 1.06250504613062e+02
C   5.41094335923812e+01 6.17748336812828e+01 1.06707121066982e+02
H   5.35930236161984e+01 6.14245893073812e+01 1.07589091324637e+02
C   5.30601986534878e+01 6.21188751486641e+01 1.05624075766886e+02
H   5.24367623140210e+01 6.29557031321652e+01 1.06001704058541e+02
H   5.35730472508521e+01 6.24904654482187e+01 1.04713003945476e+02
C   5.21245647861773e+01 6.09601930582613e+01 1.05215226698465e+02
H   5.27285408101057e+01 6.00630031212191e+01 1.04955888310904e+02
C   5.11898531706747e+01 6.05671034662893e+01 1.06368550843398e+02
H   5.04547639396738e+01 5.98089792350488e+01 1.06025885145221e+02
H   5.17696065619746e+01 6.01292814355145e+01 1.07207093222794e+02
H   5.06343260629070e+01 6.14495708059988e+01 1.06741478116936e+02
C   5.13525522503233e+01 6.13077618539386e+01 1.03934911267812e+02
H   5.20519070487306e+01 6.13993638629870e+01 1.03076632109433e+02
H   5.06082717427568e+01 6.05170480454766e+01 1.03702775513401e+02
H   5.08236933419799e+01 6.22734941471620e+01 1.04036200960355e+02
C   5.49548076001012e+01 6.06294967685375e+01 1.06213649258674e+02
O   5.50058211808046e+01 5.95336815932146e+01 1.06777351636612e+02
N   5.56479973016419e+01 6.08948919816170e+01 1.05100913372767e+02
H   5.56293583393637e+01 6.18288679058222e+01 1.04743046289458e+02
C   5.64027596577772e+01 5.99626950394152e+01 1.04296090305370e+02
H   5.56646561250786e+01 5.93266723511016e+01 1.03820335353772e+02
C   5.71047094026746e+01 6.07122350535855e+01 1.03140628093988e+02
H   5.76838608169150e+01 6.15284637612118e+01 1.03589085077863e+02
H   5.77856667193116e+01 6.00393322022367e+01 1.02614841257368e+02
C   5.60708940097414e+01 6.12752491456973e+01 1.02137581531228e+02
H   5.58079530902426e+01 6.04996093694735e+01 1.01406793914607e+02
H   5.51285059669103e+01 6.15843866387616e+01 1.02612257233439e+02
C   5.66105731297980e+01 6.25028888713233e+01 1.01398251398414e+02
H   5.67118821134096e+01 6.33386159544374e+01 1.02102353320280e+02
H   5.76062867874709e+01 6.22937195199512e+01 1.00998713052695e+02
N   5.57234833471281e+01 6.28684151169695e+01 1.00299308700147e+02
H   5.47093723995814e+01 6.27728475555337e+01 1.00481875244004e+02
C   5.61110310437606e+01 6.34581760428210e+01 9.91675554813333e+01
N   5.74015148316068e+01 6.37113181026053e+01 9.89395420234269e+01
H   5.80797565420419e+01 6.36385267278212e+01 9.96859532007917e+01
H   5.77354684961607e+01 6.41482052321122e+01 9.80811383459568e+01
N   5.51977336053433e+01 6.37915819711159e+01 9.82390712984142e+01
H   5.43264399292567e+01 6.32380395212373e+01 9.82126243184144e+01
H   5.55346478892579e+01 6.40871615630552e+01 9.73325631541035e+01
C   5.73386040596728e+01 5.89710206834510e+01 1.04989168253372e+02
O   5.73209726506492e+01 5.78132710300502e+01 1.04567269809238e+02
N   5.81201103239107e+01 5.92617097102013e+01 1.06043819515664e+02
C   5.84044544420148e+01 6.06277307589600e+01 1.06496332901229e+02
H   5.76441814979936e+01 6.09117281017401e+01 1.07252796766011e+02
H   5.83749755467685e+01 6.13679945050840e+01 1.05669893529187e+02
C   5.90694476993816e+01 5.83028019742790e+01 1.06619598993822e+02
H   5.97263245158080e+01 5.79835115003631e+01 1.05822645907667e+02
C   5.97937905436613e+01 5.91238945227552e+01 1.07698453266398e+02
H   5.92359987182819e+01 5.91156503755008e+01 1.08660884746527e+02
H   6.08286099609143e+01 5.87731330252640e+01 1.07878289061493e+02
C   5.97842100567441e+01 6.05381880075147e+01 1.07132310002915e+02
H   5.99705900980042e+01 6.13196485803532e+01 1.07895672171983e+02
H   6.05668744709458e+01 6.06046306433696e+01 1.06349855414964e+02
C   5.84657896861328e+01 5.70423468809799e+01 1.07221196548970e+02
O   5.91913189078445e+01 5.60582527478778e+01 1.07373097251059e+02
N   5.71603253045539e+01 5.70323327199798e+01 1.07566575816533e+02
H   5.66442691385557e+01 5.78870935888083e+01 1.07544554271719e+02
C   5.64453849391496e+01 5.58004126978803e+01 1.07864422471458e+02
H   5.71537995256708e+01 5.50235585385483e+01 1.08099345981281e+02
C   5.54754987731979e+01 5.59237480914185e+01 1.09072487033457e+02
H   5.50644652049904e+01 5.49122962664618e+01 1.09296041953714e+02
H   5.60893989619942e+01 5.62263345051096e+01 1.09948853501788e+02
C   5.42957537811111e+01 5.69108303915424e+01 1.08926196706094e+02
H   5.46899328830100e+01 5.79340941964951e+01 1.08745828730006e+02
H   5.36666831845131e+01 5.66354908821603e+01 1.08050968403144e+02
C   5.33847296793397e+01 5.69143520245232e+01 1.10158746995840e+02
H   5.29566721404050e+01 5.58945694118429e+01 1.10299409657181e+02
H   5.39396362958690e+01 5.71903505469917e+01 1.11083703890684e+02
N   5.22543786602388e+01 5.78667116295212e+01 1.09920309992808e+02
H   5.13766442680430e+01 5.75197561332495e+01 1.09586075326774e+02
C   5.23054865301315e+01 5.91693052636868e+01 1.10161117437578e+02
N   5.33803564940340e+01 5.98017253919171e+01 1.10576266906051e+02
H   5.42693119537664e+01 5.93491788532596e+01 1.10580327097478e+02
H   5.32592770922428e+01 6.07382154223348e+01 1.10943815836798e+02
N   5.12186329379021e+01 5.98933029342476e+01 1.10006317021672e+02
H   5.03697153386447e+01 5.94759369898470e+01 1.09644425781584e+02
H   5.13532390751258e+01 6.08889237596927e+01 1.09945216954166e+02
C   5.56689757274732e+01 5.53331846841697e+01 1.06648271924941e+02
O   5.55326242349113e+01 5.41414991083162e+01 1.06370518757066e+02
N   5.51097724182105e+01 5.62870802825358e+01 1.05888136082875e+02
H   5.53026654866625e+01 5.72460103807191e+01 1.06087031668231e+02
C   5.40950009456841e+01 5.60361239693167e+01 1.04889501698737e+02
H   5.33531840218949e+01 5.53989419188471e+01 1.05349794173101e+02
C   5.34276367149003e+01 5.73587034095469e+01 1.04456077737285e+02
H   5.37928608946224e+01 5.81629261553831e+01 1.05122695385363e+02
H   5.36709444828474e+01 5.76630306820494e+01 1.03418499096435e+02
N   5.14199938518985e+01 5.69590180057244e+01 1.05863759529109e+02
C   5.19476191780564e+01 5.73493086202609e+01 1.04644007982870e+02
C   5.01141997725197e+01 5.71089378832337e+01 1.05724860030653e+02
H   4.93684876806065e+01 5.69070808751132e+01 1.06497261644417e+02
N   4.97863877243864e+01 5.75648877081352e+01 1.04491968205540e+02
H   4.88595629819529e+01 5.77521093154817e+01 1.04146316275062e+02
C   5.09592437748942e+01 5.77185939726382e+01 1.03792060200244e+02
H   5.10161991089358e+01 5.80766459439201e+01 1.02774665478704e+02
C   5.45767982086511e+01 5.52778144726970e+01 1.03679844686357e+02
O   5.38169436282159e+01 5.44905172019887e+01 1.03127309113007e+02
N   5.58414079885806e+01 5.54726997051578e+01 1.03258186399145e+02
H   5.64300072621067e+01 5.61505195128269e+01 1.03704354810160e+02
C   5.64019017559035e+01 5.48107601310252e+01 1.02088187689923e+02
H   5.56096708182461e+01 5.46759029378135e+01 1.01363502606347e+02
C   5.74852662807033e+01 5.56516315571911e+01 1.01405587460831e+02
H   5.77652405472129e+01 5.51654150601413e+01 1.00437348973948e+02
C   5.69179429361413e+01 5.70420597724767e+01 1.01061748544279e+02
H   5.76584803863266e+01 5.76188851398341e+01 1.00467949479304e+02
H   5.59933982512346e+01 5.69425769762328e+01 1.00457355778529e+02
H   5.66871740217530e+01 5.76281328776037e+01 1.01974313520148e+02
C   5.87568237516241e+01 5.57729871929679e+01 1.02267637118781e+02
H   5.94768698950744e+01 5.64621598409187e+01 1.01775618898567e+02
H   5.85280124661387e+01 5.61807460998739e+01 1.03271128671841e+02
H   5.92561935039626e+01 5.47907421435042e+01 1.02393246057382e+02
C   5.69635469294544e+01 5.34193869198232e+01 1.02373423545018e+02
O   5.74307884672221e+01 5.27417122360810e+01 1.01458216717144e+02
N   6.33098298827162e+01 5.83564570386504e+01 1.09997972538475e+02
H   6.29906906334472e+01 5.84640888061523e+01 1.09053594486432e+02
C   6.32710004127307e+01 5.95227460672240e+01 1.10851841570437e+02
H   6.26767718952462e+01 5.93099868394213e+01 1.11727583847675e+02
H   6.42844968452390e+01 5.97948848506738e+01 1.11072905511688e+02
C   6.26588292685342e+01 6.07017888867994e+01 1.10176042617198e+02
O   6.25059280979060e+01 6.07320740531111e+01 1.08956565759802e+02
N   6.23021515006950e+01 6.17086817061288e+01 1.10982609869428e+02
H   6.25184182304699e+01 6.16825729193570e+01 1.11957599695601e+02
C   6.15244141264900e+01 6.28444580545746e+01 1.10547309467494e+02
H   6.13956925552998e+01 6.28313554308000e+01 1.09474288609750e+02
C   6.01438956256614e+01 6.28425752255352e+01 1.11245492634234e+02
H   6.02922463743312e+01 6.28852998250794e+01 1.12345783085554e+02
H   5.95625389009522e+01 6.37444255333074e+01 1.10960696392051e+02
C   5.92854478359701e+01 6.16335573507797e+01 1.10956963830814e+02
C   5.82558396056566e+01 6.17295375641500e+01 1.10010986347460e+02
H   5.82170002482040e+01 6.25964646191683e+01 1.09375964252238e+02
C   5.72542787129941e+01 6.07550069939121e+01 1.09932777742949e+02
H   5.64491640860286e+01 6.08485045953674e+01 1.09221812953266e+02
C   5.72783559708438e+01 5.96649232373011e+01 1.10794853393978e+02
O   5.62103777294504e+01 5.87554091706104e+01 1.10753760337161e+02
H   5.64347115597704e+01 5.80441835329502e+01 1.11384017587733e+02
C   5.93302884819440e+01 6.04936737051770e+01 1.11777010067107e+02
H   6.01110779768525e+01 6.04114324512192e+01 1.12513161719337e+02
C   5.83327833342590e+01 5.95097073801926e+01 1.11701895019792e+02
H   5.83673467284466e+01 5.86645879773711e+01 1.12372776806113e+02
C   6.21812606164806e+01 6.41664125183521e+01 1.10926615501657e+02
O   6.27568850405645e+01 6.43101376974750e+01 1.12008316488410e+02
N   6.20355890861484e+01 6.51928549460272e+01 1.10062241191936e+02
H   6.16942572353874e+01 6.50073549611729e+01 1.09135271947330e+02
C   6.23531631823354e+01 6.65786806688539e+01 1.10362169388759e+02
H   6.33829803690076e+01 6.66303030929538e+01 1.10677147263613e+02
C   6.21638800178997e+01 6.75102803969402e+01 1.09125331064913e+02
H   6.11477473520430e+01 6.73454957375565e+01 1.08711433746931e+02
H   6.22258637633349e+01 6.85719543500314e+01 1.09463437420872e+02
C   6.32011995662894e+01 6.73589139328974e+01 1.07979577740785e+02
H   6.42212123368329e+01 6.75358601284141e+01 1.08377674321724e+02
H   6.31627529851371e+01 6.63383317376722e+01 1.07547804951437e+02
C   6.29666300987250e+01 6.83707042492056e+01 1.06861270610269e+02
O   6.28835814748309e+01 6.95922929179066e+01 1.07152396432825e+02
O   6.28823830794081e+01 6.79852264159544e+01 1.05664821645344e+02
C   6.15248059059253e+01 6.71364958610944e+01 1.11518203887098e+02
O   6.20608234410317e+01 6.76019153794853e+01 1.12526231545883e+02
N   6.01824709342176e+01 6.71223747040605e+01 1.11392956748908e+02
H   5.97613499537678e+01 6.67022605069917e+01 1.10585224976520e+02
C   5.93038697904212e+01 6.78941224468212e+01 1.12261641685958e+02
H   5.98473013618985e+01 6.81917555109121e+01 1.13145828946254e+02
C   5.88562106884424e+01 6.92034821139524e+01 1.11554312367511e+02
H   5.81011289060928e+01 6.97666654325445e+01 1.12133292743691e+02
H   5.97611935311533e+01 6.98360799241947e+01 1.11450966625092e+02
C   5.83310589377263e+01 6.89333440906237e+01 1.10173563685056e+02
C   5.70424186088590e+01 6.84101990549076e+01 1.09973708892911e+02
H   5.63804651215367e+01 6.82504209454528e+01 1.10809117988986e+02
C   5.66328504976274e+01 6.80141393262026e+01 1.08699379660240e+02
H   5.56629827969811e+01 6.75650661841678e+01 1.08551469523043e+02
C   5.74969260771844e+01 6.81680350032371e+01 1.07613320469343e+02
H   5.71953564196511e+01 6.78152891608108e+01 1.06638471946070e+02
C   5.91550981494065e+01 6.91564436756270e+01 1.09060249053006e+02
H   6.01400132828831e+01 6.95775771272882e+01 1.09195685960247e+02
C   5.87471238201731e+01 6.87682460934132e+01 1.07783280454932e+02
H   5.94058714070524e+01 6.89091405776908e+01 1.06938006580144e+02
C   5.81071136169488e+01 6.71176539563898e+01 1.12796828915697e+02
O   5.70538806567821e+01 6.76817646180070e+01 1.13092803214711e+02
N   5.82459857596367e+01 6.57970171935074e+01 1.12990192238874e+02
H   5.90969778444397e+01 6.53369663118046e+01 1.12762109025789e+02
C   5.71590575480082e+01 6.49686739059953e+01 1.13466649311088e+02
H   5.62673464519934e+01 6.52664192056580e+01 1.12940639031425e+02
C   5.74742641450070e+01 6.35005868874501e+01 1.13159625254861e+02
H   5.66875880141178e+01 6.28213929479541e+01 1.13528986774482e+02
H   5.75313743580747e+01 6.33730924904306e+01 1.12059101393393e+02
H   5.84410502963705e+01 6.31957650307707e+01 1.13612524750678e+02
C   5.68334705379076e+01 6.51178147384961e+01 1.14942337126596e+02
O   5.76316116795763e+01 6.56079412970271e+01 1.15738854000892e+02
N   5.28419052705091e+01 6.08682007538911e+01 1.15351175949206e+02
H   5.30832930120291e+01 6.18091854206984e+01 1.15590501577775e+02
C   5.35108978713021e+01 6.02989231756330e+01 1.14192157893023e+02
H   5.27584702215846e+01 5.99367874988711e+01 1.13503253240072e+02
C   5.44067236675921e+01 6.13460675682454e+01 1.13508950107493e+02
H   5.51018720205791e+01 6.17873484205896e+01 1.14242434748940e+02
H   5.50119617777286e+01 6.08999171094042e+01 1.12689505195053e+02
C   5.35670866084906e+01 6.24329500801622e+01 1.12902660903853e+02
O   5.28264783075551e+01 6.21346428841437e+01 1.11930321262591e+02
O   5.37187421327983e+01 6.36115528587331e+01 1.13321368444839e+02
C   5.43957007081143e+01 5.91149656018898e+01 1.14555458338458e+02
O   5.43447729163126e+01 5.80634473795953e+01 1.13913199437883e+02
N   6.60175997575372e+01 6.07427090498475e+01 1.00980436297956e+02
H   6.63137346697292e+01 6.08459438027658e+01 1.00029273859590e+02
C   6.59265724994275e+01 6.19325030209079e+01 1.01814671074785e+02
H   6.50033488197123e+01 6.18711445471513e+01 1.02370039785940e+02
C   6.71146870541483e+01 6.20193982925576e+01 1.02817370743466e+02
H   6.71714922964340e+01 6.10622780761341e+01 1.03381623464291e+02
H   6.80739496788643e+01 6.21448694782052e+01 1.02276953325113e+02
O   6.69696988552651e+01 6.30731005505678e+01 1.03761968636426e+02
H   6.60800365413322e+01 6.29799878482317e+01 1.04162585485560e+02
C   6.57514593245051e+01 6.31603675948818e+01 1.00940631214241e+02
O   6.50245634610868e+01 6.30912958680437e+01 9.99542420438072e+01
N   6.63655173982198e+01 6.43165836343646e+01 1.01259066016447e+02
H   6.69206710691200e+01 6.43845654393949e+01 1.02098237036025e+02
C   6.61712760085175e+01 6.55648568251213e+01 1.00528103768059e+02
H   6.54477162987163e+01 6.54404022194400e+01 9.97359174679221e+01
H   6.58589364679670e+01 6.63037114917966e+01 1.01251522706839e+02
C   6.74066328906347e+01 6.61026508985362e+01 9.98743270494517e+01
O   6.84647479706826e+01 6.54736037859117e+01 9.98052465915076e+01
N   6.32342208581321e+01 6.18940065038020e+01 9.82636691006757e+01
H   6.38968660110333e+01 6.21741044282189e+01 9.89675407498373e+01
C   6.19484771679176e+01 6.14255939168837e+01 9.87205458054432e+01
H   6.14028246107265e+01 6.10074948055818e+01 9.78884316120056e+01
C   6.20992255959960e+01 6.02949498091488e+01 9.97668909910381e+01
H   6.27375542962784e+01 6.06543030252009e+01 1.00603710967040e+02
H   6.11087427020525e+01 6.00345787466010e+01 1.00190248580151e+02
C   6.27011212383163e+01 5.89988220054841e+01 9.91757813611523e+01
H   6.37274673202376e+01 5.92294401560355e+01 9.88250315011839e+01
H   6.27910362907145e+01 5.82517910767353e+01 9.99942459349599e+01
S   6.17714114787505e+01 5.82544116226475e+01 9.77958590450355e+01
C   6.04746096091826e+01 5.74816338891882e+01 9.88066089717357e+01
H   6.08968419468792e+01 5.66880880475912e+01 9.94568536557660e+01
H   5.99725732627174e+01 5.82177501108373e+01 9.94657832255682e+01
H   5.96945338332863e+01 5.70169979692906e+01 9.81667430246697e+01
C   6.10822339039012e+01 6.25725912426345e+01 9.91949627865957e+01
O   5.99777690400446e+01 6.23710607951356e+01 9.96963204787532e+01
N   6.15354418881918e+01 6.38239227766578e+01 9.89731260780277e+01
H   6.24750081239169e+01 6.39819351804516e+01 9.86775754286326e+01
C   6.06352548577326e+01 6.49608096113321e+01 9.89410683493428e+01
H   5.97340305624209e+01 6.47159022653050e+01 9.94811636864346e+01
C   6.11932265717374e+01 6.62732507216830e+01 9.95385667994437e+01
H   6.20365691860380e+01 6.66229471973894e+01 9.89467093021989e+01
H   6.04171919840453e+01 6.70370135110606e+01 9.94704646440551e+01
N   6.10557398875400e+01 6.68970470326412e+01 1.01995910926228e+02
C   6.16544371106670e+01 6.61858935748834e+01 1.00959635398279e+02
C   6.18721593347827e+01 6.68098489996836e+01 1.03054705875821e+02
H   6.17422721299208e+01 6.72725566150637e+01 1.04028660591883e+02
N   6.29482295933386e+01 6.60597402430368e+01 1.02743926020255e+02
H   6.37782731092066e+01 6.58964340929146e+01 1.03342404576066e+02
C   6.28347842305136e+01 6.56615413976830e+01 1.01433096830639e+02
H   6.35834386775712e+01 6.50626194653727e+01 1.00939064249974e+02
C   6.02248863382618e+01 6.52342176698777e+01 9.75035690485021e+01
O   5.90777561072193e+01 6.50107963880401e+01 9.71220660487350e+01
N   6.11731944653116e+01 6.56862544985209e+01 9.66516724286234e+01
H   6.21127687498211e+01 6.58329390081833e+01 9.69830625564532e+01
C   6.09120501114034e+01 6.61578678733074e+01 9.52916183629159e+01
H   6.00708140187967e+01 6.68277169740673e+01 9.53338936721430e+01
C   6.21514859497373e+01 6.69183027081032e+01 9.47223975799604e+01
H   6.18720058960207e+01 6.74571284972649e+01 9.37900779272452e+01
H   6.24709966143123e+01 6.76785296431007e+01 9.54699623399813e+01
O   6.32451113239799e+01 6.60378900394137e+01 9.44406054321430e+01
H   6.40634387343227e+01 6.63842389141495e+01 9.48700816221574e+01
C   6.05511225931483e+01 6.50681883721174e+01 9.42911539379944e+01
O   6.01073612400347e+01 6.53440062758055e+01 9.31717073322843e+01
N   6.08047855455351e+01 6.38013944374068e+01 9.46700137667538e+01
H   6.10950970232470e+01 6.36561530392400e+01 9.56107485281034e+01
C   6.07656469950964e+01 6.26283935837429e+01 9.38202128935087e+01
H   6.09909599472303e+01 6.17898340224802e+01 9.44514828280471e+01
C   5.93840802305642e+01 6.23458128172196e+01 9.31499951056540e+01
H   5.91893117801747e+01 6.31281758224941e+01 9.23870488540370e+01
H   5.94496024019660e+01 6.13754584496732e+01 9.26081790751497e+01
C   5.81874710430886e+01 6.22460289650651e+01 9.40466323920346e+01
C   5.69133152168220e+01 6.26011119535405e+01 9.36799187502431e+01
H   5.66478883864086e+01 6.30938607469252e+01 9.27530930523311e+01
N   5.60250656218944e+01 6.22022712199367e+01 9.46494415632279e+01
H   5.50389446416005e+01 6.23245108047377e+01 9.46820867940273e+01
C   5.66927661670694e+01 6.15884623671651e+01 9.56533199751670e+01
C   5.80711643678562e+01 6.16178774679009e+01 9.53376564325342e+01
C   5.89836743826884e+01 6.10537452466230e+01 9.62316302078550e+01
H   6.00411179715744e+01 6.10399525138369e+01 9.60409215851135e+01
C   5.84948452192211e+01 6.03957005963602e+01 9.73581017923517e+01
H   5.92011795918823e+01 5.98756638694008e+01 9.79877681383809e+01
C   5.62135610191846e+01 6.09546057766778e+01 9.67837544561323e+01
H   5.51531928201194e+01 6.08956527292038e+01 9.69706576452142e+01
C   5.71312450556703e+01 6.03348284384189e+01 9.76282008574742e+01
H   5.67633183333519e+01 5.97749877059379e+01 9.84780939772410e+01
C   6.18737825864878e+01 6.26063904146984e+01 9.27855143834375e+01
O   6.17707226703639e+01 6.18832073936140e+01 9.17957299216201e+01
N   5.21787527267059e+01 5.82534885568242e+01 9.42814829295414e+01
H   5.22827340997389e+01 5.92554392147551e+01 9.41629327256814e+01
C   5.09358999828115e+01 5.77135181314124e+01 9.48368383596659e+01
H   5.11989064186643e+01 5.70715828201755e+01 9.56671217639426e+01
C   4.99341645979820e+01 5.87687495515844e+01 9.54008513174452e+01
H   4.96601445582034e+01 5.95116807141485e+01 9.46334851628871e+01
H   4.89993002171095e+01 5.82658149902531e+01 9.57167621650492e+01
N   4.97658487797667e+01 6.07000619398146e+01 9.70211377694200e+01
H   4.90479605840792e+01 6.12560919873365e+01 9.65703187351524e+01
C   5.03473139657099e+01 5.95164314105849e+01 9.66232893878002e+01
C   5.03340738637605e+01 6.10573397524684e+01 9.81889602996626e+01
H   5.00579482082252e+01 6.19737310820796e+01 9.87196387312732e+01
N   5.12445116829115e+01 6.01833263546131e+01 9.85691406244111e+01
C   5.12466493764480e+01 5.92065811373952e+01 9.75878351368981e+01
H   5.18710181359381e+01 5.83290711071852e+01 9.76752074554317e+01
C   5.01733587729674e+01 5.68376985859141e+01 9.38377832264762e+01
O   5.02695687440065e+01 5.69484260348440e+01 9.26201533885807e+01
Mo  5.90766175303737e+01 6.80087161913782e+01 1.01979841018763e+02
Fe  5.29303590786015e+01 6.61648644686858e+01 1.04650013855662e+02
Fe  5.48866431482791e+01 6.79784051205905e+01 1.04769893279304e+02
Fe  5.42747774093514e+01 6.67843068598994e+01 1.02487008939237e+02
Fe  5.54620561796554e+01 6.54446037687764e+01 1.04372271256563e+02
Fe  5.77834444937540e+01 6.61692562719196e+01 1.03376256323090e+02
Fe  5.71451346542338e+01 6.86889062214930e+01 1.03771981453643e+02
Fe  5.65601648950890e+01 6.74842386822903e+01 1.01532116876909e+02
S   5.45776120018606e+01 6.62946871071783e+01 1.06268994534516e+02
S   5.29698251755634e+01 6.82248576450097e+01 1.03613141372625e+02
S   5.36468478227649e+01 6.46952761373238e+01 1.03137451366424e+02
S   5.91166140940541e+01 6.77628871995279e+01 1.04282969339696e+02
S   5.73230476242471e+01 6.95991311172136e+01 1.01742016419220e+02
S   5.82036678324943e+01 6.60314494795493e+01 1.01153676902455e+02
S   5.60208358905996e+01 6.98087349445410e+01 1.05251387889702e+02
S   5.73034925960288e+01 6.42132736713896e+01 1.04407868035680e+02
S   5.47769796976222e+01 6.70137868697357e+01 1.00334778466672e+02
C   5.60244224366682e+01 6.70973622241593e+01 1.03405190980794e+02
O   6.04888339436932e+01 6.96248548968103e+01 1.02266986809377e+02
O   5.96015382934888e+01 6.88490818487887e+01 9.99841358518288e+01
O   6.02087540064034e+01 7.07142057620955e+01 9.88907313519910e+01
O   6.04629448930194e+01 7.15360505700512e+01 1.03896527133985e+02
O   6.09477000265202e+01 7.35637859578868e+01 1.03072811931385e+02
O   6.46899618624444e+01 6.83264385279241e+01 9.93640210674047e+01
O   6.48076634802257e+01 6.91220546952276e+01 1.01454157616943e+02
C   6.07517121563846e+01 7.05499322562765e+01 1.01197228100784e+02
C   6.01222310324008e+01 7.00135762173602e+01 9.99168276989026e+01
C   6.00950813739802e+01 7.18824800371956e+01 1.01581759396870e+02
C   6.05460428563833e+01 7.23806823280977e+01 1.02952013283060e+02
C   6.22743564993059e+01 7.05865435085688e+01 1.00981796339443e+02
C   6.27331769041917e+01 6.93131696162819e+01 1.00274543367444e+02
C   6.41969672089327e+01 6.89119641469014e+01 1.00367460487842e+02
H   6.03808796145523e+01 7.02085644873577e+01 1.03096064500635e+02
H   6.21993800912568e+01 6.84789239485282e+01 1.00732099861201e+02
H   6.24448355258367e+01 6.93363460203312e+01 9.92239136244362e+01
H   6.25502931971648e+01 7.14724347496064e+01 1.00409319137705e+02
H   6.27244651331586e+01 7.06536384837722e+01 1.01967934200201e+02
H   5.90218055799317e+01 7.16719286026793e+01 1.01664210813311e+02
H   6.02677335402843e+01 7.26280478194540e+01 1.00809180920630e+02
O   6.53930001866408e+01 6.58405676442244e+01 1.03994487743378e+02
H   6.54075462029089e+01 6.67790858247936e+01 1.04273411566051e+02
H   6.63433654658114e+01 6.57360980033191e+01 1.03746751593366e+02
O   5.88619591399245e+01 6.89031660204188e+01 9.55171029383400e+01
H   5.84674129939873e+01 6.84898479664501e+01 9.63200524092907e+01
H   5.97419771347175e+01 6.91453009696965e+01 9.58601006315784e+01
O   5.18522944289560e+01 6.46251191825724e+01 9.69119879157200e+01
H   5.22512863540599e+01 6.38264830478643e+01 9.65244031182764e+01
H   5.09046837916133e+01 6.43381226524760e+01 9.70101202225106e+01
O   6.45128970049386e+01 7.21499621276690e+01 1.05443946723787e+02
H   6.49674698925273e+01 7.17710798495279e+01 1.06220492451657e+02
H   6.38628036993198e+01 7.14363127544107e+01 1.05259467062097e+02
O   5.80083549357442e+01 6.80033943228498e+01 9.79610511843477e+01
H   5.74428288119469e+01 6.74022231283350e+01 9.84608806548330e+01
H   5.86041250643605e+01 6.83314987744691e+01 9.86676938864368e+01
O   6.39683034407728e+01 6.62674791398279e+01 9.76970293599699e+01
H   6.46370585508432e+01 6.63770988052654e+01 9.69747495920182e+01
H   6.42332084955914e+01 6.69936585434818e+01 9.82999404063612e+01
O   5.18585022594659e+01 6.52635761396052e+01 9.95573134814307e+01
H   5.20111910501623e+01 6.50236278070187e+01 9.86189866899613e+01
H   5.27380412118372e+01 6.55743003855365e+01 9.98300822395824e+01
O   5.19481376220392e+01 7.00964316738221e+01 1.12177895128057e+02
H   5.28177572544084e+01 7.04144808703299e+01 1.12486281101970e+02
H   5.20887956421838e+01 7.01658333683386e+01 1.11201847827526e+02
O   6.40826397780010e+01 6.95527747934816e+01 9.69468058057780e+01
H   6.31137568112824e+01 6.94488243473492e+01 9.69366889644067e+01
H   6.43272449931638e+01 6.90590332552411e+01 9.77629178348026e+01
O   6.12588670946092e+01 6.99438921164077e+01 9.65287482747998e+01
H   6.12556235487249e+01 7.08130611797968e+01 9.60879074922203e+01
H   6.08373817068514e+01 7.01630692323244e+01 9.73910329880689e+01
O   5.30624637171291e+01 6.23156585347336e+01 1.00746528554977e+02
H   5.28165664621372e+01 6.21107886261496e+01 9.98257801322167e+01
H   5.22240663191041e+01 6.26791343989968e+01 1.01087671083092e+02
O   6.72686103895012e+01 6.86535482757885e+01 1.02381866564313e+02
H   6.74305659123057e+01 6.77507033289966e+01 1.02745344676085e+02
H   6.63468561346502e+01 6.85929815005185e+01 1.02037147730177e+02
O   5.04528768017040e+01 6.33994258126626e+01 1.01038085159123e+02
H   5.09211038513504e+01 6.40900604608281e+01 1.00517554528139e+02
H   4.97230791164507e+01 6.39263470743821e+01 1.01408970342451e+02
O   6.18705728470589e+01 7.29523061408414e+01 9.84187486721428e+01
H   6.12920566538415e+01 7.21818836437590e+01 9.86060233835140e+01
H   6.21692969874349e+01 7.32064693097393e+01 9.93180688562322e+01
O   6.50052012949172e+01 6.85305259304409e+01 1.04196235980851e+02
H   6.42010189726588e+01 6.83861835495814e+01 1.04745631861275e+02
H   6.46137280760276e+01 6.87634820649925e+01 1.03332037030350e+02
O   5.41806277320487e+01 7.57784051581192e+01 9.73804372971431e+01
H   5.42976153775907e+01 7.54939915191166e+01 9.83106458336659e+01
H   5.42170504626265e+01 7.49109212651341e+01 9.69379933706039e+01
O   5.19032496958054e+01 6.25806240908351e+01 1.09561014345266e+02
H   5.21922673776744e+01 6.26052560924175e+01 1.10509473188216e+02
H   5.27520898549186e+01 6.27562773444063e+01 1.09123564552827e+02
O   6.31781580300125e+01 7.43279141111164e+01 1.04394361088099e+02
H   6.35465904335958e+01 7.35697793399125e+01 1.04895813933796e+02
H   6.23042715700981e+01 7.39859527316979e+01 1.04101630556797e+02
O   6.05952050502337e+01 7.54380674297352e+01 9.88321813570228e+01
H   6.07270754292074e+01 7.53865067982578e+01 9.97949492610974e+01
H   6.10683817441607e+01 7.46378018489424e+01 9.85343982585892e+01
O   6.23882925884446e+01 7.41134880519231e+01 1.00868871035823e+02
H   6.18171106535820e+01 7.39726570236815e+01 1.01656923950565e+02
H   6.32469826273619e+01 7.42523910592973e+01 1.01315416011621e+02
O   5.97759395420106e+01 7.55662593597033e+01 1.01663997639421e+02
H   5.89727545995938e+01 7.50660102396499e+01 1.01423546435888e+02
H   6.02198024687980e+01 7.49093460258948e+01 1.02246206237688e+02
O   5.77199562488117e+01 7.38376670306218e+01 1.00875871217628e+02
H   5.79211421049486e+01 7.29181545881185e+01 1.00652841247080e+02
H   5.70177313254563e+01 7.37243002321545e+01 1.01532249202029e+02
O   6.49163844244200e+01 7.15332144572002e+01 1.02556530326028e+02
H   6.49098982853667e+01 7.06315260073543e+01 1.02147416892504e+02
H   6.42652728956229e+01 7.13767692931923e+01 1.03268019502950e+02
O   6.49417513349735e+01 7.24247307732873e+01 9.98266580346446e+01
H   6.46890778122886e+01 7.18325336017699e+01 1.00549468381187e+02
H   6.58598892710624e+01 7.26341473322077e+01 1.00081854683311e+02
O   4.74905449442638e+01 6.92776564182404e+01 1.10838903183044e+02
H   4.84137546924585e+01 6.89884595626716e+01 1.10967922460256e+02
H   4.76131750611556e+01 6.98505923907789e+01 1.10056921860643e+02
O   5.13290285983577e+01 7.17770530402796e+01 1.00434285409289e+02
H   5.11534413083382e+01 7.27275206554991e+01 1.00589661008634e+02
H   5.04742170483156e+01 7.13745193655819e+01 1.00648875769966e+02
O   5.31260659198662e+01 6.20738920548595e+01 9.80046054187240e+01
H   5.32212817143786e+01 6.20881491869999e+01 9.70145808973661e+01
H   5.24944777027509e+01 6.13245610323403e+01 9.80975446263035e+01
O   6.97342895954194e+01 5.92140909519810e+01 1.10512983043697e+02
H   6.89033420301879e+01 5.88376680795461e+01 1.10827832509970e+02
H   6.94533768902160e+01 5.98256789367531e+01 1.09827660969174e+02
O   5.62782694972606e+01 5.46530533893814e+01 9.71596958323525e+01
H   5.71489394481657e+01 5.43631994809731e+01 9.68708595968339e+01
H   5.57305522736460e+01 5.44699490274234e+01 9.63716143046803e+01
O   7.05696894247807e+01 5.72887134133895e+01 1.05220947888053e+02
H   7.07898247492258e+01 5.81122819269149e+01 1.05668269891948e+02
H   7.07551391174849e+01 5.74785656113598e+01 1.04296303016666e+02
O   7.38449581965048e+01 6.72608389374074e+01 1.06727575839998e+02
H   7.34102548041216e+01 6.79745924899891e+01 1.07227637742936e+02
H   7.32926311478444e+01 6.72405676821505e+01 1.05921887567616e+02
