# Supplementary material for: Carbon Monoxide Binding to the Iron–Molybdenum Cofactor of Nitrogenase: a Detailed Quantum Mechanics/Molecular Mechanics Investigation
Source: Inorg Chem. 2021 Nov 12;60(23):18031–47. doi: 10.1021/acs.inorgchem.1c02649 (PMC8653219; doi:10.1021/acs.inorgchem.1c02649)
Supplement: Supplementary file 1 — ic1c02649_si_001.zip [file ic1c02649_si_001.zip › geometries/qmmm/E0/substrate_free_qm.xyz]

158
coordinates extracted from orca output file
  C     53.790492   72.908770  103.323633
  H     53.741536   73.566095  104.194632
  C     52.826539   71.732309  103.524275
  H     53.163199   71.136661  104.379406
  H     51.789569   72.034240  103.719262
  H     52.827031   71.059849  102.662379
  C     55.237131   72.402216  103.168479
  H     55.983215   73.204022  103.250342
  H     55.469712   71.678592  103.953575
  H     55.380228   71.862805  102.222060
  C     57.564601   72.463669   96.893603
  H     58.346931   72.635680   97.644759
  H     56.962088   73.376977   96.822341
  C     56.711801   71.257185   97.288435
  H     55.761397   71.246485   96.740358
  H     57.214811   70.307813   97.076547
  C     56.439160   71.316892   98.786725
  H     57.370216   71.106439   99.326977
  H     56.103575   72.324123   99.073905
  N     55.455976   70.358653   99.253666
  H     55.783395   69.492344   99.682992
  C     54.189534   70.697875   99.512796
  N     53.648060   71.794502   98.959093
  H     54.068290   72.309881   98.192215
  H     52.719136   72.052474   99.301434
  N     53.459528   69.963952  100.346981
  H     53.824209   69.084958  100.729201
  H     52.489300   70.234118  100.507307
  C     57.974427   72.711888  108.170390
  H     57.959285   71.676138  108.530101
  H     57.111901   72.829982  107.504049
  C     59.260852   72.975205  107.356267
  H     59.057712   72.771219  106.299315
  H     59.563730   74.028589  107.428835
  C     60.441131   72.119265  107.813262
  O     60.805190   72.090368  109.003592
  N     61.046439   71.424917  106.842044
  H     60.718763   71.501729  105.881661
  H     61.802118   70.729149  107.048701
  C     51.103539   72.274008  109.312324
  H     51.101341   72.035581  110.383249
  H     50.198325   71.825466  108.876209
  N     52.829103   70.519735  109.456761
  C     52.335069   71.616887  108.772945
  C     53.854607   70.080725  108.740542
  H     54.483634   69.229846  108.970654
  N     54.048273   70.843067  107.637060
  H     54.744705   70.653854  106.905418
  C     53.083654   71.824629  107.630298
  H     53.009073   72.559900  106.840348
  C     51.000530   68.806684   98.613484
  H     51.869635   68.142655   98.664122
  H     51.321430   69.782238   98.231475
  C     50.323645   68.941997   99.966861
  C     49.298016   69.892018  100.157889
  H     49.002308   70.518128   99.313225
  C     48.772293   70.163490  101.421731
  H     48.047106   70.960157  101.572558
  C     49.227302   69.426120  102.529610
  O     48.812605   69.785285  103.752853
  H     49.256663   69.219078  104.434603
  C     50.675535   68.143395  101.060301
  H     51.432866   67.370027  100.952354
  C     50.107297   68.355575  102.316165
  H     50.423158   67.749182  103.158304
  C     49.837504   65.070920  104.846708
  H     50.296264   64.762040  103.903274
  H     49.136305   65.886975  104.649057
  S     51.178193   65.611756  105.998880
  C     50.329870   67.369602  109.954459
  O     49.992859   68.199433  110.804632
  N     50.287643   67.592553  108.620898
  H     50.519425   66.835749  107.968062
  C     49.989187   68.908842  108.079676
  H     50.440608   69.636922  108.763136
  C     50.592331   69.152526  106.690275
  H     50.480385   70.212219  106.432174
  H     51.669526   68.942456  106.749951
  O     50.011096   68.397250  105.638942
  H     50.454207   67.509555  105.625760
  C     57.104709   60.712235  103.140628
  H     57.683861   61.528463  103.589085
  H     57.785666   60.039332  102.614841
  C     56.070894   61.275249  102.137581
  H     55.807953   60.499609  101.406793
  H     55.128506   61.584386  102.612257
  C     56.610573   62.502889  101.398251
  H     56.711882   63.338616  102.102353
  H     57.606287   62.293719  100.998713
  N     55.723483   62.868415  100.299308
  H     54.709372   62.772847  100.481875
  C     56.111031   63.458176   99.167555
  N     57.401515   63.711318   98.939542
  H     58.079756   63.638526   99.685953
  H     57.735468   64.148205   98.081138
  N     55.197733   63.791582   98.239071
  H     54.326440   63.238039   98.212624
  H     55.534648   64.087161   97.332563
  C     61.193226   66.273250   99.538566
  H     62.036569   66.622947   98.946709
  H     60.417192   67.037013   99.470464
  N     61.055740   66.897047  101.995910
  C     61.654437   66.185893  100.959635
  C     61.872159   66.809849  103.054705
  H     61.742272   67.272556  104.028660
  N     62.948229   66.059740  102.743926
  H     63.778273   65.896434  103.342404
  C     62.834784   65.661541  101.433096
  H     63.583438   65.062619  100.939064
  Mo    59.076617   68.008716  101.979841
  Fe    52.930359   66.164864  104.650013
  Fe    54.886643   67.978405  104.769893
  Fe    54.274777   66.784307  102.487008
  Fe    55.462056   65.444603  104.372271
  Fe    57.783444   66.169256  103.376256
  Fe    57.145134   68.688906  103.771981
  Fe    56.560165   67.484238  101.532116
  S     54.577612   66.294687  106.268994
  S     52.969825   68.224857  103.613141
  S     53.646848   64.695276  103.137451
  S     59.116614   67.762887  104.282969
  S     57.323047   69.599131  101.742016
  S     58.203668   66.031449  101.153676
  S     56.020836   69.808735  105.251387
  S     57.303492   64.213273  104.407868
  S     54.776979   67.013787  100.334778
  C     56.024422   67.097362  103.405190
  O     60.488834   69.624855  102.266986
  O     59.601538   68.849082   99.984135
  O     60.208754   70.714205   98.890731
  O     60.462945   71.536050  103.896527
  O     60.947700   73.563786  103.072811
  O     64.689962   68.326438   99.364021
  O     64.807663   69.122054  101.454157
  C     60.751712   70.549932  101.197228
  C     60.122231   70.013576   99.916827
  C     60.095081   71.882480  101.581759
  C     60.546043   72.380682  102.952013
  C     62.274356   70.586543  100.981796
  C     62.733177   69.313169  100.274543
  C     64.196967   68.911964  100.367460
  H     60.380879   70.208564  103.096064
  H     62.199380   68.478924  100.732099
  H     62.444835   69.336346   99.223913
  H     62.550293   71.472434  100.409319
  H     62.724465   70.653638  101.967934
  H     59.021805   71.671928  101.664210
  H     60.267733   72.628047  100.809180
  H     60.799896   65.348073   99.117372
  H     49.273936   64.211583  105.210024
  H     57.856860   73.387456  109.017652
  H     51.037475   73.351586  109.162226
  H     53.601187   73.540868  102.456060
  H     58.116754   72.339452   95.962064
  H     56.609760   60.183729  103.955351
  H     50.265761   68.368852   97.937848
  H     50.641134   66.364281  110.238207
  H     48.925628   69.143503  108.122596
