# Supplementary material for: Carbon Monoxide Binding to the Iron–Molybdenum Cofactor of Nitrogenase: a Detailed Quantum Mechanics/Molecular Mechanics Investigation
Source: Inorg Chem. 2021 Nov 12;60(23):18031–47. doi: 10.1021/acs.inorgchem.1c02649 (PMC8653219; doi:10.1021/acs.inorgchem.1c02649)
Supplement: Supplementary file 1 — ic1c02649_si_001.zip [file ic1c02649_si_001.zip › geometries/qmmm/E1/co_fe6_active.xyz]

1002
coordinates written in Ang with frag_edit.py 
N   6.84004910259488e+01 6.97258024370460e+01 1.09579187145255e+02
H   6.79996232038621e+01 6.90302412035861e+01 1.10189817152441e+02
C   6.79219464261539e+01 6.96615775807155e+01 1.08223113022812e+02
H   6.86271201760940e+01 7.01509554436755e+01 1.07567447475776e+02
C   6.78267428848462e+01 6.81824843296628e+01 1.07832790501956e+02
H   6.72573925047185e+01 6.76642604522176e+01 1.08636191855844e+02
C   6.70790890015213e+01 6.79603959674341e+01 1.06504889843042e+02
H   6.70329686944121e+01 6.68796575278285e+01 1.06254291996484e+02
H   6.60312313092697e+01 6.83222535446644e+01 1.06557247977142e+02
H   6.76040955339047e+01 6.84547618541501e+01 1.05664554912859e+02
C   6.92490055636099e+01 6.75582305262152e+01 1.07776472496212e+02
H   6.97502748989691e+01 6.79535325640763e+01 1.06865139330046e+02
H   6.98357124462316e+01 6.78644876201941e+01 1.08669385954774e+02
C   6.92710556495975e+01 6.60258926017186e+01 1.07730959136620e+02
H   6.87619883667930e+01 6.56501652143176e+01 1.06816996630363e+02
H   7.03150171499820e+01 6.56477152598985e+01 1.07721254190403e+02
H   6.87572115761436e+01 6.56057381817530e+01 1.08620849879476e+02
C   6.66095029751347e+01 7.04392019944824e+01 1.08109251007441e+02
O   6.62047548534816e+01 7.08173132983564e+01 1.07011443599799e+02
N   6.59521315324723e+01 7.07570678164040e+01 1.09249781329637e+02
H   6.63485946355897e+01 7.05073172081907e+01 1.10135151182482e+02
C   6.46963693391699e+01 7.14930439100480e+01 1.09332155237900e+02
H   6.39382583182892e+01 7.08958236906479e+01 1.08847783845855e+02
C   6.42722635726024e+01 7.17323299469500e+01 1.10802387661673e+02
H   6.51539070929067e+01 7.21599685265760e+01 1.11334689337017e+02
H   6.34563880891430e+01 7.24925890798361e+01 1.10873470965099e+02
C   6.37477540908952e+01 7.05171680003967e+01 1.11582923984702e+02
H   6.27367272447980e+01 7.02517489747522e+01 1.11202610302730e+02
H   6.44173800944901e+01 6.96382781886077e+01 1.11450239972880e+02
C   6.37052603889013e+01 7.08997775628856e+01 1.13063204593895e+02
H   6.47481818675310e+01 7.09057216142514e+01 1.13449011586954e+02
H   6.32588972000381e+01 7.19142554179223e+01 1.13178911798300e+02
N   6.28885082679813e+01 6.99188069898143e+01 1.13833188967760e+02
H   6.25938718018472e+01 6.90619200535824e+01 1.13393387713588e+02
C   6.27036708419362e+01 7.00386663058820e+01 1.15139444851962e+02
N   6.31752454955869e+01 7.10495116193818e+01 1.15835149145002e+02
H   6.38231284094755e+01 7.16703674243230e+01 1.15403503550646e+02
H   6.29711094259644e+01 7.10619038234445e+01 1.16815280549699e+02
N   6.20607256454890e+01 6.91113498187017e+01 1.15809029577164e+02
H   6.18694719243887e+01 6.82325444195373e+01 1.15356694945833e+02
H   6.22294981242629e+01 6.90362703890382e+01 1.16792479391632e+02
C   6.46486069953790e+01 7.28731576139893e+01 1.08690209618904e+02
O   6.56546691447471e+01 7.35735345665973e+01 1.08563993328707e+02
N   6.34176426058156e+01 7.32979443988204e+01 1.08343712140900e+02
H   6.26384912066759e+01 7.26835108592899e+01 1.08498651735580e+02
C   6.30765537026780e+01 7.46393390940834e+01 1.07896538836129e+02
H   6.39712010560678e+01 7.51988437318358e+01 1.07667145161528e+02
H   6.24156797591645e+01 7.45413197965708e+01 1.07048696267727e+02
C   6.23327886107908e+01 7.53761724954012e+01 1.08979959818017e+02
O   6.26037314849384e+01 7.51919374374253e+01 1.10167465981881e+02
N   5.80315663500536e+01 7.81322997484614e+01 1.05722197060335e+02
H   5.87469097743499e+01 7.82252284681259e+01 1.06421879536189e+02
C   5.81895300653222e+01 7.70047466527206e+01 1.04823080986091e+02
H   5.81740693809392e+01 7.73787828019018e+01 1.03809308205302e+02
C   5.95461384289138e+01 7.63198848911279e+01 1.05086142592759e+02
H   5.97264109803622e+01 7.54949448783947e+01 1.04366427191421e+02
H   6.03701214781048e+01 7.70603462405777e+01 1.04981822907745e+02
H   5.95955912183785e+01 7.59040956747310e+01 1.06111156923368e+02
C   5.70504548692938e+01 7.59966607385809e+01 1.04942086608608e+02
O   5.65572326601848e+01 7.54594732613554e+01 1.03953123359144e+02
N   5.65554008261270e+01 7.57582008207385e+01 1.06171650830144e+02
H   5.70282921116189e+01 7.61705092966941e+01 1.06955375436127e+02
C   5.53848672331281e+01 7.49179311066012e+01 1.06415978916584e+02
H   5.54522961353301e+01 7.40299815785577e+01 1.05802378296435e+02
H   5.53846054749921e+01 7.46885715954214e+01 1.07465143276421e+02
C   5.40484342143720e+01 7.55641750097128e+01 1.06130793375851e+02
O   5.30205704038911e+01 7.48967425890191e+01 1.06078003062671e+02
N   5.40100389813609e+01 7.68896422755749e+01 1.05956264118495e+02
H   5.48556501280098e+01 7.74139427258744e+01 1.06051508020805e+02
C   5.27829451868291e+01 7.76300053976919e+01 1.05701712034964e+02
H   5.19220663793087e+01 7.70129806059132e+01 1.05919442765951e+02
C   5.26956216183356e+01 7.88871461470354e+01 1.06591332047297e+02
H   5.26421432180350e+01 7.85525450952056e+01 1.07652241863954e+02
H   5.36205255434236e+01 7.94947689536754e+01 1.06477254916348e+02
O   5.15468314523983e+01 7.96841041935588e+01 1.06302627845003e+02
H   5.17707704414983e+01 8.02960356031815e+01 1.05573445437108e+02
C   5.26628630095951e+01 7.80375939860375e+01 1.04254395229727e+02
O   5.17706164892377e+01 7.75942446001338e+01 1.03533144714258e+02
N   5.51836119667496e+01 7.75474270985149e+01 1.01875049604060e+02
H   5.56673883830274e+01 7.78023880681434e+01 1.02710641341993e+02
C   5.57619794325502e+01 7.64819535881655e+01 1.01072634928901e+02
H   5.59062540760121e+01 7.68556030438197e+01 1.00073440532163e+02
H   5.66888176891192e+01 7.61900210416891e+01 1.01539662954744e+02
C   5.48859090918214e+01 7.52684950203436e+01 1.00977401979412e+02
O   5.45984457567709e+01 7.47830462593631e+01 9.98846489199015e+01
N   5.44407441572193e+01 7.47460564431262e+01 1.02132876457568e+02
H   5.47893557139735e+01 7.51104542235111e+01 1.02996553980558e+02
C   5.34636668660988e+01 7.36735242069185e+01 1.02186304683295e+02
H   5.36450689936848e+01 7.30259145714935e+01 1.01335568497022e+02
C   5.35712434523468e+01 7.27697732234408e+01 1.03403807981085e+02
H   5.34530785069459e+01 7.34109021993118e+01 1.04282310029124e+02
C   5.25384811233107e+01 7.16285233483823e+01 1.03475733455375e+02
H   5.27106155357720e+01 7.10588228866791e+01 1.04394718946894e+02
H   5.14921221942253e+01 7.19579110159007e+01 1.03489803808428e+02
H   5.26605060813810e+01 7.09277764001788e+01 1.02644562245710e+02
C   5.49859541634730e+01 7.21690534982913e+01 1.03428273036204e+02
H   5.57747954257978e+01 7.29222948238728e+01 1.03559509572407e+02
H   5.50563989562343e+01 7.14700299231177e+01 1.04266276397069e+02
H   5.51969977225151e+01 7.15871813217558e+01 1.02521465031568e+02
C   5.20532603390546e+01 7.41919755332926e+01 1.01979281145679e+02
O   5.16026813150515e+01 7.42529296222841e+01 1.00845575399846e+02
N   5.12701669258986e+01 7.45444027755708e+01 1.03011455524205e+02
H   5.16496026257694e+01 7.45953994836574e+01 1.03931962690738e+02
C   4.98123926311262e+01 7.46233225862453e+01 1.02898387837013e+02
H   4.94726337775731e+01 7.36315645241816e+01 1.02633219254607e+02
C   4.91952081591181e+01 7.49384760304958e+01 1.04256996976129e+02
H   4.96578620549586e+01 7.58738301839920e+01 1.04645299337444e+02
C   4.76648886145052e+01 7.51316393515349e+01 1.04160732463722e+02
H   4.72191457964023e+01 7.51603424181233e+01 1.05178269324562e+02
H   4.74020902938767e+01 7.60811174141612e+01 1.03648251026884e+02
H   4.72020319658959e+01 7.42897090261407e+01 1.03605614234909e+02
C   4.95188810414117e+01 7.37837494513466e+01 1.05230823470105e+02
H   4.91657147771188e+01 7.28141612554355e+01 1.04819504622850e+02
H   5.06075526519333e+01 7.37068574651463e+01 1.05431218089401e+02
H   4.90038867310298e+01 7.39450157804891e+01 1.06203092074659e+02
C   4.92390746844456e+01 7.55317349666155e+01 1.01799748087290e+02
O   4.84241236212073e+01 7.51067966095882e+01 1.00982532534860e+02
N   5.04473005981539e+01 7.60062499155145e+01 9.70776556855186e+01
C   5.08426420664805e+01 7.51306670827865e+01 9.81781130690074e+01
H   5.00834218511314e+01 7.52316753135383e+01 9.89841803098345e+01
H   5.18497546687848e+01 7.53786555914159e+01 9.85804886690603e+01
C   4.98487786815966e+01 7.52369743521707e+01 9.59991783152422e+01
H   5.05036027613164e+01 7.52975997806791e+01 9.51423822634378e+01
C   4.97084312020371e+01 7.38197169843030e+01 9.65806059452347e+01
H   4.87406749047788e+01 7.37075462447621e+01 9.71226397472291e+01
H   4.97692515256321e+01 7.30262614919464e+01 9.58141303142504e+01
C   5.08000753008837e+01 7.37173977120623e+01 9.76273801977152e+01
H   5.05399603884533e+01 7.29674551692286e+01 9.83985247251168e+01
H   5.17745679397247e+01 7.34643560174385e+01 9.71806340573325e+01
C   4.84797780919420e+01 7.56916690470219e+01 9.55650162159325e+01
O   4.80737563894788e+01 7.52497781875385e+01 9.44893126630801e+01
N   5.91704226649427e+01 7.34282230528464e+01 9.52822153755542e+01
H   5.87496187645021e+01 7.43325872009196e+01 9.53946111092302e+01
C   5.83463709468942e+01 7.22797040011516e+01 9.55617727239745e+01
H   5.89635259726337e+01 7.13942403583286e+01 9.56558520518265e+01
C   5.75791071314383e+01 7.24212460802436e+01 9.68817518744522e+01
H   5.83673683975951e+01 7.25678121808439e+01 9.76319698998302e+01
H   5.69794182847731e+01 7.33380188556849e+01 9.68395452258386e+01
C   5.67246148086549e+01 7.12046981082298e+01 9.72442590728816e+01
H   5.57476257638606e+01 7.12477563557921e+01 9.67474555461114e+01
H   5.71913551260899e+01 7.02610774971107e+01 9.69428782252248e+01
C   5.65393521459019e+01 7.11638951988509e+01 9.87561051465712e+01
H   5.74870481030844e+01 7.08801240443344e+01 9.92259952921460e+01
H   5.62617790564687e+01 7.21604593857147e+01 9.91313830160706e+01
N   5.55390196378649e+01 7.02172705851513e+01 9.92056533895877e+01
H   5.58412775405592e+01 6.93263267374266e+01 9.96017779442082e+01
C   5.42865988131490e+01 7.05886210538256e+01 9.94806580660357e+01
N   5.37858131564177e+01 7.17235074747988e+01 9.89681622566158e+01
H   5.42015886742106e+01 7.22288632597151e+01 9.81930917871254e+01
H   5.28520787796819e+01 7.19835500699433e+01 9.93009469208848e+01
N   5.35344194648636e+01 6.98520536595379e+01 1.00294948340391e+02
H   5.38817115577788e+01 6.89606499972419e+01 1.00663507871554e+02
H   5.25702566922862e+01 7.01377941361713e+01 1.00455951364233e+02
C   5.73809111213222e+01 7.20198083012114e+01 9.44339540158265e+01
O   5.66527652225585e+01 7.29055204007091e+01 9.39853717315625e+01
N   5.73611632518819e+01 7.07714804066059e+01 9.39326754702216e+01
H   5.79171884199968e+01 7.00561658204625e+01 9.43771817123541e+01
C   5.66869915061681e+01 7.03718553052804e+01 9.27140830758538e+01
H   5.67356323021709e+01 7.11902568827578e+01 9.20084638921835e+01
C   5.74018876582222e+01 6.91506130737512e+01 9.20977440491250e+01
H   5.74198243837007e+01 6.83332158200302e+01 9.28537197900567e+01
H   5.68541847683825e+01 6.87735060289221e+01 9.12053618637049e+01
C   5.88412621200621e+01 6.94685187358137e+01 9.16668941962283e+01
H   5.88382830482454e+01 7.01711132409984e+01 9.08034281705617e+01
H   5.93751334010292e+01 6.99806354388326e+01 9.24998760544390e+01
C   5.96571137768344e+01 6.82200245881582e+01 9.13354789330197e+01
H   6.07262769911151e+01 6.84876710012686e+01 9.12424598553283e+01
H   5.95561172317426e+01 6.74867064466845e+01 9.21639390657069e+01
N   5.91768971268346e+01 6.76789031398190e+01 9.00227439589952e+01
H   5.93243162951626e+01 6.82364864557498e+01 8.91790484307060e+01
C   5.86200433001361e+01 6.64891595503069e+01 8.98457126307681e+01
N   5.85262098034488e+01 6.55814897179821e+01 9.07918779737672e+01
H   5.89921960977836e+01 6.57270365239688e+01 9.16656245089870e+01
H   5.82627221331867e+01 6.46525395814316e+01 9.05096713476919e+01
N   5.81864726730870e+01 6.61646915589436e+01 8.86469815588840e+01
H   5.80083570826235e+01 6.69334509435570e+01 8.80174901520514e+01
H   5.76436581127379e+01 6.53315802611096e+01 8.85272623650745e+01
C   5.52216922822960e+01 7.00534995485952e+01 9.29165630962255e+01
O   5.47083988810265e+01 6.90348931060906e+01 9.24611862403594e+01
N   5.45032312305947e+01 7.09628443371255e+01 9.35891026295140e+01
H   5.49932919093179e+01 7.17661444777825e+01 9.39329658123536e+01
C   5.30753052944200e+01 7.08896199656011e+01 9.38135688476683e+01
H   5.28126725907774e+01 6.98542525225466e+01 9.39954386870928e+01
C   5.26602719312454e+01 7.16920366472741e+01 9.50851667734644e+01
H   5.15774786187981e+01 7.19186899518617e+01 9.50793625322429e+01
H   5.28537209630865e+01 7.10366585672175e+01 9.59643084430617e+01
C   5.34702416974159e+01 7.29680877851772e+01 9.53307213120867e+01
O   5.41051131155239e+01 7.31369999157270e+01 9.63775034529431e+01
N   5.34536923073300e+01 7.39051773805982e+01 9.43622561755642e+01
H   5.29055616847412e+01 7.37334021285572e+01 9.35436605635337e+01
H   5.40541505641209e+01 7.46993151352441e+01 9.44670574538246e+01
C   5.23214234054918e+01 7.12951883581838e+01 9.25446435041353e+01
O   5.20982814449562e+01 7.24771001892574e+01 9.22657003740712e+01
N   6.01061844110313e+01 7.46429275313012e+01 1.13600549880496e+02
H   5.93067844535125e+01 7.52409444103591e+01 1.13650790672524e+02
C   6.02520022067547e+01 7.39105653786633e+01 1.12363154331431e+02
H   6.12010783103812e+01 7.41553965825652e+01 1.11909329401840e+02
C   6.00933109581071e+01 7.23747715834244e+01 1.12589403221441e+02
H   6.02812372729980e+01 7.18247318884481e+01 1.11642074927852e+02
H   6.08664749594818e+01 7.20277811412027e+01 1.13308365870406e+02
O   5.87962855208187e+01 7.20550356788257e+01 1.13116112220020e+02
H   5.89282605169422e+01 7.13685485951840e+01 1.13812296425816e+02
C   5.91443192532392e+01 7.43408639664325e+01 1.11430254440762e+02
O   5.83523046994321e+01 7.52276376081785e+01 1.11745673829338e+02
N   5.90022362274773e+01 7.36333724414472e+01 1.10293780100056e+02
H   5.97279252843160e+01 7.29958771089780e+01 1.09992952188188e+02
C   5.78547862183797e+01 7.36818553932951e+01 1.09409490131618e+02
H   5.77465721291886e+01 7.46878155098710e+01 1.09050659595776e+02
C   5.80034871740515e+01 7.27236147507964e+01 1.08191788864507e+02
H   5.79782215155163e+01 7.16865101968182e+01 1.08546906559466e+02
H   5.71454074962125e+01 7.28685655392723e+01 1.07525817607650e+02
C   5.92896680700961e+01 7.29725780113753e+01 1.07374150232473e+02
H   5.90756895338095e+01 7.27865427372175e+01 1.06317210773464e+02
H   5.96134645814214e+01 7.40186961255457e+01 1.07460658803111e+02
C   6.04517279961158e+01 7.20858653250442e+01 1.07816304634670e+02
O   6.08111241144467e+01 7.20277156352098e+01 1.09007566042575e+02
N   6.10455190768403e+01 7.13990826956936e+01 1.06833616430579e+02
H   6.07222617984069e+01 7.14956356778106e+01 1.05872822792649e+02
H   6.18048957805408e+01 7.07037824768758e+01 1.07031584821759e+02
C   5.65354549111143e+01 7.33672472045282e+01 1.10075393833441e+02
O   5.55016387355990e+01 7.39125066323043e+01 1.09696493188138e+02
N   5.65318411960891e+01 7.25029018364080e+01 1.11113291674985e+02
H   5.74101192839002e+01 7.21724701173140e+01 1.11463056788246e+02
C   5.53190135694975e+01 7.20064096403334e+01 1.11748967762593e+02
H   5.48149102040362e+01 7.14150605627763e+01 1.11014120969474e+02
C   5.55621885148691e+01 7.10594178456990e+01 1.12945709676518e+02
H   5.60235708118031e+01 7.01198676564309e+01 1.12571012967581e+02
H   5.62609261794777e+01 7.15183681523370e+01 1.13678165501232e+02
O   5.43338593057215e+01 7.07302249417075e+01 1.13594414875607e+02
H   5.41504512809748e+01 7.14095520184792e+01 1.14280226131226e+02
C   5.43067236575465e+01 7.30422578404570e+01 1.12163858498690e+02
O   5.31270189072217e+01 7.29561233479880e+01 1.11825117440028e+02
N   5.21743932847150e+01 7.45674388346409e+01 1.09519611921771e+02
H   5.29414485540825e+01 7.40262806580699e+01 1.09870384121782e+02
C   5.09838200719206e+01 7.38323666080006e+01 1.09090082068957e+02
H   5.07747841012177e+01 7.40920979579946e+01 1.08056458992907e+02
C   5.10531045387825e+01 7.22840923033309e+01 1.09257493959543e+02
H   5.08359164744716e+01 7.19688078559362e+01 1.10287194001218e+02
H   5.02643267123746e+01 7.18526384636046e+01 1.08625554295534e+02
N   5.27752034215845e+01 7.05487980963339e+01 1.09607936706087e+02
C   5.24020768655888e+01 7.17164157549838e+01 1.08967094382508e+02
C   5.40023911373757e+01 7.02870870833553e+01 1.09190699437109e+02
H   5.46062284914325e+01 6.94334194578249e+01 1.09470996713010e+02
N   5.44531356003236e+01 7.12570347889912e+01 1.08355516065501e+02
H   5.53079268041674e+01 7.12233776813150e+01 1.07813529549219e+02
C   5.34344342832635e+01 7.21554551526115e+01 1.08166787223785e+02
H   5.35150407986988e+01 7.29922402465431e+01 1.07490456348339e+02
C   4.97947976692080e+01 7.42259838091197e+01 1.09931702702873e+02
O   4.87119523017074e+01 7.45239790089033e+01 1.09441968542286e+02
N   4.53221745396380e+01 6.68332903860839e+01 1.02428915796308e+02
H   4.50857791730010e+01 6.76620513416203e+01 1.01914795707028e+02
C   4.67490294414217e+01 6.66200524553240e+01 1.02650388381512e+02
H   4.72168925999271e+01 6.75895821201022e+01 1.02588243757355e+02
H   4.68992383950815e+01 6.61568050719153e+01 1.03616282129212e+02
C   4.74308228980534e+01 6.57552295699286e+01 1.01618672689689e+02
O   4.82670392791670e+01 6.49175328817059e+01 1.01954310624734e+02
N   4.71234645567744e+01 6.59525915138213e+01 1.00326622316442e+02
H   4.64191269458347e+01 6.66192684487250e+01 1.00080690667507e+02
C   4.79337967911373e+01 6.54275034720340e+01 9.92426098072701e+01
H   4.88850751757176e+01 6.50925260483148e+01 9.96357944595864e+01
C   4.72748820516914e+01 6.42313702789203e+01 9.85027123818112e+01
H   4.70094333332691e+01 6.34554149595539e+01 9.92515225922587e+01
H   4.63480950810339e+01 6.45563219240968e+01 9.79938470672734e+01
C   4.81794088990113e+01 6.35780753924534e+01 9.74677344750930e+01
O   4.93176088138952e+01 6.40566870245517e+01 9.72254781786338e+01
O   4.77366303530709e+01 6.25475167144965e+01 9.68981132493949e+01
C   4.82465131866149e+01 6.66027513508582e+01 9.83391213168122e+01
O   4.73701603818110e+01 6.73015390223116e+01 9.78316108554183e+01
N   4.95360482541323e+01 6.68998208464853e+01 9.81673056346666e+01
H   5.02423326910127e+01 6.62943298791455e+01 9.85397413272548e+01
C   4.99547744243199e+01 6.81894707478897e+01 9.76626991692351e+01
H   4.91101582050820e+01 6.88671076356724e+01 9.76121828490112e+01
C   5.09789167020086e+01 6.88111207588127e+01 9.86126650634392e+01
H   5.18478374317531e+01 6.81472199017181e+01 9.86697030559966e+01
H   5.13003393677566e+01 6.97846826476347e+01 9.82267299092970e+01
C   5.02990161825246e+01 6.89541020152704e+01 9.99638371780225e+01
C   4.93097434728725e+01 6.99399498340081e+01 1.00166538185767e+02
H   4.90315087825026e+01 7.05818678463112e+01 9.93279987164746e+01
C   4.87986095407464e+01 7.02199952920804e+01 1.01435025240933e+02
H   4.81067919826679e+01 7.10442482230931e+01 1.01593268894382e+02
C   4.92286993735311e+01 6.94556063213654e+01 1.02534716514772e+02
O   4.88469134380876e+01 6.98226971935538e+01 1.03766565334781e+02
H   4.92869982419816e+01 6.92385511828647e+01 1.04436663985765e+02
C   5.06143317761568e+01 6.81259007764020e+01 1.01046034902773e+02
H   5.13354426677529e+01 6.73205868069551e+01 1.00927042916017e+02
C   5.00572052094530e+01 6.83480907478362e+01 1.02305249348487e+02
H   5.03466538131642e+01 6.77184578106006e+01 1.03139694351464e+02
C   5.04622354986770e+01 6.81265537027764e+01 9.62600969087483e+01
O   5.10257377839994e+01 6.90771529822051e+01 9.57207991373785e+01
N   5.01738924661247e+01 6.69947894816972e+01 9.56056644077355e+01
H   4.97631525269881e+01 6.62430880228584e+01 9.61270301916996e+01
C   5.03179801735523e+01 6.68166970895546e+01 9.41875618469008e+01
H   5.00018404719335e+01 6.57986528173197e+01 9.40241736917003e+01
C   4.94166530633114e+01 6.78137126307358e+01 9.33993661259384e+01
H   4.84421301194206e+01 6.78863329418214e+01 9.39273541616193e+01
H   4.98600583362414e+01 6.88255234817429e+01 9.33237433371106e+01
C   4.90839714948920e+01 6.72370028371752e+01 9.20433571811203e+01
O   4.89002874251132e+01 6.60228243266212e+01 9.19588786779300e+01
N   4.89216809314377e+01 6.80472232320413e+01 9.09860268247721e+01
H   4.89572028718435e+01 6.90461003565462e+01 9.11178981047595e+01
H   4.86565356919927e+01 6.76608156935078e+01 9.01049908883384e+01
C   5.17579314109075e+01 6.68780080849778e+01 9.37255868397453e+01
O   5.20602973375191e+01 6.74359075928410e+01 9.26715677338215e+01
N   5.26829320067050e+01 6.62733418336821e+01 9.44943753118255e+01
H   5.24277700200021e+01 6.58352314846827e+01 9.53610861535732e+01
C   5.40957562673804e+01 6.62647318202077e+01 9.41638289520948e+01
H   5.43707217020689e+01 6.72679982265936e+01 9.38957771668276e+01
C   5.49897847633491e+01 6.58669702229287e+01 9.53296104351276e+01
H   5.47967406649308e+01 6.47971415843632e+01 9.55827290020806e+01
C   5.64753588080711e+01 6.60158932822840e+01 9.49267491857289e+01
H   5.67508505753631e+01 6.53235988328854e+01 9.41060044348597e+01
H   5.66931944245594e+01 6.70560221221450e+01 9.46083564121125e+01
H   5.71268362478000e+01 6.57847206707182e+01 9.57948414190751e+01
C   5.46813478662509e+01 6.67156265730533e+01 9.65900590854883e+01
H   5.36986536417988e+01 6.64114330376764e+01 9.70117041263361e+01
H   5.54439416988532e+01 6.64778082037888e+01 9.73652965101602e+01
C   5.46635767396510e+01 6.82339000747112e+01 9.63649720597273e+01
H   5.38806439976665e+01 6.85263019620277e+01 9.56351816759127e+01
H   5.44337665534357e+01 6.87462299380255e+01 9.73206320946927e+01
H   5.56489568376844e+01 6.85936739442245e+01 9.60014265779511e+01
C   5.43348267671368e+01 6.54010876165244e+01 9.29425697211726e+01
O   5.42682285862899e+01 6.41770306726658e+01 9.29678947738961e+01
N   5.09154102141285e+01 6.34754717765107e+01 9.22004029560739e+01
H   5.17759425240625e+01 6.39336045010326e+01 9.24019983053521e+01
C   5.04837381969024e+01 6.25299072695286e+01 9.32093549513529e+01
H   5.07388707647444e+01 6.15778885686831e+01 9.28169107557736e+01
C   5.12560597397418e+01 6.28035793119783e+01 9.45130802297918e+01
H   5.15045887599106e+01 6.38804322424748e+01 9.45483028252773e+01
H   5.06654139813021e+01 6.25571184353737e+01 9.54197180056464e+01
C   5.25359357502340e+01 6.20061075982810e+01 9.46070384050291e+01
O   5.26657415853507e+01 6.09276717463648e+01 9.39759135226326e+01
O   5.33638603025739e+01 6.24091952149507e+01 9.54650416891923e+01
C   4.89901601925300e+01 6.24799405416210e+01 9.35094896673686e+01
O   4.83710574783395e+01 6.14292032129395e+01 9.36827748743665e+01
N   4.31030217112767e+01 6.92440798214732e+01 9.89052009754283e+01
H   4.29507988637025e+01 6.83050844207199e+01 9.92311529916205e+01
C   4.38271257541591e+01 7.01341713083579e+01 9.97862781163556e+01
H   4.37396904346110e+01 7.11443165834649e+01 9.94411327606501e+01
C   4.32550115727064e+01 7.01644214708338e+01 1.01228631616827e+02
H   4.32498435115435e+01 6.91422049845922e+01 1.01642324745546e+02
H   4.39501700092190e+01 7.07688889776321e+01 1.01853779571296e+02
C   4.18818941139282e+01 7.07433358239958e+01 1.01394122145381e+02
C   4.07460077047601e+01 7.05022298268613e+01 1.00661285790198e+02
H   4.07013076109538e+01 6.98731398755773e+01 9.97811098298834e+01
N   3.96874983058666e+01 7.11755552458804e+01 1.01221795888856e+02
H   3.87508842920642e+01 7.12109062194900e+01 1.00904999255385e+02
C   4.01035791056725e+01 7.18493136643074e+01 1.02323991281439e+02
C   4.14886655891272e+01 7.16158384602403e+01 1.02467194288122e+02
C   4.21782828995540e+01 7.22169259246171e+01 1.03519117040821e+02
H   4.32416558775364e+01 7.20794709400693e+01 1.03637469246095e+02
C   4.14728053963455e+01 7.30253086042345e+01 1.04409488674753e+02
H   4.20106025350364e+01 7.35143922754189e+01 1.05211497975306e+02
C   3.93957769548912e+01 7.26297238923303e+01 1.03222669014869e+02
H   3.83405143959551e+01 7.28045366275230e+01 1.03094072764048e+02
C   4.01009165612302e+01 7.32167445055113e+01 1.04275367402231e+02
H   3.95801570577310e+01 7.38451439304921e+01 1.04985109555243e+02
C   4.52989238552055e+01 6.97327422626192e+01 9.98347303493775e+01
O   4.56433186556571e+01 6.87091134116781e+01 1.00417152981253e+02
N   4.62516554553408e+01 7.04968707439582e+01 9.92729335046331e+01
H   4.71896098948669e+01 7.02121720012705e+01 9.94564982187954e+01
C   4.60822859422763e+01 7.17267784249881e+01 9.85088621925164e+01
H   4.50479660170539e+01 7.18761678111040e+01 9.83060278921741e+01
C   4.66258622294615e+01 7.29787051737573e+01 9.92475958795888e+01
H   4.64620656384964e+01 7.38942317076277e+01 9.86391520347747e+01
H   4.60540962142067e+01 7.30944761639463e+01 1.00193611237322e+02
O   4.80063672216801e+01 7.28638802750975e+01 9.95883568893714e+01
H   4.82216476807881e+01 7.36925541842689e+01 1.00063810402725e+02
C   4.66577810198266e+01 7.16677926000813e+01 9.71206955668396e+01
O   4.66180335830268e+01 7.26497969682695e+01 9.63814806382855e+01
N   4.54344994079432e+01 6.21081934784972e+01 1.03864751873853e+02
H   4.52516967709795e+01 6.30128495810573e+01 1.03465989391321e+02
C   4.66763965438334e+01 6.14432163806472e+01 1.03537342948435e+02
H   4.65689580756050e+01 6.03807272788030e+01 1.03715854201699e+02
C   4.70787450475577e+01 6.16139876309890e+01 1.02058970099719e+02
H   4.61601659599233e+01 6.15311530188137e+01 1.01440024026960e+02
H   4.75250086812087e+01 6.25989472271065e+01 1.01829246264928e+02
N   4.92943881292730e+01 6.06232710464449e+01 1.01269404123269e+02
H   4.98145553484015e+01 6.14852201778121e+01 1.01198259891320e+02
C   4.79758363183127e+01 6.04926491675904e+01 1.01634040183097e+02
C   4.97323638755573e+01 5.93862743065698e+01 1.00928073232972e+02
H   5.07501049892911e+01 5.91891833326855e+01 1.00583855885791e+02
N   4.87836478992918e+01 5.84742135601934e+01 1.01041651845552e+02
C   4.76755502845241e+01 5.91756740210264e+01 1.01480418212286e+02
H   4.67435035187752e+01 5.86637163597850e+01 1.01673530689080e+02
C   4.77276809123675e+01 6.19474516752408e+01 1.04503806742796e+02
O   4.81176936793842e+01 6.12356970739452e+01 1.05430316590191e+02
N   4.81629782270924e+01 6.32208071793817e+01 1.04371967150711e+02
H   4.78916469390368e+01 6.37871960729357e+01 1.03592540723616e+02
C   4.90378297512167e+01 6.38432966855036e+01 1.05351165577230e+02
H   4.97719300754319e+01 6.30965802988661e+01 1.05631951407085e+02
C   4.98381516519150e+01 6.50673693849484e+01 1.04801445690709e+02
H   5.02499016134470e+01 6.47536852468374e+01 1.03838358267880e+02
H   4.91413620279370e+01 6.58939233984753e+01 1.04634096210547e+02
S   5.12297680857987e+01 6.55889455113192e+01 1.05894273435722e+02
C   4.83005163082226e+01 6.42191748642130e+01 1.06632787140875e+02
O   4.75684388336979e+01 6.52046964623937e+01 1.06737698034776e+02
N   4.85321874069096e+01 6.34007257498705e+01 1.07670020205983e+02
H   4.90676154987440e+01 6.25770057000065e+01 1.07510344731675e+02
C   4.80550483822449e+01 6.36016103129609e+01 1.09013905848583e+02
H   4.69945556836695e+01 6.38117289984924e+01 1.08965095939861e+02
C   4.82622214209442e+01 6.22710564276343e+01 1.09792319527140e+02
H   4.75955906459439e+01 6.14918719709683e+01 1.09362597647062e+02
H   4.93090162221748e+01 6.19281355603582e+01 1.09655126169689e+02
C   4.79914365555581e+01 6.23694037034263e+01 1.11267265274183e+02
C   4.66803800010036e+01 6.22564289016247e+01 1.11752588800678e+02
H   4.58630752579539e+01 6.21147248293671e+01 1.11059671176758e+02
C   4.64290400605898e+01 6.23181921561683e+01 1.13128726911257e+02
H   4.54201308260984e+01 6.22193776438511e+01 1.13489518515855e+02
C   4.74833798919038e+01 6.24891147417086e+01 1.14032441657100e+02
O   4.72082787349664e+01 6.25261357393411e+01 1.15416119163561e+02
H   4.79880666434398e+01 6.29241648304207e+01 1.15872425255349e+02
C   4.90477772878009e+01 6.25296453532738e+01 1.12179067633323e+02
H   5.00653352233885e+01 6.26076270190659e+01 1.11821499870740e+02
C   4.87938609026019e+01 6.25990870771977e+01 1.13553702718564e+02
H   4.96247757755784e+01 6.27214227619101e+01 1.14227580123913e+02
C   4.86846870601583e+01 6.48222100447955e+01 1.09680904244107e+02
O   4.79834996020322e+01 6.56867578642942e+01 1.10199309664448e+02
N   5.00308296595773e+01 6.49405955456660e+01 1.09665993707936e+02
H   5.05836522081959e+01 6.42219605236916e+01 1.09239647646341e+02
C   5.07656003986277e+01 6.59727151738133e+01 1.10347378598177e+02
H   5.05431432643381e+01 6.58488230506151e+01 1.11405490790040e+02
C   5.22878488248477e+01 6.58166429735777e+01 1.10135711336525e+02
H   5.25910109434280e+01 6.48427359005909e+01 1.10575204483829e+02
H   5.24842260887591e+01 6.57557386447953e+01 1.09039179553797e+02
C   5.32126906967552e+01 6.69182558878461e+01 1.10716834229524e+02
H   5.42196005644646e+01 6.67495933954296e+01 1.10266953979235e+02
H   5.28885461549291e+01 6.79259515706727e+01 1.10387086083000e+02
C   5.34302664257685e+01 6.69038667553746e+01 1.12241073619271e+02
H   5.38165007714500e+01 6.59323035912624e+01 1.12598012512412e+02
H   5.41795232107317e+01 6.76825099462393e+01 1.12515072329311e+02
N   5.21428402032422e+01 6.72480308669836e+01 1.12911790352513e+02
H   5.17060416240956e+01 6.81132050763980e+01 1.12644958557975e+02
C   5.15057661764311e+01 6.65079933198321e+01 1.13813584326892e+02
N   5.18252396537342e+01 6.52754740794701e+01 1.14146668081417e+02
H   5.25689217278075e+01 6.47704497281452e+01 1.13674603689431e+02
H   5.13561096759221e+01 6.47582818299136e+01 1.14870478969739e+02
N   5.04762833530985e+01 6.70694835037275e+01 1.14409123942285e+02
H   5.03746593110126e+01 6.80587976323006e+01 1.14314779083540e+02
H   5.00843776251371e+01 6.66002762229933e+01 1.15209556517741e+02
C   5.03399657184937e+01 6.73615197456704e+01 1.09945979244043e+02
O   5.00020574576533e+01 6.81962530103139e+01 1.10791351517626e+02
N   5.02989018952989e+01 6.75778592143635e+01 1.08611043967669e+02
H   5.05494893247843e+01 6.68252197490057e+01 1.07963779422539e+02
C   5.00036231036444e+01 6.88947908838544e+01 1.08067299375869e+02
H   5.04534719299958e+01 6.96201989117470e+01 1.08755243088111e+02
C   5.06207157388888e+01 6.91434791837344e+01 1.06685965035686e+02
H   5.05009190296141e+01 7.02032311083523e+01 1.06429288985551e+02
H   5.17004830210541e+01 6.89502765458372e+01 1.06756238827457e+02
O   5.00562297364774e+01 6.83871731116214e+01 1.05622840173606e+02
H   5.05318912553444e+01 6.75184129174848e+01 1.05580542609630e+02
C   4.85192109299444e+01 6.92236780853456e+01 1.08125721710154e+02
O   4.81586093832693e+01 7.03514387627782e+01 1.08462232731764e+02
N   4.76042210301274e+01 6.82486122258788e+01 1.07886149265625e+02
H   4.78921206255153e+01 6.73244181357141e+01 1.07638619828280e+02
C   4.61796366107465e+01 6.85454176613448e+01 1.07813966682647e+02
H   4.60454429420336e+01 6.96061236970583e+01 1.07952391282525e+02
C   4.56593810341951e+01 6.82922736004108e+01 1.06385018883427e+02
H   4.59729760356015e+01 6.72782283417665e+01 1.06052220994140e+02
H   4.45522566260946e+01 6.83433452285564e+01 1.06380589985956e+02
C   4.61182386811061e+01 6.93551432557936e+01 1.05371639476122e+02
H   4.72007552438091e+01 6.95357770573285e+01 1.05528089348929e+02
H   4.59951554746885e+01 6.89436304887698e+01 1.04346347421109e+02
S   4.52208873989643e+01 7.09306347066009e+01 1.05491778377435e+02
C   4.60523962903830e+01 7.16813898369322e+01 1.04065245372531e+02
H   4.56134342007430e+01 7.26724813909080e+01 1.03821684416924e+02
H   4.71330340837068e+01 7.18302721400087e+01 1.04275730046755e+02
H   4.59699479495216e+01 7.10395667972051e+01 1.03162284189031e+02
C   4.52167114965335e+01 6.79521532653308e+01 1.08852220200355e+02
O   4.39961896861094e+01 6.80829523159229e+01 1.08705702081017e+02
N   4.45614644583111e+01 6.91752381259684e+01 1.11795025493738e+02
H   4.55100536603607e+01 6.93121287724832e+01 1.11482297749508e+02
C   4.39482324185027e+01 7.02616336526993e+01 1.12556453939129e+02
H   4.36845975333154e+01 6.98599678678516e+01 1.13525915984580e+02
C   4.48976128273713e+01 7.14801139492999e+01 1.12771003416977e+02
H   4.50142816849580e+01 7.20465648071765e+01 1.11824403474792e+02
H   4.44808285403664e+01 7.21698601548243e+01 1.13531892999962e+02
C   4.62685802702898e+01 7.10908249282860e+01 1.13259774143746e+02
C   4.64679029535646e+01 7.03236656202926e+01 1.14421663951306e+02
H   4.56137705127524e+01 7.00044837531607e+01 1.14999211458682e+02
C   4.77652225027884e+01 6.99415939037247e+01 1.14808988109493e+02
H   4.79174723685262e+01 6.93248670079075e+01 1.15679601299828e+02
C   4.88683120225984e+01 7.03291796904741e+01 1.14039691278542e+02
O   5.01689071844226e+01 6.98978889928142e+01 1.14364859658790e+02
H   5.07466617493955e+01 7.01494252081603e+01 1.13610959188871e+02
C   4.73918124957096e+01 7.15194425614366e+01 1.12539451535284e+02
H   4.72500713846757e+01 7.20666630228962e+01 1.11619149747459e+02
C   4.86823387980702e+01 7.11193327253503e+01 1.12907171756539e+02
H   4.95228586896534e+01 7.13986549181789e+01 1.12288747405563e+02
C   4.26498602963640e+01 7.07675300961716e+01 1.11921767194972e+02
O   4.16439746689467e+01 7.09764367836633e+01 1.12601696739043e+02
N   5.06296935056510e+01 5.47200767200432e+01 9.90378349080854e+01
H   5.04524615510487e+01 5.47229219577440e+01 1.00027808540245e+02
C   5.19599213511742e+01 5.42941025724495e+01 9.86169807976325e+01
H   5.21878388032900e+01 5.47222068191859e+01 9.76492892743409e+01
C   5.30612415462580e+01 5.47601678469121e+01 9.96062005092831e+01
H   5.27589415151052e+01 5.45167355232419e+01 1.00644544021562e+02
H   5.40346057556083e+01 5.42647427951802e+01 9.93962680595227e+01
C   5.33171072826698e+01 5.62369542144550e+01 9.95184933570285e+01
C   5.40014468448760e+01 5.67562818884842e+01 9.84084954799878e+01
H   5.42585061151669e+01 5.61051783354131e+01 9.75873597395830e+01
C   5.43861453972231e+01 5.81003877461057e+01 9.83695305915829e+01
H   5.49109606451217e+01 5.84806970981248e+01 9.75064209428278e+01
C   5.40833680428351e+01 5.89429477522015e+01 9.94460143864602e+01
H   5.43636436113606e+01 5.99860513969888e+01 9.94136142834118e+01
C   5.30017925306408e+01 5.70954311655462e+01 1.00585657314610e+02
H   5.24788654966096e+01 5.66982337320119e+01 1.01442805084520e+02
C   5.33814070820288e+01 5.84442764623332e+01 1.00551356457610e+02
H   5.31292726008778e+01 5.91081720475543e+01 1.01365829647823e+02
C   5.20741491866108e+01 5.27792040867165e+01 9.84433927526770e+01
O   5.21691937726671e+01 5.20153980312344e+01 9.94047428990369e+01
N   6.50509870478438e+01 5.96356250332166e+01 1.05555712702860e+02
H   6.49825586445911e+01 5.97960434876099e+01 1.04566927896293e+02
C   6.49001921826162e+01 6.07876197228990e+01 1.06422066354800e+02
H   6.43069940151738e+01 6.05024065340949e+01 1.07280628748058e+02
C   6.62640445431530e+01 6.13730556519954e+01 1.06876445619402e+02
H   6.68665818968823e+01 6.05884762682153e+01 1.07376525347217e+02
H   6.68515173628384e+01 6.17428385494687e+01 1.06010543343645e+02
C   6.60501840922038e+01 6.24980221357053e+01 1.07854716955155e+02
C   6.55893052117441e+01 6.22085504081483e+01 1.09146639923956e+02
H   6.53626428650684e+01 6.11911461842787e+01 1.09409386544862e+02
C   6.54025430263296e+01 6.32252178376736e+01 1.10088876086518e+02
H   6.50724314923376e+01 6.29901312384739e+01 1.11090571330594e+02
C   6.56547827599245e+01 6.45507002074927e+01 1.09732485900827e+02
O   6.55673577220076e+01 6.55423950781952e+01 1.10722446403802e+02
H   6.60046207634950e+01 6.63485958069557e+01 1.10410838984542e+02
C   6.62673748896805e+01 6.38380379473592e+01 1.07495862963328e+02
H   6.65845367749964e+01 6.40859604679815e+01 1.06491997951915e+02
C   6.60503957293394e+01 6.48610391333432e+01 1.08429596797786e+02
H   6.62041443546379e+01 6.58839054577153e+01 1.08140039676487e+02
C   6.41089968474995e+01 6.18273191539899e+01 1.05653692814124e+02
O   6.45639554804264e+01 6.23124968698553e+01 1.04623234047734e+02
N   6.28895998532222e+01 6.21687997858888e+01 1.06094794870094e+02
H   6.25492098095298e+01 6.18505280799334e+01 1.06980037406751e+02
C   6.20417374518712e+01 6.30750279180252e+01 1.05330390343816e+02
H   6.26760382881589e+01 6.37694013243540e+01 1.04795021991369e+02
C   6.11218426085545e+01 6.23732114630044e+01 1.04299898990690e+02
H   6.01406548288517e+01 6.21449380376844e+01 1.04760690073250e+02
C   6.08689067254621e+01 6.33307059789906e+01 1.03111669584304e+02
H   6.00882475885757e+01 6.29231557735393e+01 1.02435675355259e+02
H   6.05212893677447e+01 6.43284660917643e+01 1.03447252590984e+02
H   6.17990680942743e+01 6.34644078798155e+01 1.02521549944021e+02
C   6.16880887338272e+01 6.10178116455519e+01 1.03780046792852e+02
H   6.25758528383973e+01 6.12254041342718e+01 1.03142423706479e+02
H   6.20178919185228e+01 6.03723954227336e+01 1.04621629070133e+02
C   6.06680353320251e+01 6.01880282206244e+01 1.02999483128449e+02
H   6.11302815223289e+01 5.92566732923945e+01 1.02608379957064e+02
H   5.98172261572017e+01 5.99042304001644e+01 1.03652823706885e+02
H   6.02683517099930e+01 6.07657732910923e+01 1.02142377639958e+02
C   6.12971420035045e+01 6.39250195944360e+01 1.06357627691154e+02
O   6.17850416871740e+01 6.41333517489026e+01 1.07464712974134e+02
N   6.01028532456904e+01 6.44559052618238e+01 1.06047878255688e+02
H   5.96374220373707e+01 6.42305597359183e+01 1.05189893589566e+02
C   5.94549303298010e+01 6.54922905403444e+01 1.06836971134430e+02
H   6.02019209103136e+01 6.61483868846549e+01 1.07253618909551e+02
H   5.87915056774725e+01 6.60065310945239e+01 1.06168214510320e+02
C   5.85664676344390e+01 6.50337537895533e+01 1.07945287992103e+02
O   5.88879230617165e+01 6.52073809844945e+01 1.09121347337857e+02
N   5.73807756135872e+01 6.44974246494083e+01 1.07584953662700e+02
H   5.71923270777542e+01 6.43968297992235e+01 1.06602112068777e+02
C   5.62914491261298e+01 6.43196726766787e+01 1.08538880739821e+02
H   5.67272238261330e+01 6.41064274141209e+01 1.09502014383153e+02
H   5.57251417748035e+01 6.52368379726949e+01 1.08557742512665e+02
C   5.53053685266832e+01 6.32026433303526e+01 1.08280865748849e+02
O   5.47735849844193e+01 6.26081382550854e+01 1.09218770601928e+02
N   5.49799274452483e+01 6.28663545017501e+01 1.07029046161920e+02
H   5.52977624353625e+01 6.34361005804011e+01 1.06269177928838e+02
C   5.41223078055018e+01 6.17234008031358e+01 1.06738977209547e+02
H   5.36264323267090e+01 6.13640357386625e+01 1.07629125991463e+02
C   5.30492866139900e+01 6.20822874220618e+01 1.05684796005833e+02
H   5.24363767796839e+01 6.29160586845705e+01 1.06086078736970e+02
H   5.35445178252208e+01 6.24647431037522e+01 1.04769153467250e+02
C   5.21020603748079e+01 6.09319808653498e+01 1.05280766530342e+02
H   5.26938566086843e+01 6.00215207137526e+01 1.05042807755083e+02
C   5.11515563882420e+01 6.05700524039784e+01 1.06430765030852e+02
H   5.04161295576421e+01 5.98084424272502e+01 1.06096602925435e+02
H   5.17208657054496e+01 6.01482275915216e+01 1.07284207941439e+02
H   5.05981458163324e+01 6.14639428812922e+01 1.06778272382279e+02
C   5.13508749025329e+01 6.12701365525410e+01 1.03985069033351e+02
H   5.20614214887183e+01 6.13308730345969e+01 1.03132902504109e+02
H   5.05938855350031e+01 6.04895007915673e+01 1.03759811631708e+02
H   5.08405978307546e+01 6.22480535642100e+01 1.04060199580679e+02
C   5.49569943955003e+01 6.05821625066567e+01 1.06218514594215e+02
O   5.50218392228180e+01 5.94851357346092e+01 1.06778617933739e+02
N   5.56259843555525e+01 6.08493009231164e+01 1.05090346805970e+02
H   5.55916090635621e+01 6.17801852607822e+01 1.04726199901517e+02
C   5.63845880097428e+01 5.99199408105732e+01 1.04283572862536e+02
H   5.56492561265800e+01 5.92760513973076e+01 1.03814596268038e+02
C   5.70770177855153e+01 6.06647588491298e+01 1.03119687037082e+02
H   5.76497192740272e+01 6.14897994224128e+01 1.03560052545867e+02
H   5.77645372899442e+01 5.99935717593661e+01 1.02600256129511e+02
C   5.60404146290611e+01 6.12100211070996e+01 1.02109673207211e+02
H   5.58021941089320e+01 6.04326020419042e+01 1.01372537005603e+02
H   5.50866129707410e+01 6.14946423734943e+01 1.02576921360682e+02
C   5.65614612736166e+01 6.24529789959335e+01 1.01381958875170e+02
H   5.66415783615089e+01 6.32851978054673e+01 1.02092423616096e+02
H   5.75642129708337e+01 6.22700200503702e+01 1.00987459941290e+02
N   5.56775852599816e+01 6.28111094550433e+01 1.00278240558696e+02
H   5.46643236796041e+01 6.26960023438051e+01 1.00449275539969e+02
C   5.60710308244516e+01 6.34107864410030e+01 9.91532525668094e+01
N   5.73619439804287e+01 6.36912220268581e+01 9.89502661322662e+01
H   5.80003434272395e+01 6.37329634347950e+01 9.97341262502382e+01
H   5.76978523867094e+01 6.41263397460190e+01 9.80924090659217e+01
N   5.51680357608304e+01 6.37152579194671e+01 9.82076106259859e+01
H   5.43057109451349e+01 6.31483958224613e+01 9.81671911609509e+01
H   5.55048340452708e+01 6.40475018099559e+01 9.73145206896163e+01
C   5.73326087028297e+01 5.89384741930477e+01 1.04974647073647e+02
O   5.73207484404276e+01 5.77788076112159e+01 1.04558286043200e+02
N   5.81179812699856e+01 5.92392908516270e+01 1.06023608833673e+02
C   5.84029694067357e+01 6.06094429065502e+01 1.06462550692884e+02
H   5.76435407452759e+01 6.09023305448838e+01 1.07216491613687e+02
H   5.83742857403029e+01 6.13400164490901e+01 1.05627480864755e+02
C   5.90684826808134e+01 5.82856481209981e+01 1.06605667307529e+02
H   5.97231125632870e+01 5.79588997686471e+01 1.05809887629492e+02
C   5.97957999890542e+01 5.91158108082090e+01 1.07675606293492e+02
H   5.92421690656683e+01 5.91132418313135e+01 1.08640323136283e+02
H   6.08319464591982e+01 5.87681979313917e+01 1.07853733442596e+02
C   5.97828426200434e+01 6.05260925439562e+01 1.07099588108487e+02
H   5.99683153610822e+01 6.13132746436187e+01 1.07857202906485e+02
H   6.05648717171512e+01 6.05884428909438e+01 1.06316306385943e+02
C   5.84642139524525e+01 5.70311496710047e+01 1.07219352226315e+02
O   5.91903266063969e+01 5.60494367663364e+01 1.07383470813966e+02
N   5.71573838353677e+01 5.70236935211794e+01 1.07560547886114e+02
H   5.66410057065845e+01 5.78780785516963e+01 1.07527557355839e+02
C   5.64397077971510e+01 5.57937613264730e+01 1.07859730339536e+02
H   5.71468346808853e+01 5.50151927495564e+01 1.08092206056913e+02
C   5.54732639335977e+01 5.59166329926241e+01 1.09070670497358e+02
H   5.50611078539857e+01 5.49054545461043e+01 1.09293262118445e+02
H   5.60903398270242e+01 5.62163534384009e+01 1.09945844612428e+02
C   5.42950300554599e+01 5.69061390523984e+01 1.08930196617415e+02
H   5.46910336436863e+01 5.79289310179065e+01 1.08752267887913e+02
H   5.36631841433215e+01 5.66346287956009e+01 1.08055813892578e+02
C   5.33877128017438e+01 5.69086798006663e+01 1.10165166029597e+02
H   5.29601443951442e+01 5.58887308282819e+01 1.10306054131740e+02
H   5.39456244855778e+01 5.71838504378961e+01 1.11088600422946e+02
N   5.22564895472799e+01 5.78611914209232e+01 1.09930847821777e+02
H   5.13783806977659e+01 5.75138942982240e+01 1.09597876519584e+02
C   5.23068856466152e+01 5.91628471174332e+01 1.10176743382790e+02
N   5.33838389939340e+01 5.97949294291066e+01 1.10587173068069e+02
H   5.42734873381320e+01 5.93438410385146e+01 1.10581066477112e+02
H   5.32657131069872e+01 6.07323594706708e+01 1.10953082375678e+02
N   5.12180366456105e+01 5.98860695963126e+01 1.10030994918438e+02
H   5.03708733500785e+01 5.94702706826057e+01 1.09663255158329e+02
H   5.13526214871549e+01 6.08814098503066e+01 1.09969262228074e+02
C   5.56614212399409e+01 5.53290531631798e+01 1.06643783812398e+02
O   5.55322397605335e+01 5.41380169200434e+01 1.06359652286332e+02
N   5.50939776174253e+01 5.62836640995684e+01 1.05890332470858e+02
H   5.52740438607125e+01 5.72431597776123e+01 1.06099620992488e+02
C   5.40899549946028e+01 5.60311485741335e+01 1.04881188092506e+02
H   5.33449858634628e+01 5.53926963985740e+01 1.05334590115633e+02
C   5.34223649733547e+01 5.73501641669462e+01 1.04439361165331e+02
H   5.38051927042960e+01 5.81629272300103e+01 1.05084552096532e+02
H   5.36461049338517e+01 5.76372582129665e+01 1.03392487239994e+02
N   5.14304845020011e+01 5.69718241212882e+01 1.05878663447234e+02
C   5.19455703548862e+01 5.73470939600166e+01 1.04648868402447e+02
C   5.01230919346905e+01 5.71179699833436e+01 1.05750175720664e+02
H   4.93849700766257e+01 5.69257255047243e+01 1.06532268533478e+02
N   4.97828197164885e+01 5.75566192059637e+01 1.04514371283347e+02
H   4.88526232248354e+01 5.77362048480526e+01 1.04173487329523e+02
C   5.09486324718604e+01 5.77026696716748e+01 1.03801582395594e+02
H   5.09966621236189e+01 5.80434507252815e+01 1.02777944269653e+02
C   5.45783821048978e+01 5.52736326873213e+01 1.03674464625699e+02
O   5.38202207125565e+01 5.44855591087127e+01 1.03121220998612e+02
N   5.58429639701172e+01 5.54707146683035e+01 1.03253736685930e+02
H   5.64313621042892e+01 5.61494316634278e+01 1.03699704276618e+02
C   5.64029638961914e+01 5.48075763714695e+01 1.02084044140196e+02
H   5.56100676710669e+01 5.46706225972890e+01 1.01360486085481e+02
C   5.74850762448292e+01 5.56460542450057e+01 1.01396196010271e+02
H   5.77609828347755e+01 5.51573302407737e+01 1.00427973035967e+02
C   5.69181101636659e+01 5.70361143164752e+01 1.01050288779190e+02
H   5.76592317517422e+01 5.76124417170585e+01 1.00456679612302e+02
H   5.59943170149165e+01 5.69361278282779e+01 1.00444740595469e+02
H   5.66863441689037e+01 5.76231031309816e+01 1.01961948449362e+02
C   5.87606670847486e+01 5.57669980338287e+01 1.02252422508450e+02
H   5.94788215260599e+01 5.64557242039718e+01 1.01756981839218e+02
H   5.85370252187223e+01 5.61745729157685e+01 1.03256839262043e+02
H   5.92599096630729e+01 5.47845211897110e+01 1.02376214904779e+02
C   5.69645089023489e+01 5.34173304326506e+01 1.02372426647974e+02
O   5.74321712305167e+01 5.27380484982574e+01 1.01458578378168e+02
N   6.33086392431464e+01 5.83571624035398e+01 1.09998618199177e+02
H   6.29883304111209e+01 5.84641042209114e+01 1.09054528993623e+02
C   6.32687279247426e+01 5.95246923042935e+01 1.10852173377332e+02
H   6.26739541571832e+01 5.93117839506448e+01 1.11727462826899e+02
H   6.42823219653892e+01 5.97958576511220e+01 1.11074182707615e+02
C   6.26574047737406e+01 6.07062389547449e+01 1.10177457150768e+02
O   6.24970006193925e+01 6.07340321210363e+01 1.08958845142328e+02
N   6.23098491601164e+01 6.17184664574666e+01 1.10982957431752e+02
H   6.25301816903641e+01 6.16939912980315e+01 1.11957069448797e+02
C   6.15312779600059e+01 6.28545614308164e+01 1.10546679025939e+02
H   6.14078101624915e+01 6.28419497290685e+01 1.09473165078011e+02
C   6.01461826169554e+01 6.28483125045941e+01 1.11236179051076e+02
H   6.02876720313598e+01 6.28961193398549e+01 1.12337395162944e+02
H   5.95625264177803e+01 6.37461721842400e+01 1.10942431355948e+02
C   5.92946053503985e+01 6.16344132271598e+01 1.10947926672057e+02
C   5.82741357478142e+01 6.17193517134448e+01 1.09991314656194e+02
H   5.82389168611540e+01 6.25810221439108e+01 1.09348744235948e+02
C   5.72770826390876e+01 6.07400816348378e+01 1.09911341795922e+02
H   5.64788559045116e+01 6.08234760865615e+01 1.09191602492354e+02
C   5.72949369037952e+01 5.96582230608575e+01 1.10783905696375e+02
O   5.62277906118275e+01 5.87474806382973e+01 1.10742789188517e+02
H   5.64490169375570e+01 5.80395284129927e+01 1.11377733594573e+02
C   5.93360132168461e+01 6.05005340629289e+01 1.11776491669913e+02
H   6.01112237195966e+01 6.04258393939017e+01 1.12519052849952e+02
C   5.83419199989720e+01 5.95131397634732e+01 1.11700988804170e+02
H   5.83726700300610e+01 5.86736364738041e+01 1.12379094408592e+02
C   6.21778417905737e+01 6.41818490478904e+01 1.10930001185998e+02
O   6.27449789527411e+01 6.43307742674407e+01 1.12015494560031e+02
N   6.20304738274906e+01 6.52071590850491e+01 1.10063909644842e+02
H   6.17021777095450e+01 6.50166263598860e+01 1.09133006645171e+02
C   6.23349640053871e+01 6.65963207318814e+01 1.10363099467341e+02
H   6.33598343813266e+01 6.66550904480057e+01 1.10694198916904e+02
C   6.21566885072094e+01 6.75246792199985e+01 1.09121517853506e+02
H   6.11425655012863e+01 6.73651226522658e+01 1.08701271616415e+02
H   6.22197041826114e+01 6.85876660264447e+01 1.09455985259484e+02
C   6.32013008879341e+01 6.73635722666921e+01 1.07983681239377e+02
H   6.42191676343723e+01 6.75407182390849e+01 1.08387184114931e+02
H   6.31638403513408e+01 6.63407542924013e+01 1.07557461271384e+02
C   6.29759062688232e+01 6.83687780641201e+01 1.06858075410583e+02
O   6.29004174368935e+01 6.95921155200833e+01 1.07143363452243e+02
O   6.28895193130085e+01 6.79782191186045e+01 1.05663704968774e+02
C   6.14827021920855e+01 6.71548232475599e+01 1.11500880967096e+02
O   6.19983545912081e+01 6.76272422388097e+01 1.12516431728578e+02
N   6.01426614719285e+01 6.71368089651407e+01 1.11348131665768e+02
H   5.97375461206436e+01 6.66997072772321e+01 1.10540631077533e+02
C   5.92454717493348e+01 6.79192840870242e+01 1.12186830485779e+02
H   5.97783444681143e+01 6.82589395900369e+01 1.13063102103924e+02
C   5.87773385613602e+01 6.91940558822647e+01 1.11428286648981e+02
H   5.80321298895528e+01 6.97749969168680e+01 1.12000339899589e+02
H   5.96730065191010e+01 6.98348535309762e+01 1.11288909539258e+02
C   5.82270918666441e+01 6.88835192865994e+01 1.10062005826856e+02
C   5.69227012804171e+01 6.83883126253827e+01 1.09886789175785e+02
H   5.62800865319876e+01 6.82393894684211e+01 1.10739605361298e+02
C   5.64636051168835e+01 6.80320424420404e+01 1.08614308699350e+02
H   5.54754002745258e+01 6.76143802157608e+01 1.08482983016398e+02
C   5.72974166842158e+01 6.81920347932802e+01 1.07504636131808e+02
H   5.69586144064213e+01 6.78767296557645e+01 1.06527577432035e+02
C   5.90291942013071e+01 6.90910363346704e+01 1.08930403944959e+02
H   6.00258520089457e+01 6.94919300315695e+01 1.09044163045598e+02
C   5.85747742007548e+01 6.87405819411910e+01 1.07658910114686e+02
H   5.92196183642165e+01 6.88826512500731e+01 1.06803255368818e+02
C   5.80635223436391e+01 6.71365184642984e+01 1.12747953697692e+02
O   5.70013617272511e+01 6.76909051846415e+01 1.13030002210333e+02
N   5.82252657723238e+01 6.58229381432243e+01 1.12976114578340e+02
H   5.90857576799578e+01 6.53739701794560e+01 1.12761638136149e+02
C   5.71510507609650e+01 6.49815841631030e+01 1.13461496741469e+02
H   5.62523546331198e+01 6.52686093931450e+01 1.12942093844296e+02
C   5.74794164495458e+01 6.35160492916335e+01 1.13152718064455e+02
H   5.66973565516378e+01 6.28297052833329e+01 1.13520215836580e+02
H   5.75399671773079e+01 6.33891706605803e+01 1.12052084982626e+02
H   5.84478360467319e+01 6.32188710934202e+01 1.13607299363655e+02
C   5.68304229332606e+01 6.51250397853693e+01 1.14938920589135e+02
O   5.76287580179712e+01 6.56161471959385e+01 1.15734318988352e+02
N   5.28427114435694e+01 6.08682295242432e+01 1.15351484745571e+02
H   5.30848059439666e+01 6.18087631597805e+01 1.15591732188592e+02
C   5.35127092329985e+01 6.02993915897114e+01 1.14192521044762e+02
H   5.27605187977712e+01 5.99380366670036e+01 1.13502946594308e+02
C   5.44113316715084e+01 6.13450348955133e+01 1.13509948534565e+02
H   5.51090614327515e+01 6.17854134600663e+01 1.14241765472021e+02
H   5.50148478309116e+01 6.08978256023188e+01 1.12689719520088e+02
C   5.35726520038635e+01 6.24326590223174e+01 1.12904494191024e+02
O   5.28314653694173e+01 6.21354381438098e+01 1.11932249924255e+02
O   5.37248006704625e+01 6.36108590245304e+01 1.13324042907552e+02
C   5.43958391334641e+01 5.91148011334698e+01 1.14555740430608e+02
O   5.43440504037204e+01 5.80631759351419e+01 1.13913779540266e+02
N   6.60199310030016e+01 6.07418393014651e+01 1.00981287180975e+02
H   6.63158651273858e+01 6.08454519468794e+01 1.00030076796684e+02
C   6.59304695153443e+01 6.19312008409883e+01 1.01815721599375e+02
H   6.50059444971102e+01 6.18730198514013e+01 1.02369481028204e+02
C   6.71174545896186e+01 6.20164785295750e+01 1.02819594645214e+02
H   6.71727224438002e+01 6.10591289571509e+01 1.03383602921899e+02
H   6.80774489345368e+01 6.21414392413066e+01 1.02280272295685e+02
O   6.69719298953053e+01 6.30698939933889e+01 1.03764423592818e+02
H   6.60813003629309e+01 6.29784458168415e+01 1.04163397943101e+02
C   6.57614261827358e+01 6.31565657302600e+01 1.00938123427993e+02
O   6.50441224664693e+01 6.30826173591390e+01 9.99448774262944e+01
N   6.63693868360657e+01 6.43149203711551e+01 1.01260340303741e+02
H   6.69196798504097e+01 6.43850365076377e+01 1.02102616222894e+02
C   6.61751588013616e+01 6.55627079718240e+01 1.00528118730511e+02
H   6.54528766962892e+01 6.54365933423000e+01 9.97352315061591e+01
H   6.58609363804467e+01 6.63017341867717e+01 1.01250571723541e+02
C   6.74088611436085e+01 6.61025916616439e+01 9.98742225501904e+01
O   6.84679385356800e+01 6.54751131935432e+01 9.98048660043412e+01
N   6.32432281059810e+01 6.18698408398394e+01 9.82642319648745e+01
H   6.39077337501180e+01 6.21419428067643e+01 9.89690694953282e+01
C   6.19599256702519e+01 6.13911829753136e+01 9.87156915399555e+01
H   6.14135191634924e+01 6.09826424387457e+01 9.78794366084950e+01
C   6.21073016132046e+01 6.02481890421342e+01 9.97492331247900e+01
H   6.27512609751095e+01 6.05941545864299e+01 1.00587170605369e+02
H   6.11161505572822e+01 5.99912386298425e+01 1.00174168340573e+02
C   6.26969105473472e+01 5.89541428925964e+01 9.91407192398335e+01
H   6.37237740016847e+01 5.91810409809936e+01 9.87885392630763e+01
H   6.27842203164566e+01 5.81960877494064e+01 9.99493126290123e+01
S   6.17562043663036e+01 5.82338717618892e+01 9.77550350307724e+01
C   6.04401288396669e+01 5.74754554490662e+01 9.87520428276245e+01
H   6.08410690582243e+01 5.66579417474535e+01 9.93859172780887e+01
H   5.99577978347164e+01 5.82115619960673e+01 9.94260039240290e+01
H   5.96474446067670e+01 5.70448341564225e+01 9.81037561772298e+01
C   6.10995582093460e+01 6.25368176672110e+01 9.91949383097118e+01
O   6.00030839732662e+01 6.23383291929945e+01 9.97129638166364e+01
N   6.15510004277822e+01 6.37844504872700e+01 9.89542547833934e+01
H   6.24868801426378e+01 6.39383436476657e+01 9.86458499672392e+01
C   6.06535447356761e+01 6.49203097409494e+01 9.89262823557864e+01
H   5.97540312833278e+01 6.46676906091842e+01 9.94626809825349e+01
C   6.12194643275036e+01 6.62305199039382e+01 9.95214840478659e+01
H   6.20544737084611e+01 6.65861770246112e+01 9.89228692280607e+01
H   6.04431161767093e+01 6.69946414086996e+01 9.94646145486588e+01
N   6.11024802846944e+01 6.68580847537678e+01 1.01970166667846e+02
C   6.16953233552562e+01 6.61417716304908e+01 1.00936615476265e+02
C   6.19207092061632e+01 6.67774523587359e+01 1.03027291065334e+02
H   6.17918214464243e+01 6.72457077784996e+01 1.03999248185257e+02
N   6.29942603889219e+01 6.60232611097801e+01 1.02717196867050e+02
H   6.38237278542412e+01 6.58618307797917e+01 1.03317920267381e+02
C   6.28753382342940e+01 6.56167333385078e+01 1.01408891272892e+02
H   6.36158966239057e+01 6.50083266379931e+01 1.00915874325905e+02
C   6.02317841573442e+01 6.52006962628048e+01 9.74958737047332e+01
O   5.90801793794101e+01 6.49829404673233e+01 9.71236181075041e+01
N   6.11752171689120e+01 6.56579760167327e+01 9.66421483442921e+01
H   6.21156081330846e+01 6.58028089438200e+01 9.69708403529842e+01
C   6.09080500311851e+01 6.61415463004789e+01 9.52883932846215e+01
H   6.00630521420417e+01 6.68056154857597e+01 9.53390709326039e+01
C   6.21443105592993e+01 6.69109610619947e+01 9.47248952406073e+01
H   6.18640126043251e+01 6.74547698560910e+01 9.37957730406998e+01
H   6.24596895032376e+01 6.76672565907312e+01 9.54782005550105e+01
O   6.32421143070248e+01 6.60365677789684e+01 9.44401976194229e+01
H   6.40588211196031e+01 6.63844316427165e+01 9.48713768792992e+01
C   6.05502430337971e+01 6.50576933922928e+01 9.42821976320623e+01
O   6.01142309773235e+01 6.53375817355985e+01 9.31606687016646e+01
N   6.07983404833632e+01 6.37899082148214e+01 9.46607273247931e+01
H   6.10792950850112e+01 6.36428874277039e+01 9.56040548015326e+01
C   6.07648644284695e+01 6.26188615434101e+01 9.38096970263579e+01
H   6.09892374098337e+01 6.17789896499460e+01 9.44394893994907e+01
C   5.93866299756216e+01 6.23375761477005e+01 9.31330931877068e+01
H   5.91934250497738e+01 6.31231808403737e+01 9.23731578845452e+01
H   5.94547007975924e+01 6.13694305243874e+01 9.25876631752742e+01
C   5.81879244932954e+01 6.22334256326507e+01 9.40261839273585e+01
C   5.69126039749582e+01 6.25780569588186e+01 9.36534020251992e+01
H   5.66473598518601e+01 6.30687345390487e+01 9.27254507339314e+01
N   5.60237582877840e+01 6.21748767811651e+01 9.46204087198661e+01
H   5.50389689254850e+01 6.23063381059257e+01 9.46580426672346e+01
C   5.66925144173080e+01 6.15700465057403e+01 9.56293198622024e+01
C   5.80718011737728e+01 6.16105124261938e+01 9.53198618292233e+01
C   5.89853135667768e+01 6.10605892710901e+01 9.62219056636591e+01
H   6.00440505925451e+01 6.10581455958539e+01 9.60393032173902e+01
C   5.84976899886493e+01 6.04061719598584e+01 9.73509253340055e+01
H   5.92068553867476e+01 5.99015116221886e+01 9.79895243775775e+01
C   5.62141872014772e+01 6.09360792919922e+01 9.67600272997922e+01
H   5.51537932564674e+01 6.08688001328822e+01 9.69425994657077e+01
C   5.71335789937508e+01 6.03322597472230e+01 9.76142280205012e+01
H   5.67672762373246e+01 5.97764096361567e+01 9.84673603729860e+01
C   6.18775181017844e+01 6.26013908423816e+01 9.27815036134364e+01
O   6.17813863385788e+01 6.18766642401243e+01 9.17921401978127e+01
N   5.21785443377437e+01 5.82527147681291e+01 9.42808973963160e+01
H   5.22817167844829e+01 5.92544883109349e+01 9.41596337263720e+01
C   5.09357737967379e+01 5.77128425140701e+01 9.48357451111840e+01
H   5.11983167564216e+01 5.70704474465153e+01 9.56658047903386e+01
C   4.99346347098105e+01 5.87683503776955e+01 9.53993869216997e+01
H   4.96706014491558e+01 5.95190433728251e+01 9.46360349765015e+01
H   4.89951875991247e+01 5.82680929072696e+01 9.57053498400684e+01
N   4.97633655847691e+01 6.06875657711109e+01 9.70321107647344e+01
H   4.90534991872321e+01 6.12513202913555e+01 9.65776742373730e+01
C   5.03402849325390e+01 5.95025031636590e+01 9.66316316751373e+01
C   5.03163118262643e+01 6.10278991989929e+01 9.82120061631576e+01
H   5.00395063767630e+01 6.19402015283500e+01 9.87492739353206e+01
N   5.12136253492490e+01 6.01423435813203e+01 9.85961106334441e+01
C   5.12216281100261e+01 5.91744499494179e+01 9.76066214073107e+01
H   5.18360510884269e+01 5.82899802895644e+01 9.76975935390444e+01
C   5.01732153115845e+01 5.68373287453817e+01 9.38370380633620e+01
O   5.02689635253043e+01 5.69480408312541e+01 9.26193738974725e+01
Mo  5.91168079953741e+01 6.79330079125728e+01 1.01923961663191e+02
Fe  5.30054712238390e+01 6.59557415971802e+01 1.04499410771770e+02
Fe  5.48307703508847e+01 6.78003531856019e+01 1.04658681660830e+02
Fe  5.43558817286582e+01 6.66019411768001e+01 1.02349759632067e+02
Fe  5.55459239085817e+01 6.52920661873525e+01 1.04269874591656e+02
Fe  5.78393339309050e+01 6.61002200623515e+01 1.03321719237350e+02
Fe  5.72280101327638e+01 6.85913357390505e+01 1.03678659295531e+02
Fe  5.66287245592798e+01 6.73856322955077e+01 1.01481664189648e+02
S   5.46111680281142e+01 6.60455059165307e+01 1.06140390954239e+02
S   5.29531556169451e+01 6.79662496039965e+01 1.03388260008528e+02
S   5.37738505465631e+01 6.44949147313375e+01 1.03003577366464e+02
S   5.91545019233009e+01 6.76940926580089e+01 1.04227389033372e+02
S   5.73437611201564e+01 6.95094251685071e+01 1.01696570376919e+02
S   5.82678029125340e+01 6.59411892332976e+01 1.01113703565846e+02
S   5.43180949621207e+01 6.95018917227366e+01 1.06015023339320e+02
S   5.74104403272716e+01 6.41350558108023e+01 1.04363654672982e+02
S   5.48822035282258e+01 6.68934391855082e+01 1.00226522283891e+02
C   5.60787482429145e+01 6.70200173357014e+01 1.03348161017469e+02
O   6.04937133940118e+01 6.95849693792733e+01 1.02235243084209e+02
O   5.96346245080027e+01 6.88219525788867e+01 9.99341718383537e+01
O   6.02250246138567e+01 7.07082577982056e+01 9.88692077721129e+01
O   6.04525969716337e+01 7.14964382307580e+01 1.03884573910840e+02
O   6.09390135308042e+01 7.35265292625575e+01 1.03066022552846e+02
O   6.47010111135110e+01 6.83210199589556e+01 9.93578555400655e+01
O   6.48168132741751e+01 6.91181420773135e+01 1.01447846878645e+02
C   6.07542006064747e+01 7.05232432618149e+01 1.01177011093458e+02
C   6.01392234775734e+01 6.99927006695123e+01 9.98864328554226e+01
C   6.00874967422290e+01 7.18481147657631e+01 1.01570082914368e+02
C   6.05365971216340e+01 7.23431077094211e+01 1.02942771400283e+02
C   6.22773172844340e+01 7.05697056919723e+01 1.00970885194957e+02
C   6.27418878348003e+01 6.92965788173023e+01 1.00268115174812e+02
C   6.42063819037523e+01 6.89039471057844e+01 1.00361622693642e+02
H   6.03790456633707e+01 7.01532501652637e+01 1.03069640035816e+02
H   6.22119461505638e+01 6.84616262790410e+01 1.00728892365256e+02
H   6.24540407219994e+01 6.93142764106616e+01 9.92172827865546e+01
H   6.25515196544492e+01 7.14556553008727e+01 1.00397431892500e+02
H   6.27230738125197e+01 7.06405698033607e+01 1.01958926930096e+02
H   5.90155296201985e+01 7.16265697979832e+01 1.01649115136347e+02
H   6.02569929681075e+01 7.25989862793741e+01 1.00801453370489e+02
O   6.54080485936398e+01 6.58298416874950e+01 1.04012133031583e+02
H   6.54141387108711e+01 6.67698295609689e+01 1.04286381402427e+02
H   6.63579045008298e+01 6.57344790672986e+01 1.03758832822337e+02
O   5.88986553121324e+01 6.89021028657421e+01 9.54534002134831e+01
H   5.85053374340086e+01 6.84854876647474e+01 9.62552475486884e+01
H   5.97753946997038e+01 6.91522198926269e+01 9.57990560271938e+01
O   5.18535974276106e+01 6.46081370339489e+01 9.69195151244105e+01
H   5.22528043469352e+01 6.38111342713426e+01 9.65288021362196e+01
H   5.09051579312726e+01 6.43221079678825e+01 9.70123201517526e+01
O   6.45092107529514e+01 7.21532926578844e+01 1.05445058184514e+02
H   6.49650851363781e+01 7.17721572652938e+01 1.06219736128797e+02
H   6.38633741410801e+01 7.14371369615832e+01 1.05255412280335e+02
O   5.80544461323446e+01 6.79921567004497e+01 9.78948855601952e+01
H   5.75156971547753e+01 6.73550870121125e+01 9.83795997571810e+01
H   5.86498421812333e+01 6.83130995911420e+01 9.86051233313933e+01
O   6.39888315211489e+01 6.62546594762405e+01 9.77002693603378e+01
H   6.46527309012431e+01 6.63704642807686e+01 9.69744837226626e+01
H   6.42494871092911e+01 6.69839359777631e+01 9.83012913174465e+01
O   5.18858964164839e+01 6.52392191301962e+01 9.95667713573727e+01
H   5.20227350249654e+01 6.49997010774695e+01 9.86258927603362e+01
H   5.27727315317419e+01 6.55389356198146e+01 9.98279889398246e+01
O   5.19134471340660e+01 7.00977239042291e+01 1.12305371606887e+02
H   5.27883252397638e+01 7.04441019886785e+01 1.12564419919177e+02
H   5.20010080903964e+01 7.01594118708460e+01 1.11322621750404e+02
O   6.40882995054322e+01 6.95516277930371e+01 9.69443929448520e+01
H   6.31197797726712e+01 6.94446469052717e+01 9.69314752885081e+01
H   6.43326633262093e+01 6.90538126210702e+01 9.77580990585406e+01
O   6.12697835440450e+01 6.99423261202437e+01 9.65079723099760e+01
H   6.12658429200297e+01 7.08150295019338e+01 9.60741759798742e+01
H   6.08473322181540e+01 7.01540093389600e+01 9.73716554458263e+01
O   5.30182175879846e+01 6.21820873758590e+01 1.00717243927619e+02
H   5.27686199114261e+01 6.19671482186960e+01 9.97997925904517e+01
H   5.21910294091019e+01 6.25792239275313e+01 1.01048069261385e+02
O   6.72724203414722e+01 6.86535503909431e+01 1.02384115509879e+02
H   6.74329660810306e+01 6.77498937039694e+01 1.02746199180680e+02
H   6.63522967941056e+01 6.85935254752621e+01 1.02034973730229e+02
O   5.04609879220662e+01 6.33801816650541e+01 1.01039703961049e+02
H   5.09450858920266e+01 6.40671101430044e+01 1.00528877819654e+02
H   4.97258883579652e+01 6.39119995204817e+01 1.01392698148232e+02
O   6.18719795441587e+01 7.29523266190829e+01 9.84151863179491e+01
H   6.12979872622169e+01 7.21770014135534e+01 9.85960379513468e+01
H   6.21679803186624e+01 7.32017128462423e+01 9.93167415703825e+01
O   6.50062940516162e+01 6.85232076514307e+01 1.04189277819601e+02
H   6.42009337368122e+01 6.83783839268266e+01 1.04736818334922e+02
H   6.46166709080124e+01 6.87530943809916e+01 1.03323422424436e+02
O   5.41867867668254e+01 7.57801823786535e+01 9.74138697022857e+01
H   5.42432213969183e+01 7.54980819472650e+01 9.83504056748079e+01
H   5.42342444712691e+01 7.49101664608249e+01 9.69774849900728e+01
O   5.19093245073185e+01 6.25724948764808e+01 1.09561859696346e+02
H   5.22016295778284e+01 6.26000653614861e+01 1.10509229606581e+02
H   5.27581490750110e+01 6.27386826371545e+01 1.09120697046512e+02
O   6.31637413187891e+01 7.43236520712906e+01 1.04389719205796e+02
H   6.35388931311325e+01 7.35676809374571e+01 1.04889453621567e+02
H   6.22949990113555e+01 7.39729243826615e+01 1.04092089930493e+02
O   6.05964338858648e+01 7.54326903661128e+01 9.88353340440828e+01
H   6.07388744020091e+01 7.53771826521335e+01 9.97963751075901e+01
H   6.10656443068763e+01 7.46332559344318e+01 9.85291606823039e+01
O   6.23818731681138e+01 7.41029810490240e+01 1.00871284886965e+02
H   6.18123326421955e+01 7.39472688390622e+01 1.01657724251872e+02
H   6.32390823176665e+01 7.42460937253551e+01 1.01319343230944e+02
O   5.97831134335181e+01 7.55594435429105e+01 1.01675884897220e+02
H   5.89807685269469e+01 7.50649351590557e+01 1.01421176977577e+02
H   6.02209114751554e+01 7.48923387884813e+01 1.02251054784449e+02
O   5.77326758103814e+01 7.38305845935509e+01 1.00862431072465e+02
H   5.79766074717497e+01 7.29187694221565e+01 1.00650743363320e+02
H   5.70622702764065e+01 7.36934849363118e+01 1.01546948447261e+02
O   6.49126019308392e+01 7.15283203575222e+01 1.02554861498567e+02
H   6.49127030739432e+01 7.06279409677136e+01 1.02142824029064e+02
H   6.42576914254536e+01 7.13667045866372e+01 1.03261692973323e+02
O   6.49408678787011e+01 7.24260491833508e+01 9.98265304109425e+01
H   6.46864439848836e+01 7.18320134123418e+01 1.00547214933544e+02
H   6.58592611447643e+01 7.26327030613261e+01 1.00083056974690e+02
O   4.75030035913893e+01 6.92883871736587e+01 1.10831246494260e+02
H   4.84240346071939e+01 6.89905751759162e+01 1.10956174138353e+02
H   4.76260172194980e+01 6.98533962447052e+01 1.10043578442526e+02
O   5.14349770369938e+01 7.17384289961852e+01 1.00328935605660e+02
H   5.12517779787392e+01 7.26846548017067e+01 1.00500563082762e+02
H   5.05931362696507e+01 7.13218342901084e+01 1.00566713109991e+02
O   5.31024910145789e+01 6.20014734484235e+01 9.79636441608791e+01
H   5.31969504769554e+01 6.20287268208895e+01 9.69738196663860e+01
H   5.24638889241525e+01 6.12569427514260e+01 9.80467089847128e+01
O   6.97342749453298e+01 5.92142003162134e+01 1.10512968508927e+02
H   6.89030914432749e+01 5.88374135104116e+01 1.10826758104605e+02
H   6.94543150794065e+01 5.98222880519220e+01 1.09824150727471e+02
O   5.62812965016357e+01 5.46474678242339e+01 9.71592073766662e+01
H   5.71525990812622e+01 5.43605482098928e+01 9.68693509083537e+01
H   5.57340290241970e+01 5.44661940840210e+01 9.63703905424653e+01
O   7.05697495577643e+01 5.72887865225677e+01 1.05220902974312e+02
H   7.07889525806378e+01 5.81133565220107e+01 1.05666835686158e+02
H   7.07525578714777e+01 5.74781055519900e+01 1.04295623011641e+02
O   7.38449927254019e+01 6.72608730368439e+01 1.06727607214744e+02
H   7.34100584817973e+01 6.79747268863805e+01 1.07227325100343e+02
H   7.32928624917218e+01 6.72402457559575e+01 1.05921793089111e+02
C   5.71222675902398e+01 6.99865020208841e+01 1.04784487813033e+02
O   5.72530238259302e+01 7.09275641067063e+01 1.05443977891882e+02
H   5.53172980698657e+01 6.92188840282545e+01 1.06868957058721e+02
