# Supplementary material for: Carbon Monoxide Binding to the Iron–Molybdenum Cofactor of Nitrogenase: a Detailed Quantum Mechanics/Molecular Mechanics Investigation
Source: Inorg Chem. 2021 Nov 12;60(23):18031–47. doi: 10.1021/acs.inorgchem.1c02649 (PMC8653219; doi:10.1021/acs.inorgchem.1c02649)
Supplement: Supplementary file 1 — ic1c02649_si_001.zip [file ic1c02649_si_001.zip › geometries/qmmm/E1/co_fe6_qm.xyz]

161
coordinates extracted from orca output file
  C     53.571243   72.769773  103.403807
  H     53.453078   73.410902  104.282310
  C     52.538481   71.628523  103.475733
  H     52.710615   71.058823  104.394718
  H     51.492122   71.957911  103.489803
  H     52.660506   70.927776  102.644562
  C     54.985954   72.169053  103.428273
  H     55.774795   72.922294  103.559509
  H     55.056399   71.470030  104.266276
  H     55.196997   71.587181  102.521465
  C     57.579107   72.421246   96.881751
  H     58.367368   72.567812   97.631969
  H     56.979418   73.338018   96.839545
  C     56.724615   71.204698   97.244259
  H     55.747625   71.247756   96.747455
  H     57.191355   70.261077   96.942878
  C     56.539352   71.163895   98.756105
  H     57.487048   70.880124   99.225995
  H     56.261779   72.160459   99.131383
  N     55.539019   70.217270   99.205653
  H     55.841277   69.326326   99.601777
  C     54.286599   70.588621   99.480658
  N     53.785813   71.723507   98.968162
  H     54.201588   72.228863   98.193091
  H     52.852079   71.983550   99.300946
  N     53.534419   69.852053  100.294948
  H     53.881711   68.960650  100.663507
  H     52.570256   70.137794  100.455951
  C     58.003487   72.723614  108.191788
  H     57.978221   71.686510  108.546906
  H     57.145407   72.868565  107.525817
  C     59.289668   72.972578  107.374150
  H     59.075689   72.786542  106.317210
  H     59.613464   74.018696  107.460658
  C     60.451728   72.085865  107.816304
  O     60.811124   72.027715  109.007566
  N     61.045519   71.399082  106.833616
  H     60.722261   71.495635  105.872822
  H     61.804895   70.703782  107.031584
  C     51.053104   72.284092  109.257493
  H     50.835916   71.968808  110.287193
  H     50.264326   71.852638  108.625554
  N     52.775203   70.548798  109.607936
  C     52.402077   71.716415  108.967094
  C     54.002391   70.287087  109.190699
  H     54.606228   69.433419  109.470996
  N     54.453135   71.257034  108.355516
  H     55.307927   71.223377  107.813529
  C     53.434434   72.155455  108.166787
  H     53.515041   72.992240  107.490456
  C     50.978916   68.811120   98.612665
  H     51.847837   68.147220   98.669703
  H     51.300339   69.784682   98.226729
  C     50.299016   68.954102   99.963837
  C     49.309743   69.939949  100.166538
  H     49.031509   70.581867   99.327998
  C     48.798609   70.219995  101.435025
  H     48.106792   71.044248  101.593268
  C     49.228699   69.455606  102.534716
  O     48.846913   69.822697  103.766565
  H     49.286998   69.238551  104.436663
  C     50.614332   68.125900  101.046034
  H     51.335442   67.320586  100.927042
  C     50.057205   68.348090  102.305249
  H     50.346654   67.718457  103.139694
  C     49.838151   65.067369  104.801445
  H     50.249901   64.753685  103.838358
  H     49.141362   65.893923  104.634096
  S     51.229768   65.588945  105.894273
  C     50.339965   67.361519  109.945979
  O     50.002057   68.196253  110.791351
  N     50.298902   67.577859  108.611043
  H     50.549489   66.825219  107.963779
  C     50.003623   68.894791  108.067299
  H     50.453472   69.620199  108.755243
  C     50.620715   69.143479  106.685965
  H     50.500919   70.203231  106.429288
  H     51.700483   68.950276  106.756238
  O     50.056229   68.387173  105.622840
  H     50.531891   67.518413  105.580542
  C     57.077018   60.664759  103.119687
  H     57.649719   61.489799  103.560052
  H     57.764537   59.993571  102.600256
  C     56.040414   61.210021  102.109673
  H     55.802194   60.432602  101.372537
  H     55.086613   61.494642  102.576921
  C     56.561461   62.452979  101.381958
  H     56.641578   63.285197  102.092423
  H     57.564213   62.270020  100.987459
  N     55.677585   62.811109  100.278240
  H     54.664323   62.696002  100.449275
  C     56.071031   63.410786   99.153252
  N     57.361944   63.691222   98.950266
  H     58.000343   63.732963   99.734126
  H     57.697852   64.126339   98.092409
  N     55.168035   63.715258   98.207610
  H     54.305711   63.148396   98.167191
  H     55.504834   64.047501   97.314520
  C     61.219464   66.230520   99.521484
  H     62.054473   66.586177   98.922869
  H     60.443116   66.994641   99.464614
  N     61.102480   66.858084  101.970166
  C     61.695323   66.141771  100.936615
  C     61.920709   66.777452  103.027291
  H     61.791821   67.245707  103.999248
  N     62.994260   66.023261  102.717196
  H     63.823728   65.861830  103.317920
  C     62.875338   65.616733  101.408891
  H     63.615896   65.008326  100.915874
  Mo    59.116808   67.933008  101.923961
  Fe    53.005471   65.955741  104.499410
  Fe    54.830770   67.800353  104.658681
  Fe    54.355881   66.601941  102.349759
  Fe    55.545924   65.292066  104.269874
  Fe    57.839334   66.100220  103.321719
  Fe    57.228010   68.591335  103.678659
  Fe    56.628724   67.385632  101.481664
  S     54.611168   66.045506  106.140390
  S     52.953155   67.966249  103.388259
  S     53.773850   64.494914  103.003577
  S     59.154502   67.694092  104.227389
  S     57.343761   69.509425  101.696570
  S     58.267803   65.941189  101.113703
  S     54.318095   69.501891  106.015023
  S     57.410440   64.135055  104.363654
  S     54.882203   66.893439  100.226522
  C     56.078748   67.020017  103.348161
  O     60.493713   69.584969  102.235243
  O     59.634624   68.821952   99.934171
  O     60.225024   70.708257   98.869207
  O     60.452597   71.496438  103.884573
  O     60.939013   73.526529  103.066022
  O     64.701011   68.321020   99.357855
  O     64.816813   69.118142  101.447846
  C     60.754200   70.523243  101.177011
  C     60.139223   69.992700   99.886432
  C     60.087496   71.848114  101.570082
  C     60.536597   72.343107  102.942771
  C     62.277317   70.569705  100.970885
  C     62.741888   69.296578  100.268115
  C     64.206382   68.903947  100.361622
  H     60.379045   70.153250  103.069640
  H     62.211946   68.461626  100.728892
  H     62.454040   69.314276   99.217282
  H     62.551519   71.455655  100.397431
  H     62.723074   70.640569  101.958926
  H     59.015529   71.626569  101.649115
  H     60.256993   72.598986  100.801453
  C     57.122267   69.986502  104.784487
  O     57.253024   70.927564  105.443977
  H     55.317298   69.218884  106.868957
  H     60.820559   65.306981   99.101939
  H     49.279815   64.213407  105.184952
  H     57.899364   73.394590  109.044442
  H     51.004659   73.366689  109.140434
  H     53.494105   73.417813  102.530789
  H     58.124528   72.320628   95.943424
  H     56.588700   60.139495  103.940486
  H     50.248818   68.367954   97.935445
  H     50.647818   66.357026  110.236302
  H     48.940230   69.130397  108.109151
