# Supplementary material for: Carbon Monoxide Binding to the Iron–Molybdenum Cofactor of Nitrogenase: a Detailed Quantum Mechanics/Molecular Mechanics Investigation
Source: Inorg Chem. 2021 Nov 12;60(23):18031–47. doi: 10.1021/acs.inorgchem.1c02649 (PMC8653219; doi:10.1021/acs.inorgchem.1c02649)
Supplement: Supplementary file 1 — ic1c02649_si_001.zip [file ic1c02649_si_001.zip › geometries/qmmm/E1/co_fe6_val2ile_active.xyz]

1005
coordinates written in Ang with frag_edit.py 
N   6.84002521510081e+01 6.97260717997390e+01 1.09579200546723e+02
H   6.79992654683447e+01 6.90305271552386e+01 1.10189782234757e+02
C   6.79217450386814e+01 6.96622763088052e+01 1.08223117918605e+02
H   6.86269587406811e+01 7.01517176586919e+01 1.07567547336306e+02
C   6.78265038661106e+01 6.81833522512450e+01 1.07832433917049e+02
H   6.72575858642769e+01 6.76649364477042e+01 1.08636008495950e+02
C   6.70783102284638e+01 6.79615435064699e+01 1.06504746633478e+02
H   6.70316295143262e+01 6.68808281981633e+01 1.06254190390941e+02
H   6.60306184207739e+01 6.83238997049691e+01 1.06557338535913e+02
H   6.76032950841510e+01 6.84556669276259e+01 1.05664280043666e+02
C   6.92489476886345e+01 6.75595648035325e+01 1.07775494580505e+02
H   6.97498668730859e+01 6.79555518477134e+01 1.06864267515816e+02
H   6.98357024603873e+01 6.78655947128928e+01 1.08668462492605e+02
C   6.92716659875772e+01 6.60272801544279e+01 1.07729300807126e+02
H   6.87614548699926e+01 6.56517308017467e+01 1.06815911768865e+02
H   7.03157965056292e+01 6.56496250509624e+01 1.07717870122194e+02
H   6.87593516947789e+01 6.56064777455838e+01 1.08619780018453e+02
C   6.66094342246167e+01 7.04399980539872e+01 1.08109146311274e+02
O   6.62056355694924e+01 7.08191224590921e+01 1.07011348749751e+02
N   6.59512080629943e+01 7.07567586557546e+01 1.09249494854396e+02
H   6.63472389177332e+01 7.05063530429123e+01 1.10134860478182e+02
C   6.46946323366137e+01 7.14914424920369e+01 1.09331684617404e+02
H   6.39370501623129e+01 7.08926116646290e+01 1.08848571200995e+02
C   6.42708609682142e+01 7.17315913401701e+01 1.10801838895850e+02
H   6.51524322425685e+01 7.21601851956021e+01 1.11333495638083e+02
H   6.34544575405182e+01 7.24913007895646e+01 1.10872698252206e+02
C   6.37475876708479e+01 7.05165771029574e+01 1.11583385186449e+02
H   6.27367909243452e+01 7.02497243152981e+01 1.11203412356496e+02
H   6.44180624120033e+01 6.96382287991715e+01 1.11451349089967e+02
C   6.37049177242767e+01 7.09002859853980e+01 1.13063367400648e+02
H   6.47478702182935e+01 7.09075940286049e+01 1.13449019183379e+02
H   6.32573758015441e+01 7.19143031048547e+01 1.13178484828621e+02
N   6.28893872313170e+01 6.99187725192314e+01 1.13833856531712e+02
H   6.25974960610659e+01 6.90605760984130e+01 1.13394758675000e+02
C   6.27039956680774e+01 7.00389994528364e+01 1.15139976236206e+02
N   6.31741713701914e+01 7.10506552945439e+01 1.15835417189941e+02
H   6.38216848756594e+01 7.16718895167223e+01 1.15403795282696e+02
H   6.29701746893187e+01 7.10627799800063e+01 1.16815598622622e+02
N   6.20617117866412e+01 6.91111845693875e+01 1.15809520263919e+02
H   6.18711682560202e+01 6.82321545217530e+01 1.15357317768177e+02
H   6.22299978123191e+01 6.90363820024304e+01 1.16793086666595e+02
C   6.46440308220715e+01 7.28707273556868e+01 1.08688108020274e+02
O   6.56488087303427e+01 7.35730752057329e+01 1.08561302523257e+02
N   6.34118620269933e+01 7.32924160246529e+01 1.08340873405201e+02
H   6.26341610448035e+01 7.26763019090000e+01 1.08495638371962e+02
C   6.30689974005256e+01 7.46335285050277e+01 1.07893737356898e+02
H   6.39626516003401e+01 7.51928583778194e+01 1.07659596413783e+02
H   6.24045703165778e+01 7.45344199879816e+01 1.07048791153349e+02
C   6.23297240852569e+01 7.53726367011186e+01 1.08978785014953e+02
O   6.26010437995999e+01 7.51866703385725e+01 1.10165937164320e+02
N   5.80323397780175e+01 7.81342319808719e+01 1.05722888254588e+02
H   5.87526744145150e+01 7.82266217546126e+01 1.06417096293042e+02
C   5.81583475731483e+01 7.69950662155337e+01 1.04837291946004e+02
H   5.81505210371517e+01 7.73606212031660e+01 1.03820042602059e+02
C   5.94924634494291e+01 7.62655485448008e+01 1.05094900449055e+02
H   5.96361017769729e+01 7.54298257170642e+01 1.04379264752757e+02
H   6.03400233117744e+01 7.69767924695866e+01 1.04976813007491e+02
H   5.95376547410106e+01 7.58554771311919e+01 1.06121764419339e+02
C   5.69758836599013e+01 7.60435113405768e+01 1.04971581502500e+02
O   5.63766982582039e+01 7.56303141066027e+01 1.03985769243719e+02
N   5.65485436056006e+01 7.57338323999690e+01 1.06210949320824e+02
H   5.70847059127146e+01 7.60729431911017e+01 1.06989506745471e+02
C   5.53435010832595e+01 7.49433020881325e+01 1.06467610285126e+02
H   5.54230696044232e+01 7.40102489274010e+01 1.05930662692196e+02
H   5.52881088733805e+01 7.48027396518246e+01 1.07530811592460e+02
C   5.40295486091756e+01 7.55777899855168e+01 1.06065908189633e+02
O   5.30426296505093e+01 7.48967447182531e+01 1.05803202661491e+02
N   5.39664687515451e+01 7.69118890507384e+01 1.06032397689661e+02
H   5.47758056987082e+01 7.74407373051021e+01 1.06290871267252e+02
C   5.27549467261113e+01 7.76483492951781e+01 1.05713911963324e+02
H   5.18908945549076e+01 7.70328846665413e+01 1.05922854512050e+02
C   5.26484914347708e+01 7.89147163637012e+01 1.06583733002041e+02
H   5.25737773934925e+01 7.85963772929842e+01 1.07648431314395e+02
H   5.35743260770965e+01 7.95224104020886e+01 1.06476956973144e+02
O   5.15051004619436e+01 7.97017708063685e+01 1.06258299859272e+02
H   5.17452691460157e+01 8.03114809565195e+01 1.05531405061047e+02
C   5.26611588221883e+01 7.80385857537226e+01 1.04255660885184e+02
O   5.17762366228386e+01 7.75895841481285e+01 1.03528689548735e+02
N   5.51831982212445e+01 7.75433967867815e+01 1.01868413188104e+02
H   5.56578291435945e+01 7.77749622155193e+01 1.02716652066800e+02
C   5.57667018733011e+01 7.64878916793713e+01 1.01053490299591e+02
H   5.59084774089608e+01 7.68722395072968e+01 1.00058616040769e+02
H   5.66941991719830e+01 7.61914132713602e+01 1.01518026631787e+02
C   5.48998847872060e+01 7.52700180654301e+01 1.00947685221174e+02
O   5.46469385450220e+01 7.47652168557443e+01 9.98546282201521e+01
N   5.44258164252705e+01 7.47662212369471e+01 1.02097863716791e+02
H   5.47512454159094e+01 7.51584276495709e+01 1.02960212391979e+02
C   5.34909387534947e+01 7.36600886804503e+01 1.02160843948719e+02
H   5.36469559372077e+01 7.30562644514717e+01 1.01273859504553e+02
C   5.37065545187140e+01 7.26721861587716e+01 1.03318031779635e+02
H   5.38241030575336e+01 7.32864280361425e+01 1.04216247717210e+02
C   5.25663420453372e+01 7.16612858876128e+01 1.03556000915210e+02
H   5.28345869072078e+01 7.10390312739434e+01 1.04415898783965e+02
H   5.15900724260396e+01 7.21084897198239e+01 1.03777726119109e+02
H   5.24439851406260e+01 7.09857397795911e+01 1.02703532141842e+02
C   5.50085858008926e+01 7.18572624911978e+01 1.03089722144247e+02
H   5.50021426927494e+01 7.14204396655503e+01 1.02081414509874e+02
H   5.64926223119873e+01 7.34578022520412e+01 1.02753770869363e+02
C   5.63505454681234e+01 7.25448889711632e+01 1.03342844352696e+02
H   5.71682185765628e+01 7.18497723393015e+01 1.03124478170875e+02
H   5.64619035506231e+01 7.28538629421198e+01 1.04386484497845e+02
H   5.49579176439278e+01 7.09878961856612e+01 1.03758103660980e+02
C   5.20671968885226e+01 7.41591495398655e+01 1.01988371610853e+02
O   5.15877649996020e+01 7.41884078278891e+01 1.00864287050384e+02
N   5.13047579445535e+01 7.45492822734879e+01 1.03022136707980e+02
H   5.16998966277251e+01 7.46374220655808e+01 1.03935259762909e+02
C   4.98432760016480e+01 7.46283960892228e+01 1.02912587060980e+02
H   4.95038749787469e+01 7.36341686053608e+01 1.02655904385074e+02
C   4.92232615925238e+01 7.49473469653194e+01 1.04269265712569e+02
H   4.96843601617046e+01 7.58842868513495e+01 1.04655041668984e+02
C   4.76923732775703e+01 7.51357958512052e+01 1.04169302438762e+02
H   4.72434681873777e+01 7.51613506212185e+01 1.05185491161175e+02
H   4.74273391893021e+01 7.60846412482905e+01 1.03656877357739e+02
H   4.72345011528260e+01 7.42922028087157e+01 1.03612440444291e+02
C   4.95437658025602e+01 7.37952167911461e+01 1.05246843474729e+02
H   4.91906490042501e+01 7.28251305216793e+01 1.04836526168195e+02
H   5.06321994420340e+01 7.37188304651113e+01 1.05448281030023e+02
H   4.90267349384535e+01 7.39585611982464e+01 1.06217503819491e+02
C   4.92572528156061e+01 7.55259542095673e+01 1.01806053825301e+02
O   4.84473929449845e+01 7.50864870234355e+01 1.00991240694788e+02
N   5.04493690932945e+01 7.60052595009091e+01 9.70828501745793e+01
C   5.08489482624774e+01 7.51317560257355e+01 9.81859773237326e+01
H   5.00915276585704e+01 7.52327809654610e+01 9.89936320271078e+01
H   5.18562949317029e+01 7.53805105295873e+01 9.85875717417456e+01
C   4.98486756603117e+01 7.52327228569390e+01 9.60075392761106e+01
H   5.05037184356189e+01 7.52890871661693e+01 9.51506462588182e+01
C   4.97085059055009e+01 7.38175720009373e+01 9.65950827001382e+01
H   4.87426016904205e+01 7.37098915666292e+01 9.71411848261468e+01
H   4.97642692068143e+01 7.30217562512562e+01 9.58303190251199e+01
C   5.08055089127464e+01 7.37174126713003e+01 9.76374917215932e+01
H   5.05536859429762e+01 7.29682860563691e+01 9.84125428135301e+01
H   5.17778568469274e+01 7.34666237934084e+01 9.71846823188865e+01
C   4.84802270018813e+01 7.56883841193283e+01 9.55690753246541e+01
O   4.80756542954552e+01 7.52449828641078e+01 9.44934407819500e+01
N   5.91709637241156e+01 7.34291005887249e+01 9.52853611398687e+01
H   5.87512645236401e+01 7.43342177141865e+01 9.53964800135772e+01
C   5.83453496913144e+01 7.22830002838102e+01 9.55723323070305e+01
H   5.89616594462439e+01 7.13976893680645e+01 9.56737414589640e+01
C   5.75728928890706e+01 7.24389002588313e+01 9.68889674370680e+01
H   5.83584841766177e+01 7.26050830083402e+01 9.76378934475746e+01
H   5.69656025376874e+01 7.33498276773152e+01 9.68327245387533e+01
C   5.67301339897971e+01 7.12195054400269e+01 9.72680903615986e+01
H   5.57637535316926e+01 7.12316945070620e+01 9.67488107562318e+01
H   5.72205646928873e+01 7.02768597141693e+01 9.70041366432630e+01
C   5.65074414449251e+01 7.12172034928144e+01 9.87756146396133e+01
H   5.74513791053595e+01 7.09781192347707e+01 9.92782417987378e+01
H   5.61883892320441e+01 7.22133240132288e+01 9.91159504633843e+01
N   5.55312785324003e+01 7.02468155225787e+01 9.92289722690458e+01
H   5.58594079604854e+01 6.93778250698737e+01 9.96515792053320e+01
C   5.42613469517898e+01 7.05784674387346e+01 9.94743041593629e+01
N   5.37281034209620e+01 7.16833805279768e+01 9.89307336079237e+01
H   5.41630296743024e+01 7.22238439739787e+01 9.81908658860050e+01
H   5.27951818727185e+01 7.19371621623276e+01 9.92695409919052e+01
N   5.35186736928544e+01 6.98269178693496e+01 1.00283165595489e+02
H   5.38848661111167e+01 6.89521965996739e+01 1.00670764708557e+02
H   5.25539324568309e+01 7.01055595500224e+01 1.00454143427585e+02
C   5.73819384895227e+01 7.20197537877373e+01 9.44429747694060e+01
O   5.66562037813265e+01 7.29050714804534e+01 9.39895440517978e+01
N   5.73612622301606e+01 7.07700980981312e+01 9.39446866057963e+01
H   5.79126141896253e+01 7.00538249244817e+01 9.43934056867017e+01
C   5.66898378696453e+01 7.03719233278808e+01 9.27234716621880e+01
H   5.67410470678994e+01 7.11910609669101e+01 9.20187787267799e+01
C   5.74045018459363e+01 6.91511368026869e+01 9.21054396368107e+01
H   5.74229916556926e+01 6.83330823558738e+01 9.28605744078117e+01
H   5.68561181107417e+01 6.87750320009433e+01 9.12129169606832e+01
C   5.88431294849294e+01 6.94692123272040e+01 9.16724206083633e+01
H   5.88388864148186e+01 7.01731361621134e+01 9.08100481734774e+01
H   5.93780182679869e+01 6.99800068677119e+01 9.25055899127490e+01
C   5.96579015029804e+01 6.82208497632080e+01 9.13370939286554e+01
H   6.07269534273665e+01 6.84883316201338e+01 9.12426430959908e+01
H   5.95582049193406e+01 6.74865952231149e+01 9.21647574805740e+01
N   5.91756766853929e+01 6.76808571818481e+01 9.00244716176953e+01
H   5.93230389010944e+01 6.82384758696882e+01 8.91808172820329e+01
C   5.86201275950230e+01 6.64905073281006e+01 8.98468043315665e+01
N   5.85277417476407e+01 6.55819259434071e+01 9.07922565644269e+01
H   5.89942427411054e+01 6.57271742071773e+01 9.16657754045397e+01
H   5.82640143459593e+01 6.46531445430677e+01 9.05097249726398e+01
N   5.81863187798952e+01 6.61660334535701e+01 8.86481339675651e+01
H   5.80076519604158e+01 6.69347090893840e+01 8.80186589169974e+01
H   5.76442186357360e+01 6.53325077217078e+01 8.85282759494336e+01
C   5.52231871369271e+01 7.00553770257364e+01 9.29205732375122e+01
O   5.47102557795592e+01 6.90378072416525e+01 9.24620055473245e+01
N   5.45033637489066e+01 7.09641518647089e+01 9.35915920528467e+01
H   5.49926526847317e+01 7.17670211864348e+01 9.39376789364899e+01
C   5.30747979979417e+01 7.08903746921980e+01 9.38135039925401e+01
H   5.28124074280127e+01 6.98549553820524e+01 9.39953052998370e+01
C   5.26570332206765e+01 7.16930950549883e+01 9.50837773117457e+01
H   5.15745010861869e+01 7.19211569801772e+01 9.50759663620797e+01
H   5.28481005841862e+01 7.10376223970097e+01 9.59634087718343e+01
C   5.34687719438872e+01 7.29677086719091e+01 9.53299408986137e+01
O   5.41059354672943e+01 7.31340435928465e+01 9.63756476594552e+01
N   5.34517705734619e+01 7.39065546916297e+01 9.43631073351978e+01
H   5.29029048036501e+01 7.37365734434287e+01 9.35446595321019e+01
H   5.40533061245811e+01 7.46998435443273e+01 9.44682684488975e+01
C   5.23217431725679e+01 7.12954145812208e+01 9.25440798072762e+01
O   5.20987587754263e+01 7.24772271174407e+01 9.22645580203629e+01
N   6.01071694827132e+01 7.46437139096148e+01 1.13599432086887e+02
H   5.93083893386260e+01 7.52425451356296e+01 1.13648730896095e+02
C   6.02533957654899e+01 7.39099809702765e+01 1.12362424839261e+02
H   6.12033858287936e+01 7.41530115613834e+01 1.11909652886925e+02
C   6.00929303028017e+01 7.23750623294901e+01 1.12591230976395e+02
H   6.02786413474508e+01 7.18230696472063e+01 1.11644694114330e+02
H   6.08663789032593e+01 7.20277868257147e+01 1.13309698421296e+02
O   5.87961741608215e+01 7.20591600310768e+01 1.13120722975296e+02
H   5.89274491467886e+01 7.13705016574886e+01 1.13814943496243e+02
C   5.91473591685614e+01 7.43386852028792e+01 1.11426154448415e+02
O   5.83568537188551e+01 7.52281864947280e+01 1.11737825663672e+02
N   5.90042260348881e+01 7.36272477808759e+01 1.10291730427744e+02
H   5.97279785394251e+01 7.29863770825541e+01 1.09993432054227e+02
C   5.78554778503426e+01 7.36736934072507e+01 1.09408229826088e+02
H   5.77499915761697e+01 7.46780401234929e+01 1.09043531892392e+02
C   5.79943159670538e+01 7.27070853410100e+01 1.08195853068405e+02
H   5.79572368185788e+01 7.16711484489920e+01 1.08553128992253e+02
H   5.71358330378080e+01 7.28589421814486e+01 1.07532086097790e+02
C   5.92785609157728e+01 7.29388613228607e+01 1.07372297937716e+02
H   5.90598710808456e+01 7.27392369371436e+01 1.06318415061121e+02
H   5.96070693390000e+01 7.39847394581489e+01 1.07442626241587e+02
C   6.04409496674106e+01 7.20550726309026e+01 1.07820208955299e+02
O   6.08030197174484e+01 7.20061188292774e+01 1.09010870187271e+02
N   6.10321364775486e+01 7.13621294741315e+01 1.06840585190112e+02
H   6.07085845451419e+01 7.14568160464508e+01 1.05879829032637e+02
H   6.17995597312368e+01 7.06756432163534e+01 1.07038078718926e+02
C   5.65368892220537e+01 7.33643646817637e+01 1.10077926098854e+02
O   5.55036936865553e+01 7.39125534182977e+01 1.09701985689961e+02
N   5.65338395284865e+01 7.25003059748850e+01 1.11115785285142e+02
H   5.74121391798387e+01 7.21664668570430e+01 1.11461954743848e+02
C   5.53217159234913e+01 7.20056462795336e+01 1.11753326517740e+02
H   5.48205068525173e+01 7.14083499025676e+01 1.11021291083225e+02
C   5.55665346667188e+01 7.10687072732045e+01 1.12957334669569e+02
H   5.60348137011367e+01 7.01291847308421e+01 1.12591832243881e+02
H   5.62596429089427e+01 7.15373735219385e+01 1.13689032096463e+02
O   5.43375199761742e+01 7.07371142585892e+01 1.13603139438269e+02
H   5.41538082132229e+01 7.14128253073825e+01 1.14292772955037e+02
C   5.43080787388795e+01 7.30427612628167e+01 1.12162724371637e+02
O   5.31296145708800e+01 7.29587211457228e+01 1.11819205430430e+02
N   5.21736750145173e+01 7.45684856544769e+01 1.09514000829092e+02
H   5.29391857636690e+01 7.40230532224904e+01 1.09861940609655e+02
C   5.09798589408595e+01 7.38396052096099e+01 1.09084261754690e+02
H   5.07664240605708e+01 7.41085730948111e+01 1.08054074039989e+02
C   5.10560360826483e+01 7.22915783268709e+01 1.09232510833390e+02
H   5.08600087465248e+01 7.19678566889620e+01 1.10263418924698e+02
H   5.02597979537752e+01 7.18624172792537e+01 1.08608606990530e+02
N   5.28416104457130e+01 7.06143788874475e+01 1.09576180310540e+02
C   5.24078882800685e+01 7.17465277688436e+01 1.08911232645465e+02
C   5.40606555143180e+01 7.03783432510014e+01 1.09120205555480e+02
H   5.47050699783665e+01 6.95583138026463e+01 1.09410165240360e+02
N   5.44478537817828e+01 7.13285908844343e+01 1.08231591285920e+02
H   5.52753509041717e+01 7.12879422426951e+01 1.07647555616380e+02
C   5.33931813101850e+01 7.21871636755245e+01 1.08052644569458e+02
H   5.34140012042201e+01 7.29956612206418e+01 1.07336903884417e+02
C   4.97929135852175e+01 7.42259150077605e+01 1.09931628990850e+02
O   4.87084342474469e+01 7.45213315151306e+01 1.09444175648308e+02
N   4.53220288629713e+01 6.68323259285108e+01 1.02427858009344e+02
H   4.50861864036402e+01 6.76610705906502e+01 1.01913329240818e+02
C   4.67484126904004e+01 6.66167152457058e+01 1.02647541966045e+02
H   4.72163209858256e+01 6.75856711583969e+01 1.02584311703846e+02
H   4.68995276202031e+01 6.61540004750534e+01 1.03613534334709e+02
C   4.74281539261105e+01 6.57508901939359e+01 1.01615174540783e+02
O   4.82657416292028e+01 6.49141448877238e+01 1.01949926497713e+02
N   4.71177337064351e+01 6.59459651411444e+01 1.00323485495399e+02
H   4.64131311668316e+01 6.66124386869914e+01 1.00077684156343e+02
C   4.79273213327445e+01 6.54201086439011e+01 9.92392611125733e+01
H   4.88787344068631e+01 6.50853114162238e+01 9.96323814894941e+01
C   4.72688874017279e+01 6.42241881871150e+01 9.84991350604656e+01
H   4.70000866957801e+01 6.34490348881479e+01 9.92475593256940e+01
H   4.63443402712590e+01 6.45499256842499e+01 9.79867050601407e+01
C   4.81767276763132e+01 6.35695005178973e+01 9.74680878182141e+01
O   4.93199794149174e+01 6.40413500463133e+01 9.72365488820915e+01
O   4.77325601207812e+01 6.25430538583656e+01 9.68924591458982e+01
C   4.82401207345671e+01 6.65944983046227e+01 9.83349982823839e+01
O   4.73648571342413e+01 6.73019255400316e+01 9.78380514363439e+01
N   4.95296242480838e+01 6.68815404026761e+01 9.81508304318548e+01
H   5.02345488077187e+01 6.62679858566344e+01 9.85116581846144e+01
C   4.99522528662118e+01 6.81732827950365e+01 9.76559768488097e+01
H   4.91101728712490e+01 6.88541695492955e+01 9.76067834442488e+01
C   5.09749260360542e+01 6.87822207052841e+01 9.86143103661799e+01
H   5.18405040779005e+01 6.81140288030925e+01 9.86705580544845e+01
H   5.13030487567623e+01 6.97569079800630e+01 9.82371474666707e+01
C   5.02890968633721e+01 6.89178529204057e+01 9.99634536025242e+01
C   4.92895817744465e+01 6.98941667182076e+01 1.00163123804471e+02
H   4.90089402168380e+01 7.05332327863011e+01 9.93231378002051e+01
C   4.87769729595345e+01 7.01750069082622e+01 1.01430608112633e+02
H   4.80775644292303e+01 7.09932465906909e+01 1.01586307420205e+02
C   4.92162119435961e+01 6.94204781570151e+01 1.02533381673686e+02
O   4.88269548679198e+01 6.97861840862173e+01 1.03762850637302e+02
H   4.92677497296007e+01 6.92051078840224e+01 1.04435301403242e+02
C   5.06145389114249e+01 6.80983847008267e+01 1.01049084559516e+02
H   5.13440336061508e+01 6.73002800591730e+01 1.00932705153907e+02
C   5.00571316528574e+01 6.83213809134548e+01 1.02308227459958e+02
H   5.03542417331486e+01 6.76992779483191e+01 1.03145642258302e+02
C   5.04625807614535e+01 6.81182816657149e+01 9.62551140012226e+01
O   5.10273767087109e+01 6.90712117065120e+01 9.57213337372085e+01
N   5.01739790149642e+01 6.69898644071958e+01 9.55957981066642e+01
H   4.97613413953809e+01 6.62374100399475e+01 9.61142057814340e+01
C   5.03209471959729e+01 6.68163115186539e+01 9.41780603493394e+01
H   5.00067623215862e+01 6.57982308796846e+01 9.40114410185724e+01
C   4.94204301826424e+01 6.78154242425508e+01 9.33919425941545e+01
H   4.84471011882665e+01 6.78905433642553e+01 9.39218102190344e+01
H   4.98657330946670e+01 6.88262781391202e+01 9.33150407238574e+01
C   4.90838718960436e+01 6.72380421082910e+01 9.20373500158385e+01
O   4.88980409932975e+01 6.60240112271825e+01 9.19546189753259e+01
N   4.89207502613929e+01 6.80475070274892e+01 9.09796561643324e+01
H   4.89567724059074e+01 6.90464094867145e+01 9.11111268357014e+01
H   4.86534455406793e+01 6.76607725692286e+01 9.00993851572131e+01
C   5.17616683497261e+01 6.68803146579643e+01 9.37199700507198e+01
O   5.20649638936336e+01 6.74375591974843e+01 9.26659972060938e+01
N   5.26858151134564e+01 6.62780862578091e+01 9.44919207091709e+01
H   5.24289739555193e+01 6.58416321537016e+01 9.53589325164953e+01
C   5.40989448438479e+01 6.62669090353969e+01 9.41630566633488e+01
H   5.43757283749348e+01 6.72694948392055e+01 9.38945245578277e+01
C   5.49916600532659e+01 6.58684326612365e+01 9.53293941367811e+01
H   5.47937941571038e+01 6.48001632407469e+01 9.55852355156480e+01
C   5.64779359289377e+01 6.60096628646026e+01 9.49262070335648e+01
H   5.67509966651696e+01 6.53130782204300e+01 9.41084033006646e+01
H   5.67002546272381e+01 6.70474813869270e+01 9.46036180136116e+01
H   5.71281441158750e+01 6.57796646222212e+01 9.57955391834976e+01
C   5.46876346459886e+01 6.67217497494772e+01 9.65876191818082e+01
H   5.37007386172276e+01 6.64280605653575e+01 9.70070387702255e+01
H   5.54462250992570e+01 6.64770371496794e+01 9.73645987263375e+01
C   5.46870978492915e+01 6.82398616754417e+01 9.63605069437482e+01
H   5.39049286535036e+01 6.85397945561422e+01 9.56328681823387e+01
H   5.44679989521500e+01 6.87564835283852e+01 9.73164002106282e+01
H   5.56753304818678e+01 6.85879114816406e+01 9.59930748877584e+01
C   5.43372703929876e+01 6.54018137850940e+01 9.29428553057433e+01
O   5.42721474198729e+01 6.41777581687199e+01 9.29691210255120e+01
N   5.09153244307528e+01 6.34758341076226e+01 9.22002215543054e+01
H   5.17760191364032e+01 6.39337508717291e+01 9.24015650749811e+01
C   5.04838626630638e+01 6.25303282249409e+01 9.32090242768955e+01
H   5.07383971786583e+01 6.15783646491824e+01 9.28160027099073e+01
C   5.12578798038905e+01 6.28043452622418e+01 9.45114704336804e+01
H   5.15061635716501e+01 6.38813065644289e+01 9.45470317188467e+01
H   5.06690684039656e+01 6.25567996004811e+01 9.54189100245088e+01
C   5.25380819930201e+01 6.20071359234698e+01 9.46016299174573e+01
O   5.26644364879791e+01 6.09266374285690e+01 9.39733908138771e+01
O   5.33703098125062e+01 6.24124854597439e+01 9.54541906594183e+01
C   4.89904447726107e+01 6.24801125613041e+01 9.35098491940059e+01
O   4.83716336363065e+01 6.14292924107390e+01 9.36834984824963e+01
N   4.31005076480368e+01 6.92445859586269e+01 9.89058647975301e+01
H   4.29476260889783e+01 6.83058525950283e+01 9.92323121667256e+01
C   4.38247486194676e+01 7.01346798022510e+01 9.97862753404724e+01
H   4.37392265065213e+01 7.11446020579413e+01 9.94400511083353e+01
C   4.32539711053669e+01 7.01658194671686e+01 1.01228988130864e+02
H   4.32483820102189e+01 6.91438389603688e+01 1.01643441407309e+02
H   4.39499412506963e+01 7.07702727376743e+01 1.01853343953884e+02
C   4.18812802469596e+01 7.07454048062346e+01 1.01394597071852e+02
C   4.07451773327483e+01 7.05046417013068e+01 1.00662045603571e+02
H   4.07002438678549e+01 6.98762065596912e+01 9.97814103427242e+01
N   3.96869197657196e+01 7.11776586646945e+01 1.01223268062159e+02
H   3.87502721205442e+01 7.12130678811534e+01 1.00906570760546e+02
C   4.01034936758275e+01 7.18510088307885e+01 1.02325547378319e+02
C   4.14887049168772e+01 7.16178128756465e+01 1.02467852739718e+02
C   4.21790748543190e+01 7.22191741361614e+01 1.03519093656545e+02
H   4.32427801640188e+01 7.20825685437441e+01 1.03636044614265e+02
C   4.14739388392072e+01 7.30269169218883e+01 1.04410293153646e+02
H   4.20122208978471e+01 7.35160884943869e+01 1.05211927892823e+02
C   3.93960542911143e+01 7.26307041083943e+01 1.03225076127870e+02
H   3.83406052799945e+01 7.28050021956355e+01 1.03097353036658e+02
C   4.01017882100984e+01 7.32176179828345e+01 1.04277435415946e+02
H   3.95812721698370e+01 7.38455103577023e+01 1.04987799323539e+02
C   4.52947298386927e+01 6.97297150296527e+01 9.98330306408821e+01
O   4.56369731123240e+01 6.87047775588240e+01 1.00414307197976e+02
N   4.62485413863689e+01 7.04912022630570e+01 9.92703894497384e+01
H   4.71851389121744e+01 7.02005585412527e+01 9.94508266731453e+01
C   4.60853502642458e+01 7.17252298938963e+01 9.85118198963461e+01
H   4.50516591215789e+01 7.18822321475544e+01 9.83119674201092e+01
C   4.66388707975298e+01 7.29700388050330e+01 9.92554511486205e+01
H   4.64863996061840e+01 7.38891693550162e+01 9.86493494613604e+01
H   4.60650288263900e+01 7.30890166213869e+01 1.00200028894835e+02
O   4.80172523329998e+01 7.28396164191733e+01 9.95999906415858e+01
H   4.82410635529031e+01 7.36657566867368e+01 1.00075957355331e+02
C   4.66589049129326e+01 7.16676843613104e+01 9.71224887583576e+01
O   4.66191372365816e+01 7.26506258324873e+01 9.63845024019012e+01
N   4.54337390706507e+01 6.21071048546992e+01 1.03863311727345e+02
H   4.52512187921618e+01 6.30117750649639e+01 1.03464444060543e+02
C   4.66748225817534e+01 6.14409482563745e+01 1.03534657331076e+02
H   4.65669852416968e+01 6.03785248223207e+01 1.03713156513304e+02
C   4.70771230903011e+01 6.16124116423507e+01 1.02056078003158e+02
H   4.61584550896378e+01 6.15302388970050e+01 1.01437275154570e+02
H   4.75231135434619e+01 6.25976057249433e+01 1.01827067161238e+02
N   4.92913839784706e+01 6.06243262395425e+01 1.01257636022292e+02
H   4.98106443809824e+01 6.14868199282376e+01 1.01184479069002e+02
C   4.79747892077082e+01 6.04920320143253e+01 1.01629153865070e+02
C   4.97297238484168e+01 5.93876972630696e+01 1.00915382936781e+02
H   5.07462269298662e+01 5.91916417922519e+01 1.00566933243928e+02
N   4.87830870244250e+01 5.84742175923777e+01 1.01035159770435e+02
C   4.76759753154672e+01 5.91743983003642e+01 1.01478575241121e+02
H   4.67454811596531e+01 5.86613556976998e+01 1.01676417690801e+02
C   4.77263080870051e+01 6.19449554542432e+01 1.04500659148191e+02
O   4.81180803805665e+01 6.12332008609577e+01 1.05426374379966e+02
N   4.81594125946280e+01 6.32188640011692e+01 1.04369230035959e+02
H   4.78868082332091e+01 6.37850373652766e+01 1.03590098195047e+02
C   4.90346695419568e+01 6.38415685198517e+01 1.05347396264855e+02
H   4.97684704185039e+01 6.30944728259450e+01 1.05628322047337e+02
C   4.98334090479342e+01 6.50647976066342e+01 1.04795369240271e+02
H   5.02377719239276e+01 6.47520887806688e+01 1.03828887910013e+02
H   4.91378655383615e+01 6.58936000214287e+01 1.04634238995012e+02
S   5.12324080918873e+01 6.55807991558392e+01 1.05881024474417e+02
C   4.82990319450890e+01 6.42191882442726e+01 1.06629389263968e+02
O   4.75635981229692e+01 6.52023956532038e+01 1.06732841644973e+02
N   4.85359990194341e+01 6.34050057999722e+01 1.07668628846206e+02
H   4.90762168045291e+01 6.25840077486931e+01 1.07511231536968e+02
C   4.80579731481767e+01 6.36069534487817e+01 1.09011984328211e+02
H   4.69972849603081e+01 6.38160767137428e+01 1.08962569492762e+02
C   4.82656474745364e+01 6.22771509554148e+01 1.09791445843483e+02
H   4.76002446296679e+01 6.14970438492287e+01 1.09361461936946e+02
H   4.93127908355278e+01 6.19348999053092e+01 1.09655617210721e+02
C   4.79932572727134e+01 6.23760382789051e+01 1.11265998482662e+02
C   4.66824807554355e+01 6.22573826584033e+01 1.11750791366934e+02
H   4.58661005001627e+01 6.21118697802461e+01 1.11057564905360e+02
C   4.64303836402909e+01 6.23175853503079e+01 1.13126886817652e+02
H   4.54218414017868e+01 6.22136795079743e+01 1.13487339232474e+02
C   4.74836585623442e+01 6.24930687060622e+01 1.14030993753943e+02
O   4.72081904404827e+01 6.25282281697724e+01 1.15414648134620e+02
H   4.79879082703568e+01 6.29255725027851e+01 1.15871658906867e+02
C   4.90484244062748e+01 6.25416278113745e+01 1.12178144388753e+02
H   5.00657578290849e+01 6.26242529339001e+01 1.11820961558790e+02
C   4.87936981958410e+01 6.26096671359197e+01 1.13552656987430e+02
H   4.96238165880081e+01 6.27360958945571e+01 1.14226726641648e+02
C   4.86867124409653e+01 6.48285384215524e+01 1.09678127264485e+02
O   4.79852641240085e+01 6.56912985459777e+01 1.10199160279482e+02
N   5.00325218682375e+01 6.49497961703557e+01 1.09660102753644e+02
H   5.05857653347401e+01 6.42325175705531e+01 1.09232080439662e+02
C   5.07662577700764e+01 6.59817151602597e+01 1.10342805071674e+02
H   5.05436764236460e+01 6.58564374775686e+01 1.11400745587206e+02
C   5.22883555173646e+01 6.58277332006386e+01 1.10130943013440e+02
H   5.25921758975284e+01 6.48523227244375e+01 1.10566808999786e+02
H   5.24855784024046e+01 6.57710857659062e+01 1.09034329911144e+02
C   5.32121918635297e+01 6.69273365859422e+01 1.10717444080926e+02
H   5.42204269564823e+01 6.67541691181083e+01 1.10273387126478e+02
H   5.28939656992198e+01 6.79373481579650e+01 1.10386906395104e+02
C   5.34260921702216e+01 6.69088315395456e+01 1.12241915165245e+02
H   5.38102014417234e+01 6.59351609403352e+01 1.12596005682090e+02
H   5.41757270100746e+01 6.76855565999274e+01 1.12520233175047e+02
N   5.21373346233994e+01 6.72527718963323e+01 1.12909731419710e+02
H   5.16965606340528e+01 6.81130979296177e+01 1.12634800803631e+02
C   5.15016476316830e+01 6.65133117381712e+01 1.13813123333703e+02
N   5.18232375746536e+01 6.52817511553609e+01 1.14148268339113e+02
H   5.25660841897331e+01 6.47760459586461e+01 1.13675620181847e+02
H   5.13538180921279e+01 6.47641718736617e+01 1.14871491484329e+02
N   5.04717032475390e+01 6.70746937611228e+01 1.14407858930976e+02
H   5.03714836329117e+01 6.80642200604237e+01 1.14311407061594e+02
H   5.00811920492295e+01 6.66060806215509e+01 1.15209356878543e+02
C   5.03400128103480e+01 6.73703109833797e+01 1.09942099276263e+02
O   5.00067974832943e+01 6.82061025687920e+01 1.10788213487342e+02
N   5.02927613196931e+01 6.75850287664914e+01 1.08607274663895e+02
H   5.05435059438839e+01 6.68322320815344e+01 1.07960654747029e+02
C   4.99933257872145e+01 6.88998688392602e+01 1.08060687248814e+02
H   5.04459641532621e+01 6.96297632476767e+01 1.08741855556340e+02
C   5.05994241351806e+01 6.91397264798560e+01 1.06674002252698e+02
H   5.04694227081316e+01 7.01954475042754e+01 1.06405385464601e+02
H   5.16807101836938e+01 6.89556591177599e+01 1.06740543798646e+02
O   5.00352317608488e+01 6.83641297598327e+01 1.05624502133434e+02
H   5.05264061446915e+01 6.75037838528331e+01 1.05582756258557e+02
C   4.85099855421480e+01 6.92273373349633e+01 1.08125796280416e+02
O   4.81495213376481e+01 7.03533775354131e+01 1.08468274246342e+02
N   4.75961441425011e+01 6.82524452380543e+01 1.07883645057132e+02
H   4.78844476222622e+01 6.73298373651514e+01 1.07630831242370e+02
C   4.61720260164000e+01 6.85486650244654e+01 1.07814427197654e+02
H   4.60370983184880e+01 6.96087750530758e+01 1.07955962723400e+02
C   4.56493798277937e+01 6.82998310826993e+01 1.06385783067531e+02
H   4.59618630956222e+01 6.72864676183077e+01 1.06049657077424e+02
H   4.45422539153683e+01 6.83522581791160e+01 1.06382874160081e+02
C   4.61088231564711e+01 6.93651483541206e+01 1.05375327592366e+02
H   4.71910672961675e+01 6.95450679670229e+01 1.05533747241932e+02
H   4.59866150897350e+01 6.89566322875970e+01 1.04348610532732e+02
S   4.52147660414757e+01 7.09418436037913e+01 1.05499340215074e+02
C   4.60569783323896e+01 7.16967348713910e+01 1.04081303756482e+02
H   4.56261935760755e+01 7.26928633906793e+01 1.03843723360301e+02
H   4.71382735939362e+01 7.18355560071225e+01 1.04296045880721e+02
H   4.59721674443001e+01 7.10622932960053e+01 1.03173365434654e+02
C   4.52131595590347e+01 6.79517672098895e+01 1.08853021130894e+02
O   4.39921766499911e+01 6.80798265742373e+01 1.08708090450311e+02
N   4.45619229556358e+01 6.91751781610398e+01 1.11795032155995e+02
H   4.55105739699232e+01 6.93113629405533e+01 1.11482195661593e+02
C   4.39496789950523e+01 7.02619352791485e+01 1.12556758828352e+02
H   4.36865247157863e+01 6.98601588837318e+01 1.13526316025544e+02
C   4.48997268618901e+01 7.14804393793699e+01 1.12771563802420e+02
H   4.50102515866900e+01 7.20511230215599e+01 1.11826750127503e+02
H   4.44854574355332e+01 7.21663970389999e+01 1.13537348252573e+02
C   4.62747856658690e+01 7.10923460057080e+01 1.13251319660125e+02
C   4.64834590310459e+01 7.03248641325280e+01 1.14411457968278e+02
H   4.56336861176167e+01 7.00041362314603e+01 1.14994567664378e+02
C   4.77841123134450e+01 6.99442768054663e+01 1.14789638436384e+02
H   4.79424595615384e+01 6.93275710869179e+01 1.15659310426770e+02
C   4.88816042100087e+01 7.03337098717535e+01 1.14012519726289e+02
O   5.01854650665206e+01 6.99021606183200e+01 1.14325409736563e+02
H   5.07581645630435e+01 7.01570665179833e+01 1.13568871313775e+02
C   4.73927014550005e+01 7.15236451907523e+01 1.12524153287850e+02
H   4.72439987012385e+01 7.20714456589106e+01 1.11605257337366e+02
C   4.86865482979525e+01 7.11253180909827e+01 1.12882655788917e+02
H   4.95225824776160e+01 7.14059927570194e+01 1.12258600871046e+02
C   4.26507288385369e+01 7.07677963132639e+01 1.11921982649404e+02
O   4.16451017483886e+01 7.09768755203597e+01 1.12602213527089e+02
N   5.06295518916386e+01 5.47199656890656e+01 9.90379799571978e+01
H   5.04520868986691e+01 5.47229779545684e+01 1.00027913046514e+02
C   5.19600288547014e+01 5.42940741940314e+01 9.86178258208330e+01
H   5.21888420544449e+01 5.47230243938073e+01 9.76507144249021e+01
C   5.30603796692279e+01 5.47588975584858e+01 9.96088725173457e+01
H   5.27572674126454e+01 5.45133657088069e+01 1.00646433699854e+02
H   5.40340986588499e+01 5.42642371080075e+01 9.93987867326314e+01
C   5.33157084205725e+01 5.62359612948401e+01 9.95248270241944e+01
C   5.40022333688630e+01 5.67575600570513e+01 9.84173416057159e+01
H   5.42614727574004e+01 5.61080194312381e+01 9.75956734504918e+01
C   5.43861638228095e+01 5.81019246608270e+01 9.83814726767268e+01
H   5.49121738863333e+01 5.84839016367588e+01 9.75198718137317e+01
C   5.40801391212387e+01 5.89426438716516e+01 9.94584494553597e+01
H   5.43592021679141e+01 5.99861271733869e+01 9.94278758161736e+01
C   5.29978193559203e+01 5.70923680152137e+01 1.00592960198839e+02
H   5.24736885157772e+01 5.66933309670661e+01 1.01448542227756e+02
C   5.33761164952963e+01 5.84416754272239e+01 1.00561465168275e+02
H   5.31216256727729e+01 5.91040769706915e+01 1.01376433932772e+02
C   5.20741805993324e+01 5.27791141153490e+01 9.84435135741278e+01
O   5.21693066751086e+01 5.20150486386512e+01 9.94046555637253e+01
N   6.50568552101566e+01 5.96352556747075e+01 1.05555871127410e+02
H   6.49899229116776e+01 5.97965984498588e+01 1.04567132225521e+02
C   6.49088227790103e+01 6.07860353677012e+01 1.06423477171332e+02
H   6.43160384801665e+01 6.05012352804994e+01 1.07282549245968e+02
C   6.62722702012092e+01 6.13726782136673e+01 1.06877169876893e+02
H   6.68755585545381e+01 6.05889671920407e+01 1.07377728471085e+02
H   6.68592849079312e+01 6.17430639794203e+01 1.06011225602011e+02
C   6.60562778441861e+01 6.24976049831483e+01 1.07855266756762e+02
C   6.55920983457709e+01 6.22083682721094e+01 1.09146148603142e+02
H   6.53646553451852e+01 6.11910988173853e+01 1.09408639194641e+02
C   6.54026828079025e+01 6.32251825820896e+01 1.10087732156060e+02
H   6.50702002950190e+01 6.29902390726089e+01 1.11088682649679e+02
C   6.56555938841134e+01 6.45506237676562e+01 1.09731755610481e+02
O   6.55665638404755e+01 6.55424251465084e+01 1.10721519129434e+02
H   6.60043764502323e+01 6.63485878556940e+01 1.10410590556816e+02
C   6.62735003416056e+01 6.38376457471582e+01 1.07496626767241e+02
H   6.65926761788177e+01 6.40855197628274e+01 1.06493394759821e+02
C   6.60539494807029e+01 6.48607440180560e+01 1.08429652398332e+02
H   6.62080794690188e+01 6.58835485011584e+01 1.08140235016591e+02
C   6.41166733403389e+01 6.18228333889229e+01 1.05654655908880e+02
O   6.45710110736149e+01 6.23102037581125e+01 1.04625002240743e+02
N   6.28959174699479e+01 6.21578444445982e+01 1.06094358415035e+02
H   6.25563190202620e+01 6.18389617673561e+01 1.06979778991144e+02
C   6.20456782838579e+01 6.30589018666784e+01 1.05328469874472e+02
H   6.26767963867312e+01 6.37558936968993e+01 1.04792728024235e+02
C   6.11283588682768e+01 6.23521433663664e+01 1.04298949674277e+02
H   6.01459712213633e+01 6.21249966207945e+01 1.04757645662137e+02
C   6.08781333387612e+01 6.33060745376280e+01 1.03107337579900e+02
H   6.01025649869518e+01 6.28943812597690e+01 1.02428095673387e+02
H   6.05251976344510e+01 6.43030628269491e+01 1.03439992286350e+02
H   6.18109606906411e+01 6.34425424624360e+01 1.02522013467072e+02
C   6.16955121817149e+01 6.09941533572299e+01 1.03786605311987e+02
H   6.25839926895395e+01 6.11983917635574e+01 1.03148953182134e+02
H   6.20242973793985e+01 6.03534283462843e+01 1.04632282850206e+02
C   6.06760633404202e+01 6.01597317652824e+01 1.03009767086104e+02
H   6.11400516004685e+01 5.92286243007463e+01 1.02620118886040e+02
H   5.98271802168503e+01 5.98753267827904e+01 1.03665383038577e+02
H   6.02727698500844e+01 6.07342223031825e+01 1.02152239719250e+02
C   6.12997261061341e+01 6.39054094153587e+01 1.06356047811232e+02
O   6.17877458122091e+01 6.41170439380757e+01 1.07462660235979e+02
N   6.01035720400228e+01 6.44298134993644e+01 1.06046732606892e+02
H   5.96382118931607e+01 6.42019944900123e+01 1.05189396838576e+02
C   5.94535636599485e+01 6.54632721565451e+01 1.06836179630595e+02
H   6.01985399485278e+01 6.61225006064479e+01 1.07251948640759e+02
H   5.87876390050458e+01 6.59740544513271e+01 1.06167468217117e+02
C   5.85682363878771e+01 6.50022873711278e+01 1.07945321839749e+02
O   5.88922002174507e+01 6.51738358477057e+01 1.09120728976524e+02
N   5.73808216262632e+01 6.44692878055339e+01 1.07586388972172e+02
H   5.71915052952982e+01 6.43690867107004e+01 1.06603665162020e+02
C   5.62908546364372e+01 6.43006672837447e+01 1.08541084282095e+02
H   5.67244936183469e+01 6.40913840415398e+01 1.09505939275299e+02
H   5.57267955632341e+01 6.52190823773381e+01 1.08553379983770e+02
C   5.53018682301038e+01 6.31869852671627e+01 1.08285896562059e+02
O   5.47637544781582e+01 6.25990386594679e+01 1.09224220669535e+02
N   5.49817896250404e+01 6.28484526907389e+01 1.07033911762979e+02
H   5.53057689760558e+01 6.34161093753378e+01 1.06275006257567e+02
C   5.41216733215809e+01 6.17099965331112e+01 1.06739079356869e+02
H   5.36232723319293e+01 6.13487493344183e+01 1.07627138878237e+02
C   5.30535881070979e+01 6.20779773817756e+01 1.05683059198232e+02
H   5.24388120444417e+01 6.29082057622372e+01 1.06088912762636e+02
H   5.35540681286271e+01 6.24687100691010e+01 1.04773883712780e+02
C   5.21085622642950e+01 6.09318390061213e+01 1.05263207129256e+02
H   5.27024044264765e+01 6.00252925048429e+01 1.05015630421172e+02
C   5.11549333785210e+01 6.05563864713983e+01 1.06406119062860e+02
H   5.04207161475866e+01 5.97988439136843e+01 1.06060489856511e+02
H   5.17211402166091e+01 6.01245107430699e+01 1.07256662583969e+02
H   5.05994210988334e+01 6.14459259077984e+01 1.06761641966850e+02
C   5.13600774649415e+01 6.12838626147343e+01 1.03969675953258e+02
H   5.20733661764083e+01 6.13609760698546e+01 1.03121176098877e+02
H   5.06086820205434e+01 6.05019659381592e+01 1.03730651230469e+02
H   5.08434405891440e+01 6.22573193644468e+01 1.04056611999935e+02
C   5.49578716444034e+01 6.05714260467244e+01 1.06216391789500e+02
O   5.50247763948027e+01 5.94737309098660e+01 1.06774843627679e+02
N   5.56280324350041e+01 6.08428472100687e+01 1.05089779393742e+02
H   5.55930515297753e+01 6.17746773398362e+01 1.04727969157219e+02
C   5.63911243415340e+01 5.99177429579252e+01 1.04282510007416e+02
H   5.56585381549943e+01 5.92728766970196e+01 1.03810599709680e+02
C   5.70847454135592e+01 6.06662199439885e+01 1.03121093779382e+02
H   5.76565251516956e+01 6.14905186138000e+01 1.03563707717993e+02
H   5.77729434704515e+01 5.99960007656571e+01 1.02601299054664e+02
C   5.60486193825341e+01 6.12130048357165e+01 1.02111293799621e+02
H   5.58037331706140e+01 6.04337358442431e+01 1.01378318119461e+02
H   5.50979304225464e+01 6.15048237047535e+01 1.02580397670831e+02
C   5.65718526594217e+01 6.24506486185959e+01 1.01375649867243e+02
H   5.66499178160873e+01 6.32883862917852e+01 1.02079535195915e+02
H   5.75762629806326e+01 6.22653806137551e+01 1.00986838484597e+02
N   5.56910295125079e+01 6.28002147014805e+01 1.00266452454770e+02
H   5.46776288823186e+01 6.26831227009543e+01 1.00435443506687e+02
C   5.60843086967401e+01 6.34066821336471e+01 9.91447300696030e+01
N   5.73744662167695e+01 6.36863469630983e+01 9.89399363008755e+01
H   5.80243721085125e+01 6.36895211383414e+01 9.97150357508056e+01
H   5.77099239084969e+01 6.41307763583375e+01 9.80865616292186e+01
N   5.51802067135729e+01 6.37217216334407e+01 9.82031002832067e+01
H   5.43147715626994e+01 6.31595313526727e+01 9.81636335177193e+01
H   5.55190881951489e+01 6.40464203768978e+01 9.73077997025328e+01
C   5.73393952118771e+01 5.89379428073205e+01 1.04975534413581e+02
O   5.73299241287843e+01 5.77782603832671e+01 1.04559266880149e+02
N   5.81220458580716e+01 5.92395514822256e+01 1.06026575352384e+02
C   5.84030706167145e+01 6.06094881801689e+01 1.06468897431098e+02
H   5.76413461087252e+01 6.08991660025006e+01 1.07221814163916e+02
H   5.83746388475227e+01 6.13418787464501e+01 1.05635430134000e+02
C   5.90716461534675e+01 5.82865638763906e+01 1.06611096884190e+02
H   5.97289935439403e+01 5.79607843000227e+01 1.05817170845726e+02
C   5.97948631539139e+01 5.91165501618639e+01 1.07683970444103e+02
H   5.92385863838242e+01 5.91122121149527e+01 1.08647141634357e+02
H   6.08309009034109e+01 5.87699725885959e+01 1.07864773800714e+02
C   5.97815566518910e+01 6.05273534441808e+01 1.07109302767039e+02
H   5.99644933918763e+01 6.13140925028459e+01 1.07867951707150e+02
H   6.05657529682501e+01 6.05910830059758e+01 1.06328342992293e+02
C   5.84663811977156e+01 5.70314883341478e+01 1.07222341368647e+02
O   5.91917930209508e+01 5.60490798859698e+01 1.07385246535780e+02
N   5.71594286395410e+01 5.70243862904289e+01 1.07562971838664e+02
H   5.66430826966916e+01 5.78788397033560e+01 1.07530099869668e+02
C   5.64416146187380e+01 5.57946139417139e+01 1.07862198489533e+02
H   5.71485203512835e+01 5.50162180056206e+01 1.08095979119738e+02
C   5.54739269024161e+01 5.59184281291070e+01 1.09072115428848e+02
H   5.50617341486617e+01 5.49073998266251e+01 1.09295234434947e+02
H   5.60901389036004e+01 5.62189952714962e+01 1.09947570209070e+02
C   5.42956852792931e+01 5.69076864181309e+01 1.08929545433442e+02
H   5.46920349170843e+01 5.79304298547374e+01 1.08752265136942e+02
H   5.36654397104402e+01 5.66360330814191e+01 1.08054062138766e+02
C   5.33860834727496e+01 5.69108311443320e+01 1.10162906610416e+02
H   5.29577566551547e+01 5.58911221341315e+01 1.10303194151131e+02
H   5.39424321059518e+01 5.71859302233934e+01 1.11087293658951e+02
N   5.22557908858258e+01 5.78639301846559e+01 1.09926329427575e+02
H   5.13779359925008e+01 5.75170014863458e+01 1.09592295570181e+02
C   5.23065159381925e+01 5.91658165972012e+01 1.10171090745229e+02
N   5.33827316503493e+01 5.97976641662823e+01 1.10583794983915e+02
H   5.42719054074151e+01 5.93455831360023e+01 1.10581947848237e+02
H   5.32640032578181e+01 6.07348522680803e+01 1.10950034226928e+02
N   5.12184821276741e+01 5.98894840324883e+01 1.10021764923052e+02
H   5.03705533884304e+01 5.94730460209072e+01 1.09656438279768e+02
H   5.13524682473543e+01 6.08850115295993e+01 1.09962119339260e+02
C   5.56641990012718e+01 5.53292291998762e+01 1.06645963052630e+02
O   5.55326053005564e+01 5.41379522358813e+01 1.06364037663071e+02
N   5.50995844725208e+01 5.62834526996408e+01 1.05889972509040e+02
H   5.52829864290163e+01 5.72430684654683e+01 1.06096129311173e+02
C   5.40920002354102e+01 5.60303948125744e+01 1.04884447510409e+02
H   5.33485872513254e+01 5.53920337163193e+01 1.05340499926795e+02
C   5.34236166566723e+01 5.73497059526681e+01 1.04444649625579e+02
H   5.37972869946012e+01 5.81586322058916e+01 1.05099622147766e+02
H   5.36571964815003e+01 5.76450837573765e+01 1.03402231448609e+02
N   5.14237436747820e+01 5.69618124420801e+01 1.05868618747694e+02
C   5.19453988859277e+01 5.73437331070304e+01 1.04643673042525e+02
C   5.01172713548591e+01 5.71108882954447e+01 1.05734820403312e+02
H   4.93750987938314e+01 5.69142056192174e+01 1.06511938865110e+02
N   4.97837007507172e+01 5.75584458258511e+01 1.04500398560507e+02
H   4.88553995309150e+01 5.77426151283975e+01 1.04156915096968e+02
C   5.09531760594929e+01 5.77070217780260e+01 1.03794026112794e+02
H   5.10064864766366e+01 5.80563335557534e+01 1.02773502091307e+02
C   5.45783708638435e+01 5.52733423285879e+01 1.03676550140634e+02
O   5.38195711046800e+01 5.44857559689789e+01 1.03123401412841e+02
N   5.58428405314030e+01 5.54701651470414e+01 1.03255190196961e+02
H   5.64317893194711e+01 5.61481689336736e+01 1.03701399397631e+02
C   5.64025034776256e+01 5.48078070629365e+01 1.02084929711281e+02
H   5.56095340112323e+01 5.46716687415563e+01 1.01361306505409e+02
C   5.74851561379915e+01 5.56465691784176e+01 1.01398325772485e+02
H   5.77601631023049e+01 5.51595316530205e+01 1.00429010128699e+02
C   5.69194157927604e+01 5.70379247865207e+01 1.01055699325004e+02
H   5.76602878951696e+01 5.76143306105698e+01 1.00461880953925e+02
H   5.59944552698936e+01 5.69401026528284e+01 1.00451614750564e+02
H   5.66898942251391e+01 5.76236753699008e+01 1.01968697038150e+02
C   5.87612148924057e+01 5.57643690010274e+01 1.02254326432312e+02
H   5.94791600523790e+01 5.64549243751695e+01 1.01761186160546e+02
H   5.85381035630519e+01 5.61679858782927e+01 1.03260438155503e+02
H   5.92605187330545e+01 5.47814525039214e+01 1.02374267930523e+02
C   5.69639922721223e+01 5.34174110339245e+01 1.02372507050649e+02
O   5.74313067379986e+01 5.27383270605425e+01 1.01458328155817e+02
N   6.33092597915014e+01 5.83569999633190e+01 1.09998341820967e+02
H   6.29892177050283e+01 5.84641859711359e+01 1.09054200034898e+02
C   6.32703754057047e+01 5.95240806306055e+01 1.10852054090111e+02
H   6.26759792227957e+01 5.93112375604470e+01 1.11727639251407e+02
H   6.42840591285931e+01 5.97951382785959e+01 1.11073553516504e+02
C   6.26590129176676e+01 6.07053476923317e+01 1.10177776138840e+02
O   6.25008582428910e+01 6.07348127033338e+01 1.08958886533954e+02
N   6.23088123008427e+01 6.17151626016969e+01 1.10984753668142e+02
H   6.25285266983871e+01 6.16892114094750e+01 1.11958960909403e+02
C   6.15279558578758e+01 6.28501260705270e+01 1.10550902991792e+02
H   6.14010794870543e+01 6.28376691274392e+01 1.09477755370078e+02
C   6.01455407190273e+01 6.28413012816035e+01 1.11244995037293e+02
H   6.02902049967592e+01 6.28866955972607e+01 1.12345698150303e+02
H   5.95602934406033e+01 6.37394760003359e+01 1.10956079466125e+02
C   5.92939555369440e+01 6.16277894516053e+01 1.10955844486051e+02
C   5.82738392995159e+01 6.17142570293107e+01 1.09999378939183e+02
H   5.82404127123793e+01 6.25758437668685e+01 1.09357284105292e+02
C   5.72755928574238e+01 6.07366785156862e+01 1.09918376213095e+02
H   5.64777165178540e+01 6.08213068199177e+01 1.09198489533179e+02
C   5.72919815547787e+01 5.96545808537216e+01 1.10790150870057e+02
O   5.62228858244092e+01 5.87466581041243e+01 1.10747276722248e+02
H   5.64431819811951e+01 5.80370528287559e+01 1.11380783392571e+02
C   5.93346057838692e+01 6.04929412448506e+01 1.11782866233931e+02
H   6.01104360853434e+01 6.04167084331105e+01 1.12524436440075e+02
C   5.83389955708329e+01 5.95070195667451e+01 1.11706975787870e+02
H   5.83688693731772e+01 5.86669700665449e+01 1.12384385176743e+02
C   6.21743960844810e+01 6.41776111247640e+01 1.10932607425254e+02
O   6.27441949365127e+01 6.43270909363256e+01 1.12016628750363e+02
N   6.20243328270362e+01 6.52022995394778e+01 1.10066586218465e+02
H   6.16923332900613e+01 6.50113235735973e+01 1.09137298620505e+02
C   6.23322771279979e+01 6.65910806657226e+01 1.10363449808847e+02
H   6.33585178016093e+01 6.66477851486287e+01 1.10690454796727e+02
C   6.21533878456724e+01 6.75164236943450e+01 1.09119816874763e+02
H   6.11395920320106e+01 6.73545351323606e+01 1.08699616127597e+02
H   6.22162921615571e+01 6.85801509592316e+01 1.09451915528605e+02
C   6.31980755639157e+01 6.73517902033630e+01 1.07982262679398e+02
H   6.42164503320330e+01 6.75235500328908e+01 1.08386816888013e+02
H   6.31560450654207e+01 6.63295714639594e+01 1.07555071427821e+02
C   6.29789374833020e+01 6.83591729472333e+01 1.06857351368391e+02
O   6.29119697991504e+01 6.95825445919413e+01 1.07144078652354e+02
O   6.28882853495131e+01 6.79708682159298e+01 1.05662613059997e+02
C   6.14868164777207e+01 6.71533124780083e+01 1.11505145742131e+02
O   6.20086623890568e+01 6.76237579631841e+01 1.12518410542545e+02
N   6.01460898461286e+01 6.71402722401416e+01 1.11359369575760e+02
H   5.97362105492689e+01 6.67065447885267e+01 1.10552790155358e+02
C   5.92541259811189e+01 6.79225995545242e+01 1.12204776849979e+02
H   5.97920657584522e+01 6.82625666135033e+01 1.13077750473307e+02
C   5.87765433668045e+01 6.91959580282562e+01 1.11449596828164e+02
H   5.80372027468871e+01 6.97776153546598e+01 1.12028071161406e+02
H   5.96690640809265e+01 6.98373510272962e+01 1.11294991870165e+02
C   5.82102314163345e+01 6.88730607688897e+01 1.10093985211116e+02
C   5.69026458931247e+01 6.83791661188086e+01 1.09936491308029e+02
H   5.62614592921446e+01 6.82565047910255e+01 1.10794496294587e+02
C   5.64421525769774e+01 6.79813949085361e+01 1.08676922357656e+02
H   5.54529024194049e+01 6.75636421355985e+01 1.08555869897108e+02
C   5.72786658147452e+01 6.80960360497094e+01 1.07565006845696e+02
H   5.69404611320610e+01 6.77436438389313e+01 1.06600709278171e+02
C   5.90097999299572e+01 6.90482871229443e+01 1.08955977790831e+02
H   6.00076093497959e+01 6.94501297357660e+01 1.09055986193529e+02
C   5.85559519714056e+01 6.86509237874003e+01 1.07699139242303e+02
H   5.92012006912848e+01 6.87624921136363e+01 1.06839588636814e+02
C   5.80741326299212e+01 6.71388599373660e+01 1.12768586960077e+02
O   5.70183710149533e+01 6.76963827839201e+01 1.13067758828763e+02
N   5.82288829550113e+01 6.58215457283268e+01 1.12978294025269e+02
H   5.90839114930207e+01 6.53690666720719e+01 1.12749843407696e+02
C   5.71522088874080e+01 6.49823459907781e+01 1.13462069712467e+02
H   5.62548610931636e+01 6.52731943333631e+01 1.12942183318877e+02
C   5.74762080350529e+01 6.35164853580948e+01 1.13150717299632e+02
H   5.66914743737401e+01 6.28321375440400e+01 1.13516003133859e+02
H   5.75373978090324e+01 6.33914916011806e+01 1.12049910958845e+02
H   5.84431303754639e+01 6.32152552376583e+01 1.13605817508866e+02
C   5.68310491841138e+01 6.51241543713518e+01 1.14939762546575e+02
O   5.76295927595200e+01 6.56138081435645e+01 1.15735915834622e+02
N   5.28424452225445e+01 6.08684167468790e+01 1.15351569711728e+02
H   5.30841789540491e+01 6.18090385388035e+01 1.15591826893239e+02
C   5.35122559198206e+01 6.03000104083220e+01 1.14192450019143e+02
H   5.27599349587844e+01 5.99383363536532e+01 1.13503184667512e+02
C   5.44089638130136e+01 6.13471542912584e+01 1.13509571267546e+02
H   5.51064173264808e+01 6.17880392694592e+01 1.14241290447150e+02
H   5.50125429532226e+01 6.09006640334831e+01 1.12689030259762e+02
C   5.35687940131822e+01 6.24342636936655e+01 1.12904597343429e+02
O   5.28271037266911e+01 6.21361801757930e+01 1.11932990525230e+02
O   5.37205672730761e+01 6.36128476644624e+01 1.13323449501773e+02
C   5.43960120225187e+01 5.91153987010143e+01 1.14555407581029e+02
O   5.43444726741127e+01 5.80640013856385e+01 1.13913040381828e+02
N   6.60204081527580e+01 6.07415485651717e+01 1.00981205942353e+02
H   6.63166260476098e+01 6.08448845749836e+01 1.00030048715064e+02
C   6.59323043926944e+01 6.19308503906392e+01 1.01815639766814e+02
H   6.50081747787140e+01 6.18733875327970e+01 1.02370116313367e+02
C   6.71201796932920e+01 6.20150064505654e+01 1.02818464124077e+02
H   6.71748003858024e+01 6.10576632422937e+01 1.03382556631602e+02
H   6.80798933993134e+01 6.21388507205933e+01 1.02278491196269e+02
O   6.69764972272586e+01 6.30686101575672e+01 1.03763249391319e+02
H   6.60866347494114e+01 6.29771581660247e+01 1.04163947219434e+02
C   6.57633765609620e+01 6.31559716391140e+01 1.00937867281286e+02
O   6.50469035912357e+01 6.30816599808091e+01 9.99441592558065e+01
N   6.63704571394931e+01 6.43148258980944e+01 1.01260659528635e+02
H   6.69202531380861e+01 6.43850717254003e+01 1.02103219220569e+02
C   6.61759563212055e+01 6.55625047686973e+01 1.00528323039098e+02
H   6.54538110107954e+01 6.54362375360139e+01 9.97353268244566e+01
H   6.58616257740012e+01 6.63015440305155e+01 1.01250701757159e+02
C   6.74093048494059e+01 6.61026315097716e+01 9.98742641512409e+01
O   6.84684522274618e+01 6.54753484452144e+01 9.98047517448974e+01
N   6.32430396032131e+01 6.18708577923221e+01 9.82644303552281e+01
H   6.39077458059718e+01 6.21428697361782e+01 9.89691602648020e+01
C   6.19596359246730e+01 6.13928601466654e+01 9.87166473441990e+01
H   6.14145258767728e+01 6.09804340628358e+01 9.78814644925006e+01
C   6.21073571785491e+01 6.02548740091283e+01 9.97554107245813e+01
H   6.27499789603035e+01 6.06051492028922e+01 1.00592628072366e+02
H   6.11161734658188e+01 5.99982441016484e+01 1.00180346820028e+02
C   6.26991332499649e+01 5.89594023596649e+01 9.91525503707802e+01
H   6.37255484654180e+01 5.91866343555468e+01 9.87993287168503e+01
H   6.27875136426306e+01 5.82050428927996e+01 9.99644459286092e+01
S   6.17594456660503e+01 5.82318900319553e+01 9.77700778774191e+01
C   6.04481796570979e+01 5.74735462186169e+01 9.87733164734408e+01
H   6.08549101978382e+01 5.66652053248514e+01 9.94151613668293e+01
H   5.99599918613978e+01 5.82123190770132e+01 9.94400208301848e+01
H   5.96591984404837e+01 5.70308840220943e+01 9.81287245951260e+01
C   6.10979615619161e+01 6.25392524282147e+01 9.91915636732738e+01
O   6.00000400984814e+01 6.23421707561853e+01 9.97074248014730e+01
N   6.15506083739198e+01 6.37860988301184e+01 9.89500149529732e+01
H   6.24869555644538e+01 6.39388678466192e+01 9.86424239768617e+01
C   6.06549883320801e+01 6.49230386882195e+01 9.89221087119260e+01
H   5.97541776891404e+01 6.46716268021849e+01 9.94565160990879e+01
C   6.12219136909160e+01 6.62290091058898e+01 9.95235556426875e+01
H   6.20566169314675e+01 6.65870881721799e+01 9.89260377142260e+01
H   6.04455487741588e+01 6.69933637656573e+01 9.94709295601684e+01
N   6.11069459989982e+01 6.68426922749457e+01 1.01975939258124e+02
C   6.16988013047518e+01 6.61317528187406e+01 1.00938064370514e+02
C   6.19266665842686e+01 6.67585651501659e+01 1.03031443005865e+02
H   6.17990592490132e+01 6.72235039682378e+01 1.04005192168141e+02
N   6.30006138594981e+01 6.60070369758220e+01 1.02716405350087e+02
H   6.38314780459733e+01 6.58460333297538e+01 1.03315477202150e+02
C   6.28800891662064e+01 6.56060703676501e+01 1.01406478478900e+02
H   6.36201045533799e+01 6.50002677402452e+01 1.00909717138583e+02
C   6.02359256985094e+01 6.52061370628181e+01 9.74914236254628e+01
O   5.90858921472839e+01 6.49852545984543e+01 9.71164676247559e+01
N   6.11795120282920e+01 6.56665098250258e+01 9.66394233670227e+01
H   6.21196007322082e+01 6.58122112463466e+01 9.69689300878622e+01
C   6.09127077513380e+01 6.61476195587990e+01 9.52844764069927e+01
H   6.00682344950781e+01 6.68125993086804e+01 9.53338024317253e+01
C   6.21485919050899e+01 6.69157212345566e+01 9.47181947075021e+01
H   6.18672953692147e+01 6.74568817088050e+01 9.37877866645672e+01
H   6.24648113744182e+01 6.76743049927199e+01 9.54688334172589e+01
O   6.32459369125346e+01 6.60406310224787e+01 9.44341517850805e+01
H   6.40621747089510e+01 6.63866381432452e+01 9.48677521139543e+01
C   6.05539574108026e+01 6.50618016214567e+01 9.42802136495618e+01
O   6.01188500867734e+01 6.53400925623417e+01 9.31579978453330e+01
N   6.08000066168939e+01 6.37940676804278e+01 9.46607896493636e+01
H   6.10794459865859e+01 6.36480075751485e+01 9.56047084168285e+01
C   6.07656056398947e+01 6.26216306076606e+01 9.38113543795697e+01
H   6.09902293179872e+01 6.17826454661370e+01 9.44421838642862e+01
C   5.93871857805276e+01 6.23395253922255e+01 9.31359562775628e+01
H   5.91925509029832e+01 6.31252537635396e+01 9.23764806033425e+01
H   5.94553316846180e+01 6.13716429944583e+01 9.25900666856029e+01
C   5.81896240705236e+01 6.22336145793511e+01 9.40301127977700e+01
C   5.69141281723541e+01 6.25777876285409e+01 9.36580278126703e+01
H   5.66482355629562e+01 6.30691918235868e+01 9.27306169569914e+01
N   5.60260086814028e+01 6.21735427363561e+01 9.46249763975812e+01
H   5.50410013296927e+01 6.23052461836423e+01 9.46628203996141e+01
C   5.66951381449600e+01 6.15676740155802e+01 9.56329475371362e+01
C   5.80742873592866e+01 6.16089553425886e+01 9.53230600546318e+01
C   5.89882982095451e+01 6.10579407607760e+01 9.62239876594948e+01
H   6.00469095717779e+01 6.10556713605639e+01 9.60405664004567e+01
C   5.85011387641931e+01 6.04010887294337e+01 9.73518729365288e+01
H   5.92102411712021e+01 5.98943703802376e+01 9.79890300106151e+01
C   5.62172572011387e+01 6.09319876374067e+01 9.67629227640088e+01
H   5.51569268339820e+01 6.08641352847229e+01 9.69458758755039e+01
C   5.71370797064963e+01 6.03264677814823e+01 9.76154432545958e+01
H   5.67711594544852e+01 5.97682683003174e+01 9.84672505430719e+01
C   6.18772250873646e+01 6.26022059461884e+01 9.27822103608971e+01
O   6.17800873322455e+01 6.18771876128104e+01 9.17931571778073e+01
N   5.21783856372017e+01 5.82525334822340e+01 9.42807667073919e+01
H   5.22811565145306e+01 5.92543028180979e+01 9.41589727050014e+01
C   5.09358603258332e+01 5.77124116393616e+01 9.48358954563072e+01
H   5.11986631785418e+01 5.70699866484141e+01 9.56658585944776e+01
C   4.99344352916472e+01 5.87674249155049e+01 9.53998424511089e+01
H   4.96671556352104e+01 5.95158895282784e+01 9.46353905650097e+01
H   4.89964308330273e+01 5.82663204653246e+01 9.57089518072886e+01
N   4.97643508166025e+01 6.06898436413520e+01 9.70287174990418e+01
H   4.90514776896430e+01 6.12508229241001e+01 9.65754812289730e+01
C   5.03426477564312e+01 5.95052974437990e+01 9.66291140311459e+01
C   5.03221919300207e+01 6.10357417216521e+01 9.82047170723981e+01
H   5.00459795980223e+01 6.19497254759498e+01 9.87395097677910e+01
N   5.12238907990371e+01 6.01539786977769e+01 9.85873994479937e+01
C   5.12298699425991e+01 5.91830583303975e+01 9.76007024830596e+01
H   5.18476221841097e+01 5.83008806273231e+01 9.76905996488913e+01
C   5.01732808535791e+01 5.68371898699258e+01 9.38370797391911e+01
O   5.02690600692274e+01 5.69479875256472e+01 9.26194243345299e+01
Mo  5.91198485781956e+01 6.79115673764798e+01 1.01938895050291e+02
Fe  5.30047886622592e+01 6.59236525347072e+01 1.04477668241037e+02
Fe  5.48185905523621e+01 6.77579044921242e+01 1.04655821291535e+02
Fe  5.43643728986256e+01 6.65704488510332e+01 1.02333479197552e+02
Fe  5.55415165799606e+01 6.52469190780661e+01 1.04251531928328e+02
Fe  5.78426407903343e+01 6.60747582255631e+01 1.03330412480041e+02
Fe  5.72257163103911e+01 6.85552339691390e+01 1.03706164514216e+02
Fe  5.66377971623663e+01 6.73686778165267e+01 1.01491189130302e+02
S   5.46098584063400e+01 6.59947833085412e+01 1.06122127127174e+02
S   5.29644078783871e+01 6.79397468419632e+01 1.03367015544040e+02
S   5.37703551559999e+01 6.44666373939104e+01 1.02976140252296e+02
S   5.91574785597259e+01 6.76702153685113e+01 1.04240667694175e+02
S   5.73486182371663e+01 6.94880242793545e+01 1.01725614854117e+02
S   5.82724377594771e+01 6.59221515824601e+01 1.01125985855403e+02
S   5.42003967172489e+01 6.93861869338391e+01 1.06053879766356e+02
S   5.74125114017347e+01 6.41063986704081e+01 1.04367438200697e+02
S   5.49014116028706e+01 6.68832379319097e+01 1.00220139623382e+02
C   5.60803538721199e+01 6.69902084374860e+01 1.03351667946334e+02
O   6.04947912607421e+01 6.95690078265393e+01 1.02249115315118e+02
O   5.96283440267958e+01 6.88089874639466e+01 9.99476304167771e+01
O   6.02067368296219e+01 7.07029763482103e+01 9.88877996558511e+01
O   6.04388481488359e+01 7.14848671896504e+01 1.03896645291981e+02
O   6.09317721469022e+01 7.35152048169100e+01 1.03078999320092e+02
O   6.47025247914317e+01 6.83161121645201e+01 9.93537066324932e+01
O   6.48162858270656e+01 6.91104349896910e+01 1.01445004978425e+02
C   6.07553190483396e+01 7.05047468002169e+01 1.01189770229726e+02
C   6.01309139499491e+01 6.99797565119975e+01 9.99013878746970e+01
C   6.00987118353046e+01 7.18342138756845e+01 1.01578850236226e+02
C   6.05328537505667e+01 7.23311553944509e+01 1.02955242992418e+02
C   6.22769659216649e+01 7.05514646170992e+01 1.00976812607779e+02
C   6.27405411781299e+01 6.92825891944070e+01 1.00267545046350e+02
C   6.42062927724995e+01 6.88951753897542e+01 1.00358784391758e+02
H   6.03726657835755e+01 7.01379660730651e+01 1.03081342159548e+02
H   6.22133567541821e+01 6.84447176964646e+01 1.00726041806157e+02
H   6.24500873117297e+01 6.93040922053833e+01 9.92173927163980e+01
H   6.25485050919246e+01 7.14401873698328e+01 1.00406140694985e+02
H   6.27269483332969e+01 7.06178586373405e+01 1.01963094856821e+02
H   5.90223959576370e+01 7.16296891320153e+01 1.01644509373951e+02
H   6.02947594828124e+01 7.25819216290383e+01 1.00812907244269e+02
O   6.54114207445912e+01 6.58238975982958e+01 1.04014799006255e+02
H   6.54151453085443e+01 6.67638785927458e+01 1.04289125977237e+02
H   6.63612562224081e+01 6.57312786403170e+01 1.03760386324935e+02
O   5.88830685626658e+01 6.88984990102832e+01 9.54832647292939e+01
H   5.84877453185471e+01 6.84800617315683e+01 9.62831748113976e+01
H   5.97600860561707e+01 6.91450414634328e+01 9.58307899269275e+01
O   5.18496157534483e+01 6.46154069064484e+01 9.69169327488152e+01
H   5.22535269288029e+01 6.38192089338735e+01 9.65294269323430e+01
H   5.09038268568797e+01 6.43225232185655e+01 9.70152353703895e+01
O   6.45110471450031e+01 7.21527853766374e+01 1.05442578719975e+02
H   6.49663121188438e+01 7.17731188694910e+01 1.06218332672110e+02
H   6.38651647915283e+01 7.14363993832401e+01 1.05253953566454e+02
O   5.80266210032791e+01 6.79852639625973e+01 9.79209096759452e+01
H   5.74580000587384e+01 6.73797999548080e+01 9.84119692895544e+01
H   5.86265758541190e+01 6.82969778983374e+01 9.86314158100745e+01
O   6.39878895840635e+01 6.62516281805493e+01 9.76985945224061e+01
H   6.46519450468145e+01 6.63667963313416e+01 9.69728493806060e+01
H   6.42494521223667e+01 6.69804224212866e+01 9.82998172463096e+01
O   5.19057281259522e+01 6.52235276191578e+01 9.95696432500296e+01
H   5.20362735349211e+01 6.49936205206866e+01 9.86254828538662e+01
H   5.27934463050768e+01 6.55239191158708e+01 9.98270465455973e+01
O   5.19412313713630e+01 7.01153888757109e+01 1.12266463898904e+02
H   5.28096456667877e+01 7.04557159953047e+01 1.12553730542593e+02
H   5.20533132635549e+01 7.01955308835090e+01 1.11287540654652e+02
O   6.40854683308835e+01 6.95515518912204e+01 9.69437732467329e+01
H   6.31167326155313e+01 6.94461213772233e+01 9.69346240267117e+01
H   6.43323914406264e+01 6.90516397932823e+01 9.77554058298125e+01
O   6.12621357976379e+01 6.99435002716391e+01 9.65245642168028e+01
H   6.12582354865135e+01 7.08146170894229e+01 9.60875927941012e+01
H   6.08368879762479e+01 7.01577187374002e+01 9.73862501720903e+01
O   5.30303686559742e+01 6.21722987690710e+01 1.00705140550268e+02
H   5.27764576210818e+01 6.19639963511600e+01 9.97873450388571e+01
H   5.22058687598156e+01 6.25702317564227e+01 1.01041680377516e+02
O   6.72722240302326e+01 6.86533042562943e+01 1.02384683218790e+02
H   6.74341112849069e+01 6.77501972174667e+01 1.02747531469033e+02
H   6.63525772610172e+01 6.85913033990732e+01 1.02034626729228e+02
O   5.04651823708627e+01 6.33738047160841e+01 1.01034331487232e+02
H   5.09549553462934e+01 6.40586893426441e+01 1.00526175906875e+02
H   4.97314369016811e+01 6.39091287822698e+01 1.01384847035001e+02
O   6.18694161855472e+01 7.29398503322953e+01 9.84240850680954e+01
H   6.12959415540401e+01 7.21648859740473e+01 9.86081183443744e+01
H   6.21682341837292e+01 7.31908480145927e+01 9.93242600888322e+01
O   6.50038151216872e+01 6.85175549410830e+01 1.04187811519438e+02
H   6.41987671409073e+01 6.83720186861489e+01 1.04735617513246e+02
H   6.46136963795293e+01 6.87456652161634e+01 1.03321706383597e+02
O   5.41891846999767e+01 7.57737271295542e+01 9.74022766323040e+01
H   5.42680604386325e+01 7.54874851717704e+01 9.83359284841597e+01
H   5.42337635586209e+01 7.49062502837157e+01 9.69605685995343e+01
O   5.19077548766009e+01 6.25777931853329e+01 1.09562158805172e+02
H   5.21968607018137e+01 6.26037204351737e+01 1.10510555673181e+02
H   5.27593751924214e+01 6.27373514833866e+01 1.09123954641552e+02
O   6.31628463159292e+01 7.43219468193633e+01 1.04389334453489e+02
H   6.35405324990047e+01 7.35674694488161e+01 1.04889413420013e+02
H   6.22920968150491e+01 7.39707562346052e+01 1.04098181663864e+02
O   6.06025339257525e+01 7.54257514248302e+01 9.88345333623135e+01
H   6.07539226693878e+01 7.53732320741181e+01 9.97943684249272e+01
H   6.10670178863432e+01 7.46241888480695e+01 9.85267208302312e+01
O   6.23768392795582e+01 7.41003101952642e+01 1.00880226174788e+02
H   6.18093714869433e+01 7.39488979793883e+01 1.01669014311459e+02
H   6.32352936214106e+01 7.42454959546177e+01 1.01325216759925e+02
O   5.97831157448361e+01 7.55562136690365e+01 1.01682758453184e+02
H   5.90075430608996e+01 7.50480229209961e+01 1.01377111444766e+02
H   6.02064450841881e+01 7.48885150204485e+01 1.02267984513125e+02
O   5.78739542472083e+01 7.37606454962014e+01 1.00656066431059e+02
H   5.82957744530721e+01 7.29350506636338e+01 1.00380067340895e+02
H   5.72165512557488e+01 7.34357587731618e+01 1.01287784304501e+02
O   6.49115703297021e+01 7.15231878558816e+01 1.02550839747735e+02
H   6.49132239069037e+01 7.06225144444273e+01 1.02139437611999e+02
H   6.42569468381472e+01 7.13609404946049e+01 1.03257788578890e+02
O   6.49386500612765e+01 7.24265442920403e+01 9.98273543839986e+01
H   6.46857898968134e+01 7.18332885531501e+01 1.00549239353862e+02
H   6.58576667143753e+01 7.26333044079240e+01 1.00081558650522e+02
O   4.75024217201159e+01 6.92819651322783e+01 1.10832497050317e+02
H   4.84253354080160e+01 6.89897204971837e+01 1.10956659362013e+02
H   4.76216953281173e+01 6.98491634098278e+01 1.10045826350926e+02
O   5.14093370240952e+01 7.16875141265079e+01 1.00349599252467e+02
H   5.12381475917605e+01 7.26337815189382e+01 1.00532977218143e+02
H   5.05622405673243e+01 7.12787157397555e+01 1.00582195817420e+02
O   5.31078732304082e+01 6.20168601468509e+01 9.79524229244281e+01
H   5.32057177583245e+01 6.20414513263829e+01 9.69628582494542e+01
H   5.24690163405647e+01 6.12725307834388e+01 9.80353117196386e+01
O   6.97342759150359e+01 5.92141782236993e+01 1.10512973766438e+02
H   6.89031703215166e+01 5.88372720988713e+01 1.10826824624313e+02
H   6.94541167272770e+01 5.98227909904084e+01 1.09824697260001e+02
O   5.62808145954245e+01 5.46487491981317e+01 9.71591805239634e+01
H   5.71520133893132e+01 5.43614716560876e+01 9.68693835454365e+01
H   5.57333912815711e+01 5.44670719526890e+01 9.63705652750378e+01
O   7.05697697466797e+01 5.72887726754014e+01 1.05220918042879e+02
H   7.07891809606132e+01 5.81131923678690e+01 1.05667036454595e+02
H   7.07531288075514e+01 5.74780809303412e+01 1.04295747276528e+02
O   7.38449683332922e+01 6.72608366039037e+01 1.06727620431402e+02
H   7.34101031000877e+01 6.79747128117093e+01 1.07227372543434e+02
H   7.32928418898259e+01 6.72402932951452e+01 1.05921808185595e+02
C   5.70251296102230e+01 6.98464468354448e+01 1.04906908487716e+02
O   5.70954686120418e+01 7.07198282649733e+01 1.05666257547074e+02
H   5.51877017133384e+01 6.91162630664993e+01 1.06923937992697e+02
