# Supplementary material for: Carbon Monoxide Binding to the Iron–Molybdenum Cofactor of Nitrogenase: a Detailed Quantum Mechanics/Molecular Mechanics Investigation
Source: Inorg Chem. 2021 Nov 12;60(23):18031–47. doi: 10.1021/acs.inorgchem.1c02649 (PMC8653219; doi:10.1021/acs.inorgchem.1c02649)
Supplement: Supplementary file 1 — ic1c02649_si_001.zip [file ic1c02649_si_001.zip › geometries/qmmm/E1/co_fe6_val2ile_qm.xyz]

164
coordinates extracted from orca output file
  C     53.706554   72.672186  103.318031
  H     53.824103   73.286428  104.216247
  C     52.566342   71.661286  103.556000
  H     52.834587   71.039031  104.415898
  H     51.590072   72.108489  103.777726
  H     52.443985   70.985739  102.703532
  C     55.008586   71.857262  103.089722
  H     55.002142   71.420439  102.081414
  H     56.492622   73.457802  102.753770
  C     56.350545   72.544889  103.342844
  H     57.168218   71.849772  103.124478
  H     56.461903   72.853863  104.386484
  H     54.957917   70.987896  103.758103
  C     57.572893   72.438900   96.888967
  H     58.358484   72.605083   97.637893
  H     56.965602   73.349827   96.832724
  C     56.730134   71.219505   97.268090
  H     55.763753   71.231694   96.748810
  H     57.220564   70.276859   97.004136
  C     56.507441   71.217203   98.775614
  H     57.451379   70.978119   99.278241
  H     56.188389   72.213324   99.115950
  N     55.531278   70.246815   99.228972
  H     55.859408   69.377825   99.651579
  C     54.261347   70.578467   99.474304
  N     53.728103   71.683380   98.930733
  H     54.163029   72.223844   98.190865
  H     52.795182   71.937162   99.269541
  N     53.518673   69.826918  100.283165
  H     53.884866   68.952196  100.670764
  H     52.553932   70.105559  100.454143
  C     57.994316   72.707085  108.195853
  H     57.957237   71.671148  108.553128
  H     57.135833   72.858942  107.532086
  C     59.278561   72.938861  107.372297
  H     59.059871   72.739237  106.318415
  H     59.607069   73.984739  107.442626
  C     60.440949   72.055072  107.820208
  O     60.803019   72.006118  109.010870
  N     61.032136   71.362129  106.840585
  H     60.708584   71.456816  105.879829
  H     61.799559   70.675643  107.038078
  C     51.056036   72.291578  109.232510
  H     50.860008   71.967856  110.263418
  H     50.259798   71.862417  108.608606
  N     52.841610   70.614379  109.576180
  C     52.407888   71.746527  108.911232
  C     54.060655   70.378343  109.120205
  H     54.705070   69.558313  109.410165
  N     54.447854   71.328591  108.231591
  H     55.275351   71.287942  107.647555
  C     53.393181   72.187163  108.052644
  H     53.414001   72.995661  107.336903
  C     50.974926   68.782220   98.614310
  H     51.840504   68.114028   98.670558
  H     51.303049   69.756908   98.237147
  C     50.289097   68.917853   99.963453
  C     49.289582   69.894166  100.163123
  H     49.008940   70.533232   99.323137
  C     48.776973   70.175007  101.430608
  H     48.077564   70.993246  101.586307
  C     49.216212   69.420478  102.533381
  O     48.826955   69.786184  103.762850
  H     49.267749   69.205108  104.435301
  C     50.614539   68.098384  101.049084
  H     51.344033   67.300280  100.932705
  C     50.057131   68.321381  102.308227
  H     50.354241   67.699278  103.145642
  C     49.833409   65.064797  104.795369
  H     50.237772   64.752088  103.828887
  H     49.137865   65.893600  104.634238
  S     51.232408   65.580799  105.881024
  C     50.340013   67.370311  109.942099
  O     50.006797   68.206102  110.788213
  N     50.292761   67.585028  108.607274
  H     50.543506   66.832232  107.960654
  C     49.993326   68.899869  108.060687
  H     50.445964   69.629763  108.741855
  C     50.599424   69.139726  106.674002
  H     50.469422   70.195447  106.405385
  H     51.680710   68.955659  106.740543
  O     50.035232   68.364129  105.624502
  H     50.526406   67.503784  105.582756
  C     57.084745   60.666220  103.121093
  H     57.656525   61.490518  103.563707
  H     57.772943   59.996000  102.601299
  C     56.048619   61.213005  102.111293
  H     55.803733   60.433736  101.378318
  H     55.097930   61.504823  102.580397
  C     56.571852   62.450648  101.375649
  H     56.649918   63.288386  102.079535
  H     57.576263   62.265380  100.986838
  N     55.691029   62.800214  100.266452
  H     54.677629   62.683122  100.435443
  C     56.084308   63.406682   99.144730
  N     57.374466   63.686347   98.939936
  H     58.024372   63.689521   99.715035
  H     57.709924   64.130776   98.086561
  N     55.180206   63.721721   98.203100
  H     54.314771   63.159531   98.163633
  H     55.519088   64.046420   97.307799
  C     61.221913   66.229009   99.523555
  H     62.056617   66.587088   98.926037
  H     60.445548   66.993363   99.470929
  N     61.106946   66.842692  101.975939
  C     61.698801   66.131752  100.938064
  C     61.926666   66.758565  103.031442
  H     61.799059   67.223504  104.005192
  N     63.000614   66.007037  102.716405
  H     63.831478   65.846033  103.315477
  C     62.880089   65.606070  101.406478
  H     63.620104   65.000267  100.909717
  Mo    59.119848   67.911567  101.938895
  Fe    53.004788   65.923652  104.477668
  Fe    54.818590   67.757904  104.655821
  Fe    54.364373   66.570449  102.333479
  Fe    55.541516   65.246919  104.251531
  Fe    57.842641   66.074758  103.330412
  Fe    57.225716   68.555234  103.706164
  Fe    56.637797   67.368677  101.491189
  S     54.609858   65.994783  106.122127
  S     52.964408   67.939747  103.367015
  S     53.770355   64.466637  102.976140
  S     59.157478   67.670215  104.240667
  S     57.348618   69.488024  101.725614
  S     58.272437   65.922151  101.125985
  S     54.200396   69.386187  106.053879
  S     57.412511   64.106398  104.367438
  S     54.901411   66.883238  100.220139
  C     56.080354   66.990208  103.351667
  O     60.494791   69.569007  102.249115
  O     59.628344   68.808987   99.947630
  O     60.206737   70.702976   98.887799
  O     60.438848   71.484867  103.896645
  O     60.931772   73.515204  103.078999
  O     64.702524   68.316112   99.353706
  O     64.816286   69.110435  101.445004
  C     60.755319   70.504746  101.189770
  C     60.130914   69.979756   99.901387
  C     60.098712   71.834214  101.578850
  C     60.532853   72.331155  102.955242
  C     62.276966   70.551464  100.976812
  C     62.740541   69.282589  100.267545
  C     64.206292   68.895175  100.358784
  H     60.372665   70.137966  103.081342
  H     62.213356   68.444717  100.726041
  H     62.450087   69.304092   99.217392
  H     62.548505   71.440187  100.406140
  H     62.726948   70.617858  101.963094
  H     59.022396   71.629689  101.644509
  H     60.294759   72.581921  100.812907
  C     57.025129   69.846446  104.906908
  O     57.095468   70.719828  105.666257
  H     55.187701   69.116263  106.923937
  H     60.822093   65.307981   99.099388
  H     49.275942   64.211065  105.180647
  H     57.897106   73.383873  109.044720
  H     51.002707   73.375299  109.128726
  H     53.553620   73.372896  102.497249
  H     58.121603   72.328157   95.953702
  H     56.595728   60.138528  103.939916
  H     50.245456   68.347867   97.930733
  H     50.648348   66.365832  110.231960
  H     48.929945   69.134625  108.107362
