# Supplementary material for: Carbon Monoxide Binding to the Iron–Molybdenum Cofactor of Nitrogenase: a Detailed Quantum Mechanics/Molecular Mechanics Investigation
Source: Inorg Chem. 2021 Nov 12;60(23):18031–47. doi: 10.1021/acs.inorgchem.1c02649 (PMC8653219; doi:10.1021/acs.inorgchem.1c02649)
Supplement: Supplementary file 1 — ic1c02649_si_001.zip [file ic1c02649_si_001.zip › geometries/qmmm/E1/co_fe6fe2_active.xyz]

1002
coordinates written in Ang with frag_edit.py 
N   6.84003763604816e+01 6.97258019201949e+01 1.09579519946825e+02
H   6.79989005246595e+01 6.90310861598505e+01 1.10190720984168e+02
C   6.79215897064509e+01 6.96610421705564e+01 1.08223662052095e+02
H   6.86261064556796e+01 7.01511154748816e+01 1.07567821708543e+02
C   6.78279961823131e+01 6.81817163490760e+01 1.07833682630892e+02
H   6.72600210114684e+01 6.76631942768070e+01 1.08637822838380e+02
C   6.70793967213572e+01 6.79583515321555e+01 1.06506585984922e+02
H   6.70351265876141e+01 6.68777636891323e+01 1.06255169534967e+02
H   6.60309425512153e+01 6.83181594858248e+01 1.06561082249960e+02
H   6.76020697662571e+01 6.84547435760607e+01 1.05666015801234e+02
C   6.92509530833055e+01 6.75592250410507e+01 1.07776449068914e+02
H   6.97512538784206e+01 6.79554596588212e+01 1.06865006833645e+02
H   6.98374826633803e+01 6.78661228432001e+01 1.08669284247588e+02
C   6.92749814155090e+01 6.60269199352511e+01 1.07730779928687e+02
H   6.87654430867018e+01 6.56505995080099e+01 1.06817355380021e+02
H   7.03194487909869e+01 6.56501755195718e+01 1.07720020291884e+02
H   6.87626100035020e+01 6.56061337512327e+01 1.08621246410726e+02
C   6.66085119191496e+01 7.04377177499570e+01 1.08109981403933e+02
O   6.62023157423031e+01 7.08133216197635e+01 1.07011803960616e+02
N   6.59524419077730e+01 7.07576544464514e+01 1.09250647206580e+02
H   6.63487412228302e+01 7.05090270740738e+01 1.10136422950403e+02
C   6.46986051107639e+01 7.14968976663305e+01 1.09332446869889e+02
H   6.39391466096062e+01 7.09029034050577e+01 1.08846433073626e+02
C   6.42728329654604e+01 7.17365376111551e+01 1.10802075617274e+02
H   6.51540032555255e+01 7.21635334660581e+01 1.11335666889720e+02
H   6.34572248117211e+01 7.24973645044287e+01 1.10871741867871e+02
C   6.37459743664202e+01 7.05224740788862e+01 1.11582590054082e+02
H   6.27355224380954e+01 7.02570582690395e+01 1.11200588615146e+02
H   6.44156802007530e+01 6.96432509241119e+01 1.11452923055613e+02
C   6.36995511445376e+01 7.09078686255496e+01 1.13061983179986e+02
H   6.47421442387989e+01 7.09201216095594e+01 1.13448490954657e+02
H   6.32468047250820e+01 7.19197696887122e+01 1.13175210070709e+02
N   6.28881570696725e+01 6.99233969516146e+01 1.13832734191397e+02
H   6.26018193213879e+01 6.90629501569003e+01 1.13394247495856e+02
C   6.27025602072619e+01 7.00424737378439e+01 1.15138828245186e+02
N   6.31689638067150e+01 7.10557550654639e+01 1.15834324724226e+02
H   6.38102963219544e+01 7.16819287065778e+01 1.15400922579372e+02
H   6.29650734304228e+01 7.10672487323778e+01 1.16814457906149e+02
N   6.20647542610263e+01 6.91114477388402e+01 1.15808251023972e+02
H   6.18749022725282e+01 6.82328364524493e+01 1.15355143099780e+02
H   6.22316063877933e+01 6.90376845101906e+01 1.16792024741552e+02
C   6.46572870595974e+01 7.28780380407670e+01 1.08692493012726e+02
O   6.56662923822230e+01 7.35738499058225e+01 1.08567648509436e+02
N   6.34289570200513e+01 7.33085790800195e+01 1.08345909372556e+02
H   6.26479913593562e+01 7.26957712198454e+01 1.08494959237526e+02
C   6.30900329554486e+01 7.46504827139226e+01 1.07899550623939e+02
H   6.39860422680294e+01 7.52101040920339e+01 1.07676899110601e+02
H   6.24341414151517e+01 7.45542782519654e+01 1.07047564897791e+02
C   6.23394396040264e+01 7.53833344438897e+01 1.08981096432672e+02
O   6.26121304815338e+01 7.52030954621217e+01 1.10168833249011e+02
N   5.80307403665708e+01 7.81324126545657e+01 1.05721860902197e+02
H   5.87455562584956e+01 7.82197684268709e+01 1.06422603984443e+02
C   5.81796416705683e+01 7.70082361910379e+01 1.04819060134250e+02
H   5.81762390634454e+01 7.73898297643330e+01 1.03808064172746e+02
C   5.95247005830186e+01 7.63011924957994e+01 1.05080243740840e+02
H   5.96944879178413e+01 7.54814216190134e+01 1.04351795179740e+02
H   6.03599168732794e+01 7.70303261048048e+01 1.04986202743035e+02
H   5.95636224182324e+01 7.58742635144452e+01 1.06101045102017e+02
C   5.70210329981123e+01 7.60219249544066e+01 1.04921264868937e+02
O   5.64889498829603e+01 7.55565817576193e+01 1.03917476949026e+02
N   5.65495604370493e+01 7.57295745876463e+01 1.06149369076408e+02
H   5.70437739103662e+01 7.60966550507242e+01 1.06942099603867e+02
C   5.53740814819982e+01 7.48879918171446e+01 1.06377605479665e+02
H   5.54503095021487e+01 7.40064732100724e+01 1.05756046678799e+02
H   5.53643448304336e+01 7.46450554503777e+01 1.07423018495880e+02
C   5.40375318520992e+01 7.55355617554505e+01 1.06088073169516e+02
O   5.30162998060279e+01 7.48634353953064e+01 1.05972763652274e+02
N   5.39965292920804e+01 7.68693685542638e+01 1.05972732222720e+02
H   5.48375590378748e+01 7.73894818994633e+01 1.06119571929553e+02
C   5.27790303446934e+01 7.76210886884982e+01 1.05703624878391e+02
H   5.19144156247621e+01 7.70080676890926e+01 1.05917651524355e+02
C   5.26923350008873e+01 7.88794767494597e+01 1.06592559624453e+02
H   5.26332702374609e+01 7.85457806880376e+01 1.07653407333287e+02
H   5.36202069344616e+01 7.94833598586240e+01 1.06481978229115e+02
O   5.15477169933455e+01 7.96812012713525e+01 1.06298858537588e+02
H   5.17770022945589e+01 8.02925742630498e+01 1.05570941329458e+02
C   5.26663374146447e+01 7.80316224756097e+01 1.04253606684391e+02
O   5.17783983958513e+01 7.75862889405263e+01 1.03528092513234e+02
N   5.52076547062550e+01 7.75768606100689e+01 1.01849983391889e+02
H   5.56962252504210e+01 7.78245919939363e+01 1.02685470393412e+02
C   5.58168581998957e+01 7.65687866963877e+01 1.00999685428046e+02
H   5.59474790648508e+01 7.69867583539052e+01 1.00019602314071e+02
H   5.67494037765125e+01 7.62764854360565e+01 1.01456019971982e+02
C   5.49674838547154e+01 7.53497938551668e+01 1.00870148007978e+02
O   5.47689945053145e+01 7.48078318682351e+01 9.97846215234509e+01
N   5.44462954846425e+01 7.48947372635793e+01 1.02011288363397e+02
H   5.47313293034233e+01 7.53232150824613e+01 1.02868705833588e+02
C   5.35386463061925e+01 7.37798570664596e+01 1.02088217593446e+02
H   5.37008927772105e+01 7.31524555341340e+01 1.01219066690485e+02
C   5.38251937429489e+01 7.28872730669978e+01 1.03270456176291e+02
H   5.37868011277024e+01 7.35313224308510e+01 1.04152080977750e+02
C   5.28610203714731e+01 7.17096516186682e+01 1.03470375423721e+02
H   5.31704562336312e+01 7.11404699476343e+01 1.04351142077025e+02
H   5.18181878568853e+01 7.20134652058640e+01 1.03628174925335e+02
H   5.28869126105568e+01 7.10199962612983e+01 1.02622360747355e+02
C   5.52763079447023e+01 7.23962501873634e+01 1.03082163509210e+02
H   5.60086511185694e+01 7.32142788797816e+01 1.03103231107519e+02
H   5.55605884245255e+01 7.17313535544544e+01 1.03894310256203e+02
H   5.53924313052229e+01 7.18227497518908e+01 1.02152735116653e+02
C   5.21011521210274e+01 7.42292460450219e+01 1.01946616584790e+02
O   5.16178262830741e+01 7.42789906133009e+01 1.00826715767190e+02
N   5.13283022865617e+01 7.45451213382945e+01 1.02999269201525e+02
H   5.17213349285921e+01 7.45997818352882e+01 1.03914996060856e+02
C   4.98651606088141e+01 7.46208127746889e+01 1.02899661080155e+02
H   4.95304424568720e+01 7.36264801421302e+01 1.02638407204959e+02
C   4.92509362272558e+01 7.49262726846096e+01 1.04262828496266e+02
H   4.97117198151889e+01 7.58599778146535e+01 1.04657590693414e+02
C   4.77192841033210e+01 7.51149459523836e+01 1.04173034364823e+02
H   4.72769357481986e+01 7.51330359008806e+01 1.05192357887248e+02
H   4.74509453293078e+01 7.60679892710188e+01 1.03670181963918e+02
H   4.72571956923159e+01 7.42758725140767e+01 1.03612958569644e+02
C   4.95769735199624e+01 7.37650255175046e+01 1.05227493482872e+02
H   4.92140617057274e+01 7.27996452675172e+01 1.04814868346201e+02
H   5.06669036535378e+01 7.36819301991218e+01 1.05417099017746e+02
H   4.90718357328003e+01 7.39252545483325e+01 1.06205178687236e+02
C   4.92652052823836e+01 7.55226917630854e+01 1.01802362006042e+02
O   4.84555457464961e+01 7.50808617676196e+01 1.00988805199625e+02
N   5.04465675068821e+01 7.60065585381066e+01 9.70762283692558e+01
C   5.08478961134786e+01 7.51307919628111e+01 9.81727271757658e+01
H   5.00934339263289e+01 7.52327034784145e+01 9.89829906849345e+01
H   5.18578478938174e+01 7.53791962679381e+01 9.85677813435489e+01
C   4.98467614647129e+01 7.52365100261466e+01 9.59990227183543e+01
H   5.05015912606320e+01 7.52945038197477e+01 9.51420505151761e+01
C   4.97029073892541e+01 7.38211056105784e+01 9.65842904070682e+01
H   4.87387198049272e+01 7.37150437148814e+01 9.71340834910178e+01
H   4.97545526888104e+01 7.30257017087253e+01 9.58189748786504e+01
C   5.08019642589630e+01 7.37175604377636e+01 9.76223323622423e+01
H   5.05518876031071e+01 7.29650968107327e+01 9.83942131424526e+01
H   5.17720791059044e+01 7.34683072312391e+01 9.71648408428761e+01
C   4.84788441136587e+01 7.56916470435921e+01 9.55646671346564e+01
O   4.80725468116894e+01 7.52495270824610e+01 9.44891888166237e+01
N   5.91713860503615e+01 7.34316625708031e+01 9.52861933350876e+01
H   5.87554122226982e+01 7.43386032094522e+01 9.53969625310167e+01
C   5.83416242233250e+01 7.22909174057306e+01 9.55815192071912e+01
H   5.89553823943006e+01 7.14054154323897e+01 9.56938622062043e+01
C   5.75650506801416e+01 7.24687427419214e+01 9.68934778748880e+01
H   5.83467623281856e+01 7.26484676176101e+01 9.76432724863477e+01
H   5.69580454538148e+01 7.33787009377682e+01 9.68193693836437e+01
C   5.67194095202272e+01 7.12594659347832e+01 9.72951241984342e+01
H   5.57674387084212e+01 7.12427742388687e+01 9.67496733948390e+01
H   5.72260217264540e+01 7.03117211300382e+01 9.70834156072582e+01
C   5.64512819146752e+01 7.13233296396769e+01 9.87943476717346e+01
H   5.73822531885916e+01 7.11129967196271e+01 9.93334441462588e+01
H   5.61206807874480e+01 7.23318538281878e+01 9.90816249290189e+01
N   5.54675123753246e+01 7.03658234540722e+01 9.92642469792567e+01
H   5.58004558668231e+01 6.95190991649285e+01 9.97272717632694e+01
C   5.41972315266622e+01 7.07030292551844e+01 9.95034449419056e+01
N   5.36556946103249e+01 7.17890542369115e+01 9.89299095897045e+01
H   5.40902323715942e+01 7.23115906036369e+01 9.81758717068270e+01
H   5.27231753218844e+01 7.20477633859729e+01 9.92601579920509e+01
N   5.34584446048396e+01 6.99770217333115e+01 1.00338143136004e+02
H   5.38116624566917e+01 6.90947948542191e+01 1.00720853829961e+02
H   5.24872161815753e+01 7.02535650744522e+01 1.00484883617927e+02
C   5.73800793762765e+01 7.20235110727203e+01 9.44507124608383e+01
O   5.66524135763848e+01 7.29064657601174e+01 9.39955837106665e+01
N   5.73628338889811e+01 7.07738965516724e+01 9.39518304297976e+01
H   5.79166914607254e+01 7.00595546496556e+01 9.44005481740728e+01
C   5.66930052853496e+01 7.03752245087507e+01 9.27291904922334e+01
H   5.67458183879497e+01 7.11943756914495e+01 9.20245799407485e+01
C   5.74071150602765e+01 6.91540362740857e+01 9.21108643229053e+01
H   5.74252734275118e+01 6.83359124338260e+01 9.28657684632550e+01
H   5.68585132495960e+01 6.87785235821836e+01 9.12181087941336e+01
C   5.88455473924042e+01 6.94707423789360e+01 9.16767761610515e+01
H   5.88412791091461e+01 7.01758765378718e+01 9.08153909314514e+01
H   5.93814938014472e+01 6.99798174364074e+01 9.25103675798376e+01
C   5.96582333093839e+01 6.82216245833547e+01 9.13384576846238e+01
H   6.07273951857474e+01 6.84882966230693e+01 9.12429763554514e+01
H   5.95589927843172e+01 6.74864724944613e+01 9.21653317398578e+01
N   5.91742530823120e+01 6.76829840984894e+01 9.00257729732219e+01
H   5.93222903048055e+01 6.82407008093973e+01 8.91822646759041e+01
C   5.86197916445904e+01 6.64922603987773e+01 8.98467947142125e+01
N   5.85265108122186e+01 6.55828533814587e+01 9.07913923227398e+01
H   5.89904179351476e+01 6.57278399029046e+01 9.16663152712885e+01
H   5.82636114413103e+01 6.46541873727393e+01 9.05076802076828e+01
N   5.81877812972240e+01 6.61677231605495e+01 8.86474536590595e+01
H   5.80094519717691e+01 6.69365346989049e+01 8.80179680052558e+01
H   5.76454980443770e+01 6.53344638656118e+01 8.85268907381996e+01
C   5.52255387947256e+01 7.00591105726599e+01 9.29223152698412e+01
O   5.47133504540159e+01 6.90418070459276e+01 9.24621948366492e+01
N   5.45042407893208e+01 7.09676067547503e+01 9.35916728493960e+01
H   5.49931343116866e+01 7.17706068808922e+01 9.39382554325074e+01
C   5.30755779926938e+01 7.08929705687364e+01 9.38124953184110e+01
H   5.28138270681268e+01 6.98576863915266e+01 9.39960037665855e+01
C   5.26571179232120e+01 7.16981060564586e+01 9.50806092944796e+01
H   5.15742505832024e+01 7.19248359166339e+01 9.50725070138859e+01
H   5.28493272850369e+01 7.10452392612624e+01 9.59619476855694e+01
C   5.34671436184590e+01 7.29744346591622e+01 9.53230044839523e+01
O   5.41009446879241e+01 7.31452000998061e+01 9.63700588024265e+01
N   5.34505797830693e+01 7.39104150906664e+01 9.43536579195961e+01
H   5.29032353723350e+01 7.37371958329023e+01 9.35347813082033e+01
H   5.40511123020414e+01 7.47048099986969e+01 9.44569161371448e+01
C   5.23220260136415e+01 7.12960540576112e+01 9.25428864109022e+01
O   5.20981141890935e+01 7.24774315933830e+01 9.22623742749804e+01
N   6.00990730266408e+01 7.46523176121731e+01 1.13601768783198e+02
H   5.93031330414258e+01 7.52530552622957e+01 1.13667192271716e+02
C   6.02147656483059e+01 7.39261550487039e+01 1.12354790781615e+02
H   6.11569974221893e+01 7.41690771199389e+01 1.11885759607850e+02
C   6.00615256502848e+01 7.23921977504959e+01 1.12583638157420e+02
H   6.02298844220476e+01 7.18439796099126e+01 1.11631828922896e+02
H   6.08489590503367e+01 7.20439561930991e+01 1.13286408047663e+02
O   5.87743189738080e+01 7.20763552329453e+01 1.13136191914456e+02
H   5.89148088868395e+01 7.13783281004981e+01 1.13818891508260e+02
C   5.90894943610112e+01 7.43467105718850e+01 1.11427449260429e+02
O   5.82911674197632e+01 7.52262935904275e+01 1.11747015034630e+02
N   5.89475288894257e+01 7.36386312301778e+01 1.10288633032980e+02
H   5.96758583867646e+01 7.30018063470538e+01 1.09993324810130e+02
C   5.78107401119040e+01 7.36803637207918e+01 1.09384678755278e+02
H   5.76920775317509e+01 7.46891173893021e+01 1.09033961020311e+02
C   5.80011569369952e+01 7.27330489775088e+01 1.08161739603084e+02
H   5.79858503973289e+01 7.16918778994904e+01 1.08504140366123e+02
H   5.71531876717095e+01 7.28553164399427e+01 1.07478598549465e+02
C   5.93045133137589e+01 7.30171677534575e+01 1.07380789635962e+02
H   5.91181575840313e+01 7.28470309493639e+01 1.06315051549528e+02
H   5.96117480478418e+01 7.40661154224535e+01 1.07493062155180e+02
C   6.04697689369123e+01 7.21401651020896e+01 1.07834010129669e+02
O   6.07904046547182e+01 7.20439472499916e+01 1.09032945018693e+02
N   6.11248230932526e+01 7.15077284283035e+01 1.06849805035563e+02
H   6.08436803234905e+01 7.16458132582815e+01 1.05881922640514e+02
H   6.18557925614090e+01 7.07850104391931e+01 1.07051011890171e+02
C   5.64855779050182e+01 7.33308800273434e+01 1.10024555126358e+02
O   5.54365171924641e+01 7.38341488946812e+01 1.09626995930971e+02
N   5.64893205360242e+01 7.24832000077733e+01 1.11071770137386e+02
H   5.73680701057873e+01 7.21627199640453e+01 1.11427594662850e+02
C   5.52730839627191e+01 7.19910805708432e+01 1.11698909727904e+02
H   5.47496124838783e+01 7.14327103187613e+01 1.10940134453644e+02
C   5.55269848509486e+01 7.10139741150742e+01 1.12869969981533e+02
H   5.59573371487352e+01 7.00727861505340e+01 1.12461769597406e+02
H   5.62603328138856e+01 7.14442532606986e+01 1.13586118636313e+02
O   5.43159332426346e+01 7.07026588169278e+01 1.13558825181538e+02
H   5.41520942085236e+01 7.13994649892956e+01 1.14230519897993e+02
C   5.42881895216357e+01 7.30414500954112e+01 1.12161908516819e+02
O   5.30995548679645e+01 7.29671604693265e+01 1.11852969749613e+02
N   5.21893126076822e+01 7.45640534886912e+01 1.09507182473851e+02
H   5.29723896664009e+01 7.40333536324061e+01 1.09836142122820e+02
C   5.09994072409004e+01 7.38101899503797e+01 1.09109192072434e+02
H   5.07888737984001e+01 7.40203619964949e+01 1.08065163654596e+02
C   5.10600776706441e+01 7.22739778994668e+01 1.09365669549088e+02
H   5.10095547750520e+01 7.20445331030978e+01 1.10437928837936e+02
H   5.01709269141099e+01 7.18260545992285e+01 1.08896890921906e+02
N   5.27481604004891e+01 7.05003183900356e+01 1.09611441344990e+02
C   5.23082669327846e+01 7.16017669988372e+01 1.08901126490515e+02
C   5.38172195072939e+01 7.00593350611604e+01 1.08963090982969e+02
H   5.44213078053949e+01 6.92030867459537e+01 1.09236335978265e+02
N   5.40904403084988e+01 7.08287590556934e+01 1.07884395970483e+02
H   5.47756721130289e+01 7.06401500475084e+01 1.07146433064442e+02
C   5.31322709883718e+01 7.18107466313648e+01 1.07814083767096e+02
H   5.31157261173841e+01 7.25470088784565e+01 1.07020887292821e+02
C   4.98044898513284e+01 7.42262024790517e+01 1.09932261655069e+02
O   4.87286392898246e+01 7.45322903566633e+01 1.09431104311844e+02
N   4.53231600520447e+01 6.68325859595976e+01 1.02431411536905e+02
H   4.50888074654512e+01 6.76612008273251e+01 1.01916018712338e+02
C   4.67486872179218e+01 6.66187876842232e+01 1.02660667132688e+02
H   4.72142247875893e+01 6.75888457037280e+01 1.02602266298792e+02
H   4.68949820988657e+01 6.61549148573533e+01 1.03626968122044e+02
C   4.74383603211578e+01 6.57570241105013e+01 1.01631686549207e+02
O   4.82788230752216e+01 6.49247454453173e+01 1.01971408446156e+02
N   4.71314439526894e+01 6.59521376854655e+01 1.00338571992384e+02
H   4.64243856445747e+01 6.66159018219403e+01 1.00092525672452e+02
C   4.79405312468049e+01 6.54281227792520e+01 9.92529871375755e+01
H   4.88920917733351e+01 6.50935199661125e+01 9.96457342220807e+01
C   4.72802207432884e+01 6.42320203986996e+01 9.85140208351726e+01
H   4.70161147743923e+01 6.34554838333893e+01 9.92626421994309e+01
H   4.63522092072415e+01 6.45578069876112e+01 9.80077075338631e+01
C   4.81815388696582e+01 6.35790857743760e+01 9.74760044396610e+01
O   4.93232226305218e+01 6.40515724088114e+01 9.72373736418763e+01
O   4.77337498497823e+01 6.25529857447069e+01 9.69021546618268e+01
C   4.82519314788581e+01 6.66025969421483e+01 9.83468032584242e+01
O   4.73748223970797e+01 6.73042563284276e+01 9.78440509076696e+01
N   4.95420379331771e+01 6.68941563442881e+01 9.81670301748403e+01
H   5.02461277861668e+01 6.62849569436946e+01 9.85376813191524e+01
C   4.99665356082897e+01 6.81843987094853e+01 9.76674637885451e+01
H   4.91244135944752e+01 6.88656050828294e+01 9.76224722466062e+01
C   5.09987577219074e+01 6.87950111844462e+01 9.86187421204753e+01
H   5.18700787021358e+01 6.81332799696493e+01 9.86629010015939e+01
H   5.13161030162404e+01 6.97739290464328e+01 9.82427540296250e+01
C   5.03247192795381e+01 6.89170700948540e+01 9.99749539225281e+01
C   4.93021761472880e+01 6.98669992179048e+01 1.00180730811309e+02
H   4.90053493587431e+01 7.05025613045950e+01 9.93435617948830e+01
C   4.87813162486237e+01 7.01262680293058e+01 1.01449324286784e+02
H   4.80604397998108e+01 7.09248093543625e+01 1.01610818301074e+02
C   4.92348711296924e+01 6.93707394365374e+01 1.02545264551211e+02
O   4.88288705741616e+01 6.97116415747505e+01 1.03776766031655e+02
H   4.92795634945266e+01 6.91364045310026e+01 1.04446075615428e+02
C   5.06714119550249e+01 6.80984168231936e+01 1.01055233829074e+02
H   5.14216473926323e+01 6.73204230204778e+01 1.00934354289757e+02
C   5.01025577827718e+01 6.82941614839678e+01 1.02313240209582e+02
H   5.04046714402462e+01 6.76674977611066e+01 1.03145093323896e+02
C   5.04682570076326e+01 6.81272592140183e+01 9.62629285448046e+01
O   5.10317440557501e+01 6.90790320184219e+01 9.57257265244589e+01
N   5.01752950012810e+01 6.69989892938724e+01 9.56048185827394e+01
H   4.97623767436466e+01 6.62478011489490e+01 9.61249315110431e+01
C   5.03209661128665e+01 6.68220671640933e+01 9.41867285507901e+01
H   5.00073912245883e+01 6.58032460105908e+01 9.40228440050080e+01
C   4.94177142702465e+01 6.78170664810432e+01 9.33987105228027e+01
H   4.84434087007062e+01 6.78883485186436e+01 9.39272838388332e+01
H   4.98594725858990e+01 6.88295202160065e+01 9.33221686980842e+01
C   4.90846403750518e+01 6.72384387198360e+01 9.20435608518877e+01
O   4.89017427511343e+01 6.60240060211297e+01 9.19605729282307e+01
N   4.89215663775312e+01 6.80473447690974e+01 9.09853793302325e+01
H   4.89566444728355e+01 6.90463815221522e+01 9.11162247315882e+01
H   4.86562098605495e+01 6.76599510083195e+01 9.01048390046293e+01
C   5.17612138180891e+01 6.68865976170171e+01 9.37254320587084e+01
O   5.20627893315194e+01 6.74411555587419e+01 9.26695189513516e+01
N   5.26872525619043e+01 6.62876392134695e+01 9.44972588891582e+01
H   5.24310190705425e+01 6.58516737857205e+01 9.53648373932558e+01
C   5.40998613535592e+01 6.62770538077807e+01 9.41670321153194e+01
H   5.43749718385238e+01 6.72796597153294e+01 9.38970835539844e+01
C   5.49922826428627e+01 6.58845868105210e+01 9.53369682730443e+01
H   5.47961689442783e+01 6.48162996033228e+01 9.55941812958215e+01
C   5.64779771755210e+01 6.60277125399928e+01 9.49332860098274e+01
H   5.67527274380337e+01 6.53281303149951e+01 9.41185654546465e+01
H   5.66975458752892e+01 6.70644976326374e+01 9.46055778302982e+01
H   5.71285672041520e+01 6.58040583667085e+01 9.58037148340084e+01
C   5.46860883372892e+01 6.67377844234462e+01 9.65966565461058e+01
H   5.36926838549562e+01 6.64525648075816e+01 9.70064598770029e+01
H   5.54343385892065e+01 6.64836064420315e+01 9.73808058638158e+01
C   5.47032224003690e+01 6.82570532880223e+01 9.63767345162342e+01
H   5.39245900944367e+01 6.85671001501076e+01 9.56492691796240e+01
H   5.44919826163479e+01 6.87737807884331e+01 9.73355394476604e+01
H   5.56951465579229e+01 6.85955393527358e+01 9.60101817534104e+01
C   5.43378494025047e+01 6.54070833390501e+01 9.29468636523330e+01
O   5.42730469587436e+01 6.41831628641728e+01 9.29777916611509e+01
N   5.09161580861855e+01 6.34751851071225e+01 9.21998526754007e+01
H   5.17765472333224e+01 6.39338804349577e+01 9.24004768889338e+01
C   5.04857618474723e+01 6.25307164688607e+01 9.32103607721749e+01
H   5.07421851777693e+01 6.15778345199690e+01 9.28203554347915e+01
C   5.12598591122115e+01 6.28090577759071e+01 9.45122532272412e+01
H   5.15101828978030e+01 6.38858583940591e+01 9.45407739144528e+01
H   5.06689826074449e+01 6.25688324750641e+01 9.54202556655712e+01
C   5.25396546655069e+01 6.20112511651965e+01 9.46110042744746e+01
O   5.26718374012531e+01 6.09319540351698e+01 9.39815255081414e+01
O   5.33663455532676e+01 6.24178057033622e+01 9.54690833854130e+01
C   4.89916416503406e+01 6.24803335549240e+01 9.35110502739658e+01
O   4.83734260626554e+01 6.14294242200063e+01 9.36862050182564e+01
N   4.31013225227857e+01 6.92442135155031e+01 9.89055514036323e+01
H   4.29484740617278e+01 6.83054129399343e+01 9.92318667443911e+01
C   4.38261351883191e+01 7.01338551134875e+01 9.97859420851685e+01
H   4.37414346421891e+01 7.11436722369825e+01 9.94392686529452e+01
C   4.32549371689351e+01 7.01657492224436e+01 1.01228505395102e+02
H   4.32496485033523e+01 6.91439904741766e+01 1.01643581721334e+02
H   4.39506438684277e+01 7.07707781932811e+01 1.01852569376448e+02
C   4.18820434471566e+01 7.07449928931738e+01 1.01393879567360e+02
C   4.07458516123409e+01 7.05035065115473e+01 1.00661662077511e+02
H   4.07008311739849e+01 6.98743936191108e+01 9.97815245358606e+01
N   3.96874521736975e+01 7.11764043940321e+01 1.01222802375758e+02
H   3.87507551016174e+01 7.12117075195616e+01 1.00906249912789e+02
C   4.01039807214906e+01 7.18502771777781e+01 1.02324780843751e+02
C   4.14892960671199e+01 7.16175482806083e+01 1.02467000888886e+02
C   4.21795687941543e+01 7.22193669112929e+01 1.03518092301598e+02
H   4.32433446950985e+01 7.20832297366163e+01 1.03635128024909e+02
C   4.14741636801055e+01 7.30268820247282e+01 1.04409312216497e+02
H   4.20122011235130e+01 7.35161596373506e+01 1.05211061960497e+02
C   3.93963969337477e+01 7.26300476403121e+01 1.03224119371092e+02
H   3.83408879082200e+01 7.28040563568726e+01 1.03096472171768e+02
C   4.01019765639481e+01 7.32172253847700e+01 1.04276422505923e+02
H   3.95812940085345e+01 7.38450107519475e+01 1.04986772227347e+02
C   4.52958608471538e+01 6.97274825020759e+01 9.98336483697556e+01
O   4.56370212796753e+01 6.87022131547239e+01 1.00414946568686e+02
N   4.62511923112598e+01 7.04880170827705e+01 9.92721347829123e+01
H   4.71869787232656e+01 7.01950789289877e+01 9.94521401256915e+01
C   4.60907802811426e+01 7.17238648251334e+01 9.85159012285527e+01
H   4.50571848295527e+01 7.18861038473916e+01 9.83195471994377e+01
C   4.66494710713770e+01 7.29649617677893e+01 9.92614112579475e+01
H   4.65060230876618e+01 7.38853828325013e+01 9.86548129411174e+01
H   4.60710640842373e+01 7.30883581633655e+01 1.00202842400775e+02
O   4.80252101143458e+01 7.28254580311480e+01 9.96139785485844e+01
H   4.82493115892072e+01 7.36542165840627e+01 1.00085163637730e+02
C   4.66602046816652e+01 7.16673544134016e+01 9.71246094781930e+01
O   4.66187137179482e+01 7.26508281209348e+01 9.63874988288883e+01
N   4.54345034229473e+01 6.21080027425819e+01 1.03863489922117e+02
H   4.52520173705440e+01 6.30134892377341e+01 1.03466363506870e+02
C   4.66748742772627e+01 6.14415122033248e+01 1.03530700361586e+02
H   4.65634604721436e+01 6.03785723592547e+01 1.03703780173183e+02
C   4.70788574591112e+01 6.16180477480525e+01 1.02052992554731e+02
H   4.61605811283990e+01 6.15404599990807e+01 1.01432899979011e+02
H   4.75268918136340e+01 6.26039641823633e+01 1.01829879136799e+02
N   4.92899290126846e+01 6.06312099954124e+01 1.01241639249587e+02
H   4.98084903032807e+01 6.14943198014548e+01 1.01169409407518e+02
C   4.79757274438137e+01 6.04976303903250e+01 1.01621632988973e+02
C   4.97277297555243e+01 5.93950460266635e+01 1.00896632497452e+02
H   5.07420257164454e+01 5.92002681221812e+01 1.00541197348365e+02
N   4.87832361601441e+01 5.84801327819173e+01 1.01023671006563e+02
C   4.76779007722879e+01 5.91792518966020e+01 1.01473995356186e+02
H   4.67491698219492e+01 5.86651615447229e+01 1.01677728334438e+02
C   4.77297646554120e+01 6.19356062762133e+01 1.04498498881154e+02
O   4.81207516852880e+01 6.12149233538794e+01 1.05417620914158e+02
N   4.81692710947357e+01 6.32090214390986e+01 1.04378826394687e+02
H   4.79020080660434e+01 6.37859682960803e+01 1.03605747808579e+02
C   4.90371684714324e+01 6.38145906325174e+01 1.05374834033360e+02
H   4.97585086867251e+01 6.30568437546863e+01 1.05659788297292e+02
C   4.98637978176010e+01 6.50347380974314e+01 1.04856836029745e+02
H   5.02954133675813e+01 6.47275340748729e+01 1.03900000825030e+02
H   4.91811116725070e+01 6.58717101594567e+01 1.04683268331579e+02
S   5.12367364951721e+01 6.55213170395546e+01 1.05997533794892e+02
C   4.82851544653783e+01 6.41886551413440e+01 1.06647490527514e+02
O   4.75382612654758e+01 6.51640934683693e+01 1.06739842270412e+02
N   4.85258167650205e+01 6.33822149478219e+01 1.07691190156043e+02
H   4.90796006275095e+01 6.25689977475832e+01 1.07541876588954e+02
C   4.80460675101493e+01 6.35885215471225e+01 1.09031965338509e+02
H   4.69854250531045e+01 6.37975712199539e+01 1.08981322672274e+02
C   4.82539476824400e+01 6.22595470146804e+01 1.09811066917741e+02
H   4.75868072563759e+01 6.14798879627161e+01 1.09383003059862e+02
H   4.93005443960970e+01 6.19160674672373e+01 1.09674211587253e+02
C   4.79835428782531e+01 6.23608120678049e+01 1.11284273872037e+02
C   4.66719659165474e+01 6.22549333849759e+01 1.11769009034845e+02
H   4.58540819150381e+01 6.21166586586323e+01 1.11076063873632e+02
C   4.64213164184764e+01 6.23189856812461e+01 1.13144902844871e+02
H   4.54120290138298e+01 6.22256547416879e+01 1.13505363523609e+02
C   4.74767548482587e+01 6.24845961071637e+01 1.14048248723216e+02
O   4.72030273429174e+01 6.25219190326781e+01 1.15431875584232e+02
H   4.79832896990825e+01 6.29216039889691e+01 1.15886191244109e+02
C   4.90409014838802e+01 6.25175140013466e+01 1.12194915048106e+02
H   5.00586925383344e+01 6.25910411919587e+01 1.11836970015919e+02
C   4.87875158454003e+01 6.25886990101418e+01 1.13569139285850e+02
H   4.96195998858158e+01 6.27074761395380e+01 1.14241767493752e+02
C   4.86751859861605e+01 6.48124225666387e+01 1.09694390845152e+02
O   4.79729849941084e+01 6.56832363162136e+01 1.10200222417517e+02
N   5.00214797320536e+01 6.49279551628980e+01 1.09689352593918e+02
H   5.05758177262708e+01 6.42068517642297e+01 1.09268467042445e+02
C   5.07559090213364e+01 6.59619516833128e+01 1.10369120338832e+02
H   5.05332635742868e+01 6.58400447580383e+01 1.11427436014672e+02
C   5.22784856110097e+01 6.58019056477308e+01 1.10158551125243e+02
H   5.25803330638393e+01 6.48316823873851e+01 1.10607145485279e+02
H   5.24735581811046e+01 6.57298839071726e+01 1.09062675489384e+02
C   5.32076389747064e+01 6.69069175196398e+01 1.10725873112275e+02
H   5.42113962915560e+01 6.67413775686149e+01 1.10267082517880e+02
H   5.28766353580885e+01 6.79119701731026e+01 1.10396949051902e+02
C   5.34367404904780e+01 6.69015908456378e+01 1.12248029254543e+02
H   5.38262698225757e+01 6.59332020582137e+01 1.12610078153655e+02
H   5.41867148258218e+01 6.76832198254634e+01 1.12511780017315e+02
N   5.21525594762165e+01 6.72501052203334e+01 1.12922312526256e+02
H   5.17232845110546e+01 6.81212720045880e+01 1.12661198516107e+02
C   5.15109179687703e+01 6.65094589383109e+01 1.13820048967018e+02
N   5.18242764458260e+01 6.52739211267355e+01 1.14147626647063e+02
H   5.25675357550101e+01 6.47688856734493e+01 1.13674892445886e+02
H   5.13551031714103e+01 6.47570164397103e+01 1.14871587358644e+02
N   5.04826610159640e+01 6.70730251800423e+01 1.14415576239425e+02
H   5.03822116680697e+01 6.80625057601530e+01 1.14320552655130e+02
H   5.00872275805457e+01 6.66032375833349e+01 1.15213856662294e+02
C   5.03302510505270e+01 6.73507270417858e+01 1.09966050242765e+02
O   4.99856304588733e+01 6.81859861319191e+01 1.10806883229842e+02
N   5.02983113203151e+01 6.75643516604199e+01 1.08629957109590e+02
H   5.05410410700964e+01 6.68043678491539e+01 1.07987083162047e+02
C   5.00038467928868e+01 6.88767433435709e+01 1.08077241051812e+02
H   5.04554710410057e+01 6.96101169784892e+01 1.08755414054345e+02
C   5.06161880034606e+01 6.91019855176617e+01 1.06689784990711e+02
H   5.04936810043040e+01 7.01546910617066e+01 1.06408319493255e+02
H   5.16949628842732e+01 6.89068007206531e+01 1.06762786806855e+02
O   5.00523840132831e+01 6.83147937473153e+01 1.05651398260482e+02
H   5.05335618334691e+01 6.74489708691483e+01 1.05629914319622e+02
C   4.85202701382306e+01 6.92122482844705e+01 1.08129692608176e+02
O   4.81631325500184e+01 7.03426115948692e+01 1.08460074799398e+02
N   4.76014954369131e+01 6.82407313719250e+01 1.07889890199525e+02
H   4.78853733676222e+01 6.73142100604965e+01 1.07647326621635e+02
C   4.61782542519621e+01 6.85440573077473e+01 1.07816432129743e+02
H   4.60473936394217e+01 6.96047727543361e+01 1.07958256476526e+02
C   4.56564697271350e+01 6.82976132139698e+01 1.06387151039039e+02
H   4.59703376230221e+01 6.72851424615374e+01 1.06049504680997e+02
H   4.45492993494209e+01 6.83485507724676e+01 1.06382086000659e+02
C   4.61167609288638e+01 6.93657505196732e+01 1.05380457372665e+02
H   4.71956095168670e+01 6.95548014471893e+01 1.05550561625382e+02
H   4.60079639029325e+01 6.89554105295322e+01 1.04353001836196e+02
S   4.52128273454641e+01 7.09371365607764e+01 1.05493160076213e+02
C   4.60629306589916e+01 7.16844580160411e+01 1.04075591967480e+02
H   4.56389227756824e+01 7.26829342390444e+01 1.03835547899189e+02
H   4.71448926790566e+01 7.18160928917579e+01 1.04292013139443e+02
H   4.59752758343904e+01 7.10490578101849e+01 1.03168607155456e+02
C   4.52152490783495e+01 6.79511680650774e+01 1.08852818689153e+02
O   4.39947381674796e+01 6.80816123941665e+01 1.08706118141023e+02
N   4.45613384572019e+01 6.91753013625524e+01 1.11795189758626e+02
H   4.55100005901951e+01 6.93125238998201e+01 1.11482304466860e+02
C   4.39481604895652e+01 7.02614607917626e+01 1.12556985406095e+02
H   4.36840786211545e+01 6.98592976028949e+01 1.13526123697575e+02
C   4.48978271642188e+01 7.14796786019254e+01 1.12772755037530e+02
H   4.50138448766013e+01 7.20472304442689e+01 1.11826711128659e+02
H   4.44812916342525e+01 7.21684532200313e+01 1.13534637321543e+02
C   4.62693978731750e+01 7.10905996683468e+01 1.13260506160498e+02
C   4.64702580636548e+01 7.03220230749377e+01 1.14421227554474e+02
H   4.56168288186886e+01 7.00015084476353e+01 1.14999023821588e+02
C   4.77682372264253e+01 6.99405841960860e+01 1.14807139813768e+02
H   4.79218608443295e+01 6.93233443349527e+01 1.15677174687806e+02
C   4.88703463557257e+01 7.03299726824127e+01 1.14037271859924e+02
O   5.01715274094303e+01 6.98992010236570e+01 1.14360098960647e+02
H   5.07470263240507e+01 7.01488095233339e+01 1.13603692693369e+02
C   4.73918720709834e+01 7.15212406299391e+01 1.12540142746457e+02
H   4.72489423175603e+01 7.20693352045628e+01 1.11620615501753e+02
C   4.86829257996338e+01 7.11207534751177e+01 1.12905519156918e+02
H   4.95228972041480e+01 7.14010453347828e+01 1.12286519613914e+02
C   4.26499115173243e+01 7.07676396114883e+01 1.11921887811257e+02
O   4.16439291367636e+01 7.09766932668979e+01 1.12601637517238e+02
N   5.06295942853187e+01 5.47200153394280e+01 9.90380060166433e+01
H   5.04517876813529e+01 5.47224828001199e+01 1.00027875091035e+02
C   5.19602230027226e+01 5.42943812965123e+01 9.86180019491231e+01
H   5.21891431533157e+01 5.47235586741196e+01 9.76510155891595e+01
C   5.30603507615336e+01 5.47592052980474e+01 9.96095642969062e+01
H   5.27569555882642e+01 5.45128871243093e+01 1.00646849541330e+02
H   5.40341337291657e+01 5.42647142922954e+01 9.93994014054482e+01
C   5.33154211868300e+01 5.62365181949249e+01 9.95268796891480e+01
C   5.40036349403683e+01 5.67589402989732e+01 9.84208851054949e+01
H   5.42643111102480e+01 5.61098217305388e+01 9.75993180467146e+01
C   5.43865310479809e+01 5.81036373196408e+01 9.83859517467061e+01
H   5.49123836657298e+01 5.84862056361603e+01 9.75244874376426e+01
C   5.40769467617633e+01 5.89442724639284e+01 9.94621012260333e+01
H   5.43528415021004e+01 5.99885849814055e+01 9.94310202176752e+01
C   5.29951409125793e+01 5.70924701695166e+01 1.00594725186524e+02
H   5.24698029838147e+01 5.66927838204233e+01 1.01449308369460e+02
C   5.33715392969440e+01 5.84423527607843e+01 1.00563824336877e+02
H   5.31140287941893e+01 5.91041747440379e+01 1.01378274779619e+02
C   5.20744045641189e+01 5.27792996428567e+01 9.84435095511983e+01
O   5.21698682959760e+01 5.20153409607601e+01 9.94046769352851e+01
N   6.50512161841966e+01 5.96354250642967e+01 1.05555515404647e+02
H   6.49836823715870e+01 5.97961407363104e+01 1.04566753336796e+02
C   6.49010275893084e+01 6.07868615854788e+01 1.06422328724757e+02
H   6.43104499266971e+01 6.05007564476372e+01 1.07282360623011e+02
C   6.62652746707121e+01 6.13732392276556e+01 1.06873837299079e+02
H   6.68694899421447e+01 6.05890208031474e+01 1.07372631386541e+02
H   6.68505995272233e+01 6.17440506032045e+01 1.06006932476479e+02
C   6.60520869022317e+01 6.24972212965021e+01 1.07853001417386e+02
C   6.55904709713557e+01 6.22066633256185e+01 1.09144422244518e+02
H   6.53626533216191e+01 6.11892840734886e+01 1.09406197949429e+02
C   6.54049828681818e+01 6.32223375084480e+01 1.10087853205765e+02
H   6.50751248689701e+01 6.29865482828060e+01 1.11089498549958e+02
C   6.56592463276421e+01 6.45477770378799e+01 1.09733066906025e+02
O   6.55756310686330e+01 6.55374794017599e+01 1.10725071070806e+02
H   6.60093447798350e+01 6.63454685386828e+01 1.10412949870529e+02
C   6.62710721188530e+01 6.38373068467712e+01 1.07495684364978e+02
H   6.65895868986469e+01 6.40859733622902e+01 1.06492475827516e+02
C   6.60551316412482e+01 6.48593681436040e+01 1.08430627248483e+02
H   6.62109958665339e+01 6.58823695414166e+01 1.08142958146933e+02
C   6.41058946771259e+01 6.18255397756460e+01 1.05656620476601e+02
O   6.45562489958993e+01 6.23109020593747e+01 1.04624155196112e+02
N   6.28878434286214e+01 6.21654968251916e+01 1.06102271813818e+02
H   6.25525801664408e+01 6.18472512712307e+01 1.06989697830794e+02
C   6.20368499826191e+01 6.30739086496823e+01 1.05343711307453e+02
H   6.26695603844662e+01 6.37711792235190e+01 1.04810075392347e+02
C   6.11138455760671e+01 6.23773294405413e+01 1.04312948343661e+02
H   6.01349676951459e+01 6.21444016544706e+01 1.04776208912652e+02
C   6.08575469426765e+01 6.33441191728369e+01 1.03132383860576e+02
H   6.00840161672445e+01 6.29362374992893e+01 1.02448769320269e+02
H   6.05013386888248e+01 6.43358279922152e+01 1.03477443736611e+02
H   6.17900651941607e+01 6.34922114550957e+01 1.02548932490788e+02
C   6.16802431330892e+01 6.10251931455133e+01 1.03784928152107e+02
H   6.25638875063069e+01 6.12369931059802e+01 1.03143048364025e+02
H   6.20164447661189e+01 6.03777553682591e+01 1.04622619511454e+02
C   6.06575668360180e+01 6.01941678902446e+01 1.03009551740837e+02
H   6.11231684869664e+01 5.92705446818543e+01 1.02604058222696e+02
H   5.98189218207840e+01 5.98959195826574e+01 1.03672135937815e+02
H   6.02409555752323e+01 6.07763337768457e+01 1.02163798261163e+02
C   6.12969903061324e+01 6.39183526886708e+01 1.06378076459360e+02
O   6.17977747021308e+01 6.41306963763818e+01 1.07478195581587e+02
N   6.00942153124263e+01 6.44410422215969e+01 1.06085382760986e+02
H   5.96165569257319e+01 6.42148489225480e+01 1.05234883861466e+02
C   5.94625664325801e+01 6.54779084375223e+01 1.06887669750040e+02
H   6.02156932173674e+01 6.61218219828033e+01 1.07311852837889e+02
H   5.88027365732184e+01 6.60054876142336e+01 1.06230151370150e+02
C   5.85634239053504e+01 6.50242533682811e+01 1.07984717917231e+02
O   5.88780005858182e+01 6.51858119863345e+01 1.09163823340600e+02
N   5.73756428379973e+01 6.45068230327733e+01 1.07607740588119e+02
H   5.71978188631557e+01 6.44143844769018e+01 1.06622507955378e+02
C   5.62735734432349e+01 6.43351640550226e+01 1.08544118542449e+02
H   5.66988505776399e+01 6.41162877494310e+01 1.09510170559348e+02
H   5.57119135610379e+01 6.52555424518384e+01 1.08557980687757e+02
C   5.52890021972447e+01 6.32219739349471e+01 1.08270064889492e+02
O   5.47293942557096e+01 6.26394293245592e+01 1.09199253236721e+02
N   5.50011288484039e+01 6.28707436709106e+01 1.07013051380523e+02
H   5.53704874457595e+01 6.34087641818771e+01 1.06254542273272e+02
C   5.41405032654486e+01 6.17297701700711e+01 1.06717255000810e+02
H   5.36308645700981e+01 6.13762754549180e+01 1.07602038298923e+02
C   5.30822768285970e+01 6.20846722921434e+01 1.05647121445505e+02
H   5.24640452877987e+01 6.29150250776687e+01 1.06044072740826e+02
H   5.35864492606793e+01 6.24682765875645e+01 1.04736658801425e+02
C   5.21365631713938e+01 6.09354163055453e+01 1.05235357587284e+02
H   5.27318098833553e+01 6.00336155372051e+01 1.04974715520708e+02
C   5.11983506911687e+01 6.05503217715920e+01 1.06388431019302e+02
H   5.04554535209056e+01 5.98000401464191e+01 1.06045337785750e+02
H   5.17745495054729e+01 6.01060541363953e+01 1.07225992671655e+02
H   5.06520460721237e+01 6.14379392911234e+01 1.06762982623893e+02
C   5.13673220396550e+01 6.12904564082304e+01 1.03955160202876e+02
H   5.20669402624842e+01 6.13758655970275e+01 1.03096517965094e+02
H   5.06160409885929e+01 6.05062897819922e+01 1.03722898234880e+02
H   5.08465175129525e+01 6.22603463173049e+01 1.04056655918904e+02
C   5.49725892035098e+01 6.05819205839040e+01 1.06211574745723e+02
O   5.50288221522600e+01 5.94874158359392e+01 1.06777476011212e+02
N   5.56488779387227e+01 6.08408928628520e+01 1.05086932436549e+02
H   5.56265357045525e+01 6.17718952080069e+01 1.04722071951198e+02
C   5.64016349687975e+01 5.99038432627388e+01 1.04286108944313e+02
H   5.56638579339485e+01 5.92584065677434e+01 1.03823029959381e+02
C   5.70939144580251e+01 6.06408630286961e+01 1.03118024520426e+02
H   5.76743408955969e+01 6.14617581373231e+01 1.03556014194686e+02
H   5.77742074922702e+01 5.99624410661083e+01 1.02598637936522e+02
C   5.60582318165510e+01 6.11914011744986e+01 1.02109314909634e+02
H   5.58229401319657e+01 6.04182785495561e+01 1.01367006206884e+02
H   5.51026161836166e+01 6.14722126788054e+01 1.02574812576507e+02
C   5.65787991688306e+01 6.24400885654623e+01 1.01390379251271e+02
H   5.66314530436098e+01 6.32750675352554e+01 1.02099584900671e+02
H   5.75949428017485e+01 6.22678033014279e+01 1.01027216126753e+02
N   5.57147497990356e+01 6.27871268509985e+01 1.00267320369069e+02
H   5.46988589425909e+01 6.26878251535802e+01 1.00437566081841e+02
C   5.61118048353931e+01 6.33945473092960e+01 9.91476689760401e+01
N   5.74044530005772e+01 6.36308388911878e+01 9.89132193398333e+01
H   5.81110468801223e+01 6.34359369876911e+01 9.96103106941981e+01
H   5.77353287502660e+01 6.40868848530663e+01 9.80637063756667e+01
N   5.51995303192574e+01 6.37734576321402e+01 9.82340642596160e+01
H   5.43137126635516e+01 6.32425840539529e+01 9.82128933427214e+01
H   5.55402370580329e+01 6.40392731607462e+01 9.73191497355331e+01
C   5.73491559321983e+01 5.89271732218981e+01 1.04983947017235e+02
O   5.73427835453481e+01 5.77673647748868e+01 1.04568335736102e+02
N   5.81281875059352e+01 5.92313503148035e+01 1.06036884373073e+02
C   5.84058346116600e+01 6.06018704941723e+01 1.06479863137888e+02
H   5.76435674444263e+01 6.08888405305464e+01 1.07233621884876e+02
H   5.83753691413314e+01 6.13343619475458e+01 1.05646578786264e+02
C   5.90766536132511e+01 5.82803992048479e+01 1.06625957719932e+02
H   5.97375233634062e+01 5.79542907459171e+01 1.05835106815163e+02
C   5.97947288963632e+01 5.91135522465585e+01 1.07699953250229e+02
H   5.92333746047501e+01 5.91119597000568e+01 1.08660250908781e+02
H   6.08299114065444e+01 5.87682023028606e+01 1.07887183864753e+02
C   5.97835116049469e+01 6.05227671090246e+01 1.07121206209789e+02
H   5.99640542337030e+01 6.13111650736497e+01 1.07878925726305e+02
H   6.05685866597968e+01 6.05856605425561e+01 1.06340683811562e+02
C   5.84691860280790e+01 5.70254101831542e+01 1.07235060675950e+02
O   5.91932861296596e+01 5.60421241459598e+01 1.07397820315595e+02
N   5.71613765323748e+01 5.70192106656827e+01 1.07572369575142e+02
H   5.66464923780306e+01 5.78745099384237e+01 1.07541269862247e+02
C   5.64412192595819e+01 5.57898972763798e+01 1.07867517567529e+02
H   5.71465445195065e+01 5.50104018370146e+01 1.08101974367797e+02
C   5.54720440270657e+01 5.59137595171732e+01 1.09075939210053e+02
H   5.50591894054340e+01 5.49028447894942e+01 1.09298476822012e+02
H   5.60870221292635e+01 5.62143574347876e+01 1.09952323032078e+02
C   5.42945479832950e+01 5.69034003259313e+01 1.08931851780124e+02
H   5.46909380142448e+01 5.79259334783069e+01 1.08753021174960e+02
H   5.36640855799116e+01 5.66305286935750e+01 1.08056876429818e+02
C   5.33851864117523e+01 5.69075879680208e+01 1.10165254759536e+02
H   5.29572627354385e+01 5.58878681744223e+01 1.10306737828335e+02
H   5.39412037765850e+01 5.71842321207403e+01 1.11089382124313e+02
N   5.22547266889863e+01 5.78597703442375e+01 1.09927007989141e+02
H   5.13763209195457e+01 5.75120155276769e+01 1.09595174199768e+02
C   5.23060077506258e+01 5.91624438545640e+01 1.10167055444915e+02
N   5.33816421522563e+01 5.97955594813017e+01 1.10579216818070e+02
H   5.42701869603864e+01 5.93423979252177e+01 1.10584307166550e+02
H   5.32605336269115e+01 6.07320479869033e+01 1.10947135540134e+02
N   5.12186002244275e+01 5.98859131704226e+01 1.10013821995423e+02
H   5.03699253316816e+01 5.94688919924574e+01 1.09650835923845e+02
H   5.13525440355062e+01 6.08816026738434e+01 1.09952158961636e+02
C   5.56653027200217e+01 5.53267426741290e+01 1.06649021956691e+02
O   5.55344312724854e+01 5.41360812309161e+01 1.06364302710412e+02
N   5.51008756375951e+01 5.62819460725206e+01 1.05894070156265e+02
H   5.52828075442194e+01 5.72410871774513e+01 1.06103063730657e+02
C   5.40931035298442e+01 5.60298214906147e+01 1.04888103526979e+02
H   5.33495892407219e+01 5.53911892993420e+01 1.05343650863328e+02
C   5.34248672033987e+01 5.73500182614632e+01 1.04450227948397e+02
H   5.37960230282121e+01 5.81565440300017e+01 1.05109983232127e+02
H   5.36615136138337e+01 5.76488234491773e+01 1.03409467377140e+02
N   5.14228633545416e+01 5.69596052804440e+01 1.05868657968703e+02
C   5.19459532477644e+01 5.73433801176806e+01 1.04645072888386e+02
C   5.01165898420375e+01 5.71095960065669e+01 1.05733950725839e+02
H   4.93736231986685e+01 5.69122427553375e+01 1.06510163383115e+02
N   4.97844163096372e+01 5.75595824340564e+01 1.04500035615551e+02
H   4.88563649732754e+01 5.77455943728810e+01 1.04156863930302e+02
C   5.09546700662005e+01 5.77088991385979e+01 1.03794967541761e+02
H   5.10082888651563e+01 5.80609867955787e+01 1.02775311872053e+02
C   5.45787233214395e+01 5.52740068732146e+01 1.03678751391632e+02
O   5.38189036653942e+01 5.44889679308103e+01 1.03123294449160e+02
N   5.58438192999525e+01 5.54691671909061e+01 1.03258178117264e+02
H   5.64348502300187e+01 5.61434554056576e+01 1.03707094245695e+02
C   5.64018848553376e+01 5.48079266001600e+01 1.02086382809280e+02
H   5.56080267038803e+01 5.46720012957597e+01 1.01363677557126e+02
C   5.74836886983700e+01 5.56469721207870e+01 1.01398741252007e+02
H   5.77559438954494e+01 5.51611247624086e+01 1.00428023650270e+02
C   5.69180959799910e+01 5.70392760313608e+01 1.01059800242832e+02
H   5.76578086381042e+01 5.76158378825125e+01 1.00464752412759e+02
H   5.59913830567261e+01 5.69427332726935e+01 1.00458159320592e+02
H   5.66913240074043e+01 5.76233249124427e+01 1.01974533629832e+02
C   5.87620292477485e+01 5.57621284967693e+01 1.02251717513235e+02
H   5.94794144634043e+01 5.64530204120882e+01 1.01758355105012e+02
H   5.85418473120522e+01 5.61633048496289e+01 1.03259354601421e+02
H   5.92608646535001e+01 5.47785593624271e+01 1.02368396345789e+02
C   5.69636949393376e+01 5.34175898965166e+01 1.02372742084046e+02
O   5.74309650905611e+01 5.27391713600187e+01 1.01458075276614e+02
N   6.33093019789364e+01 5.83570041854991e+01 1.09998157280942e+02
H   6.29897484665015e+01 5.84641532520545e+01 1.09053914111692e+02
C   6.32702700318977e+01 5.95241496052782e+01 1.10851774783245e+02
H   6.26755225972208e+01 5.93114153729356e+01 1.11727164199052e+02
H   6.42839210603309e+01 5.97948899266374e+01 1.11073853548577e+02
C   6.26595687215136e+01 6.07058997240671e+01 1.10177563655442e+02
O   6.25005411562231e+01 6.07355940673229e+01 1.08958731240846e+02
N   6.23110222634752e+01 6.17158702515519e+01 1.10984648806441e+02
H   6.25317285888564e+01 6.16897730974456e+01 1.11958707419607e+02
C   6.15313610526181e+01 6.28522720823411e+01 1.10552652173455e+02
H   6.14034751383325e+01 6.28412764654053e+01 1.09479767106780e+02
C   6.01495194802108e+01 6.28428540545105e+01 1.11248723755790e+02
H   6.02967922305757e+01 6.28822362931943e+01 1.12349185959832e+02
H   5.95662580452072e+01 6.37442928344969e+01 1.10967616988991e+02
C   5.92931459382255e+01 6.16329018009956e+01 1.10955553340989e+02
C   5.82626375834676e+01 6.17302329439078e+01 1.10010464915454e+02
H   5.82213866617218e+01 6.25996660387021e+01 1.09379485908547e+02
C   5.72614389080592e+01 6.07553758322749e+01 1.09930476172030e+02
H   5.64549521343386e+01 6.08509276833844e+01 1.09221371189184e+02
C   5.72869814982991e+01 5.96629064465094e+01 1.10789861354770e+02
O   5.62191840556768e+01 5.87528262022308e+01 1.10748431236438e+02
H   5.64426742587165e+01 5.80422043007143e+01 1.11379701677900e+02
C   5.93392444708899e+01 6.04908645313672e+01 1.11772599525028e+02
H   6.01199923285448e+01 6.04077226846940e+01 1.12508822169729e+02
C   5.83423718082240e+01 5.95063116363489e+01 1.11695612522142e+02
H   5.83779151597667e+01 5.86597155090160e+01 1.12364622025516e+02
C   6.21823985348308e+01 6.41775307097345e+01 1.10936142271611e+02
O   6.27502678104077e+01 6.43227770448559e+01 1.12021689225433e+02
N   6.20409028631430e+01 6.52045302332101e+01 1.10070798846364e+02
H   6.17134618601026e+01 6.50165621075314e+01 1.09139237662564e+02
C   6.23517664026616e+01 6.65922701089915e+01 1.10371611867370e+02
H   6.33780517783602e+01 6.66468636072358e+01 1.10698112054963e+02
C   6.21715825514612e+01 6.75267508884667e+01 1.09134492133576e+02
H   6.11543642360095e+01 6.73723595601943e+01 1.08720727432933e+02
H   6.22414149832874e+01 6.85876773274675e+01 1.09473918782232e+02
C   6.32057897842395e+01 6.73708894400411e+01 1.07986285197871e+02
H   6.42270083416737e+01 6.75488868460046e+01 1.08380631580449e+02
H   6.31656988741300e+01 6.63490095334411e+01 1.07558174107514e+02
C   6.29679246759879e+01 6.83782849926215e+01 1.06863861199516e+02
O   6.28925726776224e+01 6.96016058874415e+01 1.07149217869196e+02
O   6.28749968718053e+01 6.79872335327474e+01 1.05669514153783e+02
C   6.15075947958961e+01 6.71482574707120e+01 1.11517010510917e+02
O   6.20316249013545e+01 6.76187245288097e+01 1.12528883675858e+02
N   6.01662010210056e+01 6.71272657703126e+01 1.11377874329717e+02
H   5.97534032637303e+01 6.66975486956589e+01 1.10570545499564e+02
C   5.92745007230676e+01 6.78989677593465e+01 1.12233073509017e+02
H   5.98097355948400e+01 6.82125069330939e+01 1.13117023107307e+02
C   5.88153544592476e+01 6.91950298502794e+01 1.11509393019795e+02
H   5.80610144521033e+01 6.97610492405822e+01 1.12086099567180e+02
H   5.97140156632976e+01 6.98358224997242e+01 1.11397420891812e+02
C   5.82857308684052e+01 6.89145117012561e+01 1.10130626629364e+02
C   5.69828374144119e+01 6.84274496659512e+01 1.09925311920457e+02
H   5.63213215573067e+01 6.82745222789696e+01 1.10762512071428e+02
C   5.65503842292977e+01 6.80827633600332e+01 1.08640988380154e+02
H   5.55644985162910e+01 6.76709341160273e+01 1.08486905144915e+02
C   5.74093417622579e+01 6.82444754407680e+01 1.07550983356780e+02
H   5.70887348100542e+01 6.79522881843716e+01 1.06562227097290e+02
C   5.91151378348435e+01 6.91216648699072e+01 1.09019533579690e+02
H   6.01107570167657e+01 6.95167301035203e+01 1.09156692194990e+02
C   5.86906636966173e+01 6.87713882318414e+01 1.07738713078488e+02
H   5.93562646021634e+01 6.89033775494778e+01 1.06897644289718e+02
C   5.80833907801780e+01 6.71164619599859e+01 1.12771250349576e+02
O   5.70212187695844e+01 6.76717166463726e+01 1.13051631426291e+02
N   5.82372539424008e+01 6.58003835947764e+01 1.12984961792349e+02
H   5.90948528289860e+01 6.53477420613974e+01 1.12767108685931e+02
C   5.71571106786603e+01 6.49660988146636e+01 1.13466230834464e+02
H   5.62623174657000e+01 6.52563507614443e+01 1.12941857553094e+02
C   5.74797453067267e+01 6.34986966070367e+01 1.13163031587003e+02
H   5.66978124520991e+01 6.28161059720443e+01 1.13536664361413e+02
H   5.75351742463434e+01 6.33683316202634e+01 1.12062738315746e+02
H   5.84493852335579e+01 6.32010539503055e+01 1.13614566081825e+02
C   5.68328733979373e+01 6.51182183552297e+01 1.14941485085067e+02
O   5.76308518500405e+01 6.56102378662317e+01 1.15736870908872e+02
N   5.28423309472541e+01 6.08678158171585e+01 1.15351207617455e+02
H   5.30846258697735e+01 6.18084903489185e+01 1.15590825080233e+02
C   5.35111168810912e+01 6.02978498347560e+01 1.14192308017157e+02
H   5.27584772958642e+01 5.99353177368576e+01 1.13503841620241e+02
C   5.44076943944716e+01 6.13436589303726e+01 1.13508276260021e+02
H   5.51026376386642e+01 6.17863328833554e+01 1.14241252705748e+02
H   5.50131509713428e+01 6.08967728344844e+01 1.12689400501718e+02
C   5.35672769277154e+01 6.24288859909558e+01 1.12900975314822e+02
O   5.28254549146697e+01 6.21287294966351e+01 1.11930095435556e+02
O   5.37187403642515e+01 6.36077944863200e+01 1.13318349271779e+02
C   5.43956679270370e+01 5.91143010765903e+01 1.14555727523644e+02
O   5.43447106766397e+01 5.80627367591480e+01 1.13913544689329e+02
N   6.60166202780588e+01 6.07433832241738e+01 1.00980969819747e+02
H   6.63140098415905e+01 6.08469481849708e+01 1.00030270123066e+02
C   6.59227103126673e+01 6.19332910595313e+01 1.01815338873246e+02
H   6.49995989569530e+01 6.18701300981462e+01 1.02370820080546e+02
C   6.71098440078260e+01 6.20229773078228e+01 1.02818913052607e+02
H   6.71681808012345e+01 6.10661021393049e+01 1.03383415974433e+02
H   6.80692383621100e+01 6.21502207866791e+01 1.02278989350518e+02
O   6.69619273039516e+01 6.30767373184753e+01 1.03763119081059e+02
H   6.60720236069579e+01 6.29825480045353e+01 1.04162792092638e+02
C   6.57452497338506e+01 6.31612485743244e+01 1.00941597740093e+02
O   6.50136761155647e+01 6.30927405843686e+01 9.99585074582516e+01
N   6.63627046537402e+01 6.43165104119626e+01 1.01256068538077e+02
H   6.69196841753830e+01 6.43851337566902e+01 1.02094002829074e+02
C   6.61689465568316e+01 6.55636772074328e+01 1.00523082629387e+02
H   6.54487773429633e+01 6.54371381745048e+01 9.97281030741311e+01
H   6.58527828059445e+01 6.63031856521170e+01 1.01244201581419e+02
C   6.74058233093889e+01 6.61021366794981e+01 9.98729927195109e+01
O   6.84638735836127e+01 6.54729296255175e+01 9.98048372227081e+01
N   6.32317846713683e+01 6.18958312940878e+01 9.82632932327017e+01
H   6.38934701264686e+01 6.21767415170224e+01 9.89678458514483e+01
C   6.19453389757359e+01 6.14274620834699e+01 9.87191652120895e+01
H   6.14028587984133e+01 6.10060017953688e+01 9.78867341131415e+01
C   6.20958647232721e+01 6.02984236796305e+01 9.97672315716738e+01
H   6.27339851221070e+01 6.06590456631055e+01 1.00603711947575e+02
H   6.11055984096905e+01 6.00377303293311e+01 1.00190685826784e+02
C   6.26990378655224e+01 5.90017059416238e+01 9.91782437040761e+01
H   6.37264700383038e+01 5.92321998330454e+01 9.88304380542367e+01
H   6.27869380386508e+01 5.82548837567649e+01 9.99971468597180e+01
S   6.17740028916003e+01 5.82566157451590e+01 9.77954451096605e+01
C   6.04733322088601e+01 5.74827720985647e+01 9.88003190080811e+01
H   6.08921033579655e+01 5.66849251811763e+01 9.94475628782664e+01
H   5.99721752234268e+01 5.82172467684674e+01 9.94619522853226e+01
H   5.96932993963805e+01 5.70231974106855e+01 9.81566918998546e+01
C   6.10742888387035e+01 6.25740854297974e+01 9.91879955057578e+01
O   5.99634407407725e+01 6.23729371476810e+01 9.96776397660494e+01
N   6.15284841025579e+01 6.38263577630037e+01 9.89718396467918e+01
H   6.24700753900082e+01 6.39871464789618e+01 9.86836429472622e+01
C   6.06242181876680e+01 6.49601009997721e+01 9.89320596643063e+01
H   5.97222975124418e+01 6.47097111133346e+01 9.94666135651283e+01
C   6.11698573300756e+01 6.62803430111488e+01 9.95275376507970e+01
H   6.20093605904103e+01 6.66369836061850e+01 9.89336146312408e+01
H   6.03871532679180e+01 6.70383837921740e+01 9.94587696778746e+01
N   6.10324115620681e+01 6.69108979307068e+01 1.01983129351120e+02
C   6.16344966532838e+01 6.62002839632066e+01 1.00948332349775e+02
C   6.18530258093411e+01 6.68357897107926e+01 1.03040112133349e+02
H   6.17207754620087e+01 6.73001081422726e+01 1.04013243441661e+02
N   6.29344881010755e+01 6.60937392902520e+01 1.02729019158152e+02
H   6.37654369422161e+01 6.59324216260041e+01 1.03326723403448e+02
C   6.28203759083091e+01 6.56876950108319e+01 1.01420796837837e+02
H   6.35737268326283e+01 6.50940644405475e+01 1.00927267960534e+02
C   6.02147249291487e+01 6.52244574775617e+01 9.74937947406284e+01
O   5.90709382705481e+01 6.49850439444268e+01 9.71115781619842e+01
N   6.11613270691447e+01 6.56842256896353e+01 9.66441812120982e+01
H   6.20989054629328e+01 6.58375980834214e+01 9.69780986602215e+01
C   6.09029977128123e+01 6.61542964508161e+01 9.52834480393787e+01
H   6.00599626630299e+01 6.68217679397890e+01 9.53230607920625e+01
C   6.21436391712127e+01 6.69156007806892e+01 9.47178334286008e+01
H   6.18683017674881e+01 6.74511996392505e+01 9.37824238802039e+01
H   6.24580488473364e+01 6.76785828475406e+01 9.54649196073150e+01
O   6.32398675113857e+01 6.60354319384818e+01 9.44448787103767e+01
H   6.40574971858900e+01 6.63872870884600e+01 9.48710601776009e+01
C   6.05466010243618e+01 6.50635689959585e+01 9.42835137984880e+01
O   6.01038074016020e+01 6.53373066745628e+01 9.31633255090239e+01
N   6.08029651660091e+01 6.37979465930213e+01 9.46646059246423e+01
H   6.10943246056961e+01 6.36554156451955e+01 9.56053423273970e+01
C   6.07667805870667e+01 6.26237643842616e+01 9.38171194725263e+01
H   6.09931330363523e+01 6.17863340394436e+01 9.44494424358925e+01
C   5.93868827369640e+01 6.23382150258688e+01 9.31454578823235e+01
H   5.91919182990918e+01 6.31189009779261e+01 9.23807810088442e+01
H   5.94542911432013e+01 6.13669650007682e+01 9.26054230852615e+01
C   5.81897864976695e+01 6.22387560254921e+01 9.40412344148685e+01
C   5.69157453625792e+01 6.25920180228168e+01 9.36727532897060e+01
H   5.66508968388075e+01 6.30849712353129e+01 9.27457713829252e+01
N   5.60269163056620e+01 6.21911778931938e+01 9.46407159041834e+01
H   5.50410047712623e+01 6.23172094720466e+01 9.46735323070022e+01
C   5.66940860675944e+01 6.15780383753917e+01 9.56453901185360e+01
C   5.80729470762223e+01 6.16116723561775e+01 9.53327465498750e+01
C   5.89854294408398e+01 6.10519187705628e+01 9.62296583171390e+01
H   6.00433313106893e+01 6.10418539212822e+01 9.60410702453925e+01
C   5.84964323518331e+01 6.03923156485121e+01 9.73552201106789e+01
H   5.92030819759517e+01 5.98746477916105e+01 9.79864659709282e+01
C   5.62143822054749e+01 6.09414986844139e+01 9.67742636556140e+01
H   5.51536475282301e+01 6.08788464432594e+01 9.69584706856364e+01
C   5.71323609922399e+01 6.03248545796817e+01 9.76210775415886e+01
H   5.67648590301937e+01 5.97628021694546e+01 9.84697289792172e+01
C   6.18758874545664e+01 6.26036793611350e+01 9.27843777652276e+01
O   6.17754353433740e+01 6.18794943265094e+01 9.17951054758099e+01
N   5.21787330813149e+01 5.82532745637620e+01 9.42815824688591e+01
H   5.22821233783864e+01 5.92551063671668e+01 9.41616111004329e+01
C   5.09361137030004e+01 5.77131517481762e+01 9.48372018069793e+01
H   5.11992688096727e+01 5.70708775519937e+01 9.56671758862155e+01
C   4.99346722440131e+01 5.87683046340394e+01 9.54018838603013e+01
H   4.96617409189040e+01 5.95121185484940e+01 9.46348710247085e+01
H   4.89992214346083e+01 5.82656042445615e+01 9.57164282808097e+01
N   4.97659855203653e+01 6.06982769485817e+01 9.70232857056469e+01
H   4.90481050187328e+01 6.12542838797120e+01 9.65721639021243e+01
C   5.03471848301345e+01 5.95145322189463e+01 9.66256490446023e+01
C   5.03326321218927e+01 6.10548546924209e+01 9.81920540922248e+01
H   5.00558298728911e+01 6.19710028214069e+01 9.87228045821053e+01
N   5.12427000812794e+01 6.01807018786600e+01 9.85727242763339e+01
C   5.12449346859978e+01 5.92036889970729e+01 9.75914183340719e+01
H   5.18677733947214e+01 5.83251828545562e+01 9.76798622105707e+01
C   5.01734301774450e+01 5.68376530788991e+01 9.38379434865563e+01
O   5.02697718577485e+01 5.69485614826894e+01 9.26203651642443e+01
Mo  5.90246405560059e+01 6.79758547070225e+01 1.01986778212041e+02
Fe  5.29605675621759e+01 6.60461730450842e+01 1.04607267831630e+02
Fe  5.48791093561488e+01 6.77528321726156e+01 1.04588974159052e+02
Fe  5.42612579832684e+01 6.66305932833776e+01 1.02411315819122e+02
Fe  5.54641853769161e+01 6.52709764190831e+01 1.04321301656336e+02
Fe  5.77565212465405e+01 6.59998723167137e+01 1.03318677609263e+02
Fe  5.70694022442178e+01 6.86704254937564e+01 1.03862837347899e+02
Fe  5.65130974069927e+01 6.73993718982553e+01 1.01496088051246e+02
S   5.46109305167266e+01 6.62498656431919e+01 1.06207161778528e+02
S   5.29326299174871e+01 6.80706735755357e+01 1.03604155074212e+02
S   5.36991681377304e+01 6.45644178521366e+01 1.03015591433804e+02
S   5.90345405741043e+01 6.75795268735115e+01 1.04241290905686e+02
S   5.72228896961588e+01 6.94970564166106e+01 1.01772037569750e+02
S   5.81774490933768e+01 6.60017304240581e+01 1.01093541704803e+02
S   5.79699030423629e+01 7.04571047950767e+01 1.04900370530662e+02
S   5.73440773797737e+01 6.40851346189991e+01 1.04433245987736e+02
S   5.47124037278968e+01 6.70346802864470e+01 1.00291992731062e+02
C   5.60508741174639e+01 6.69224837891233e+01 1.03320000660273e+02
O   6.04073094418331e+01 6.96364992578076e+01 1.02303174279320e+02
O   5.95408160839645e+01 6.88612136846253e+01 1.00015974454969e+02
O   6.01774195119545e+01 7.07124286021583e+01 9.89173732136417e+01
O   6.06200449981787e+01 7.16485287308588e+01 1.03879532541873e+02
O   6.09695559331740e+01 7.36601946153768e+01 1.02977706275489e+02
O   6.46657180893987e+01 6.83338070640827e+01 9.93709094537022e+01
O   6.47712994100928e+01 6.91131522123288e+01 1.01466426745468e+02
C   6.07048244579783e+01 7.05520484510430e+01 1.01227120938912e+02
C   6.00765282745204e+01 7.00189284995100e+01 9.99465808224861e+01
C   6.00723704958775e+01 7.19003237273736e+01 1.01597027587876e+02
C   6.06057332216977e+01 7.24582227498432e+01 1.02913354940863e+02
C   6.22324268879604e+01 7.05725750881760e+01 1.01016744414230e+02
C   6.27010393552450e+01 6.93223460576328e+01 1.00273358910303e+02
C   6.41663565902307e+01 6.89145062778755e+01 1.00374498294038e+02
H   6.03443048329237e+01 7.02247270002050e+01 1.03121716253496e+02
H   6.21617530481047e+01 6.84727843482968e+01 1.00693972844447e+02
H   6.24282267996441e+01 6.93788942378836e+01 9.92198846893901e+01
H   6.25135319400135e+01 7.14755931903637e+01 1.00472878330706e+02
H   6.26808381612600e+01 7.06107719154302e+01 1.02004471958561e+02
H   5.90056422853654e+01 7.16946977844810e+01 1.01763062503484e+02
H   6.02028263425716e+01 7.26099483338766e+01 1.00781654538339e+02
O   6.53828700559057e+01 6.58484704500598e+01 1.03973067199588e+02
H   6.54015893177405e+01 6.67840686588849e+01 1.04261393475864e+02
H   6.63349030182707e+01 6.57392397703766e+01 1.03733937178588e+02
O   5.88933533736809e+01 6.89156964770317e+01 9.54915036966220e+01
H   5.84983918858897e+01 6.84998193003971e+01 9.62929261351894e+01
H   5.97689862351135e+01 6.91670945775184e+01 9.58390299682203e+01
O   5.18520788773611e+01 6.46235354199874e+01 9.69050965019388e+01
H   5.22522071215864e+01 6.38275326302139e+01 9.65132889547644e+01
H   5.09056391020590e+01 6.43333574179578e+01 9.70051532698296e+01
O   6.45143062762733e+01 7.21509145560572e+01 1.05435047217582e+02
H   6.49617148694807e+01 7.17723933468345e+01 1.06215917759480e+02
H   6.38618415757781e+01 7.14399426877839e+01 1.05248611446637e+02
O   5.80452717857040e+01 6.80004785474148e+01 9.79244634718247e+01
H   5.74647029869723e+01 6.73980699271924e+01 9.84051919041190e+01
H   5.86034351312485e+01 6.83448917685528e+01 9.86536902531160e+01
O   6.39565456487651e+01 6.62738503767315e+01 9.76964032372585e+01
H   6.46281142278825e+01 6.63826746186432e+01 9.69766179502316e+01
H   6.42176829389328e+01 6.70021191206891e+01 9.82984372034859e+01
O   5.18640464411762e+01 6.52222002370714e+01 9.95550278824359e+01
H   5.20038402790874e+01 6.49939567034862e+01 9.86117841127907e+01
H   5.27425691326992e+01 6.55466954187917e+01 9.98147236249918e+01
O   5.19139359930350e+01 7.00813748022384e+01 1.12297843881594e+02
H   5.27900521568832e+01 7.04087335075923e+01 1.12576684787477e+02
H   5.20201191777833e+01 7.01537102998799e+01 1.11317659045056e+02
O   6.40775913273902e+01 6.95521447614704e+01 9.69455995436497e+01
H   6.31071470397143e+01 6.94636504431013e+01 9.69386074714135e+01
H   6.43158499049728e+01 6.90657718701299e+01 9.77679896716201e+01
O   6.12608330765087e+01 6.99610873526292e+01 9.65553688553768e+01
H   6.12604819964134e+01 7.08322147807045e+01 9.61183987674486e+01
H   6.08280659814647e+01 7.01751688247151e+01 9.74133346074590e+01
O   5.30506918324168e+01 6.22150779064034e+01 1.00727867524528e+02
H   5.27883555865455e+01 6.20141712247999e+01 9.98107901031136e+01
H   5.22286542947177e+01 6.26082868819395e+01 1.01075781470190e+02
O   6.72541887979056e+01 6.86575420647215e+01 1.02370867132174e+02
H   6.74183212699634e+01 6.77564890507658e+01 1.02737798903375e+02
H   6.63288176198253e+01 6.85966733016087e+01 1.02036033603879e+02
O   5.04637933968483e+01 6.33767511146312e+01 1.01052499327032e+02
H   5.09374104889236e+01 6.40593308771073e+01 1.00526251625828e+02
H   4.97344528619571e+01 6.39109793790417e+01 1.01413704313630e+02
O   6.18615629063108e+01 7.29246918595141e+01 9.84037258691985e+01
H   6.12791345106320e+01 7.21636530223853e+01 9.86156236739183e+01
H   6.21697080344406e+01 7.31997315596436e+01 9.92936761854264e+01
O   6.50017320938761e+01 6.85325258127947e+01 1.04202712624525e+02
H   6.42004127097426e+01 6.83894038827242e+01 1.04756592685127e+02
H   6.46058366782654e+01 6.87714206694070e+01 1.03342157143931e+02
O   5.41762485060032e+01 7.57789110255587e+01 9.73689973903908e+01
H   5.43048064135762e+01 7.54950946754903e+01 9.82978602933682e+01
H   5.42194217495572e+01 7.49123453586246e+01 9.69253628967210e+01
O   5.18945924813975e+01 6.25731331245805e+01 1.09563955714913e+02
H   5.21864221993413e+01 6.25979750434318e+01 1.10511547624707e+02
H   5.27424883823603e+01 6.27468030591998e+01 1.09123890609429e+02
O   6.31733464645536e+01 7.43411878741057e+01 1.04386716197112e+02
H   6.35118211598049e+01 7.35646720698250e+01 1.04881108561712e+02
H   6.23040382618704e+01 7.40220799733799e+01 1.04056898534981e+02
O   6.05991496206722e+01 7.54351290137930e+01 9.87770003326690e+01
H   6.07266887576065e+01 7.54055475640149e+01 9.97412767655854e+01
H   6.10720652506701e+01 7.46273320196014e+01 9.84998527541522e+01
O   6.24145496870825e+01 7.41326918095381e+01 1.00804601498352e+02
H   6.18186303837051e+01 7.40188989073933e+01 1.01578578847482e+02
H   6.32641552184591e+01 7.42560358334676e+01 1.01272577712107e+02
O   5.97621929139895e+01 7.56111951023390e+01 1.01589471335128e+02
H   5.89483635193212e+01 7.51145043977418e+01 1.01379347382491e+02
H   6.02190772600949e+01 7.49571761974991e+01 1.02164825351551e+02
O   5.77311826373543e+01 7.38429556042240e+01 1.00853882051053e+02
H   5.80705274613027e+01 7.29445731443031e+01 1.00737798914600e+02
H   5.70021757365332e+01 7.36918479286413e+01 1.01472363531239e+02
O   6.48969441579882e+01 7.15306590519628e+01 1.02547605674170e+02
H   6.48835195098127e+01 7.06248922970613e+01 1.02147775339367e+02
H   6.42458729987615e+01 7.13860754505967e+01 1.03261636548156e+02
O   6.49425806203666e+01 7.24150908016318e+01 9.98286758073284e+01
H   6.46883655159714e+01 7.18410404953147e+01 1.00565450618662e+02
H   6.58613816697106e+01 7.26278721091161e+01 1.00078649088409e+02
O   4.74922820065950e+01 6.92938941891984e+01 1.10830965421348e+02
H   4.84124950876071e+01 6.89973371897432e+01 1.10964602489340e+02
H   4.76215964644278e+01 6.98573164113417e+01 1.10043169931782e+02
O   5.13259862115020e+01 7.17621853701602e+01 1.00400617162039e+02
H   5.11610756226632e+01 7.27129293753323e+01 1.00565697431017e+02
H   5.04726155316635e+01 7.13648419805658e+01 1.00630098929946e+02
O   5.31196549767718e+01 6.20677243145017e+01 9.79783516200298e+01
H   5.32228574778753e+01 6.20872845081215e+01 9.69892184091683e+01
H   5.24843182819212e+01 6.13204599024798e+01 9.80619072082483e+01
O   6.97343296288464e+01 5.92140290240437e+01 1.10513000472297e+02
H   6.89033156010227e+01 5.88377443048409e+01 1.10827839664783e+02
H   6.94534126069186e+01 5.98268229584708e+01 1.09828758280078e+02
O   5.62816710876658e+01 5.46510405733678e+01 9.71582477518511e+01
H   5.71514002269105e+01 5.43583012849666e+01 9.68694870274567e+01
H   5.57330658406577e+01 5.44680840006515e+01 9.63707497936786e+01
O   7.05696084245220e+01 5.72887387557259e+01 1.05220905422553e+02
H   7.07907915414923e+01 5.81116773347980e+01 1.05668869435119e+02
H   7.07569834368170e+01 5.74785025849739e+01 1.04296630637837e+02
O   7.38448480578052e+01 6.72606779130595e+01 1.06727610262004e+02
H   7.34104901019725e+01 6.79745536523141e+01 1.07227797901850e+02
H   7.32925069247906e+01 6.72408110230055e+01 1.05921921572626e+02
C   5.54930396949231e+01 6.94131023205034e+01 1.04888665329315e+02
O   5.52170654688260e+01 7.04184485086317e+01 1.05469569892176e+02
H   5.92521501174324e+01 7.00771694500519e+01 1.04985818846896e+02
