# Supplementary material for: Carbon Monoxide Binding to the Iron–Molybdenum Cofactor of Nitrogenase: a Detailed Quantum Mechanics/Molecular Mechanics Investigation
Source: Inorg Chem. 2021 Nov 12;60(23):18031–47. doi: 10.1021/acs.inorgchem.1c02649 (PMC8653219; doi:10.1021/acs.inorgchem.1c02649)
Supplement: Supplementary file 1 — ic1c02649_si_001.zip [file ic1c02649_si_001.zip › geometries/qmmm/E1/co_fe6fe2_qm.xyz]

161
coordinates extracted from orca output file
  C     53.825193   72.887273  103.270456
  H     53.786801   73.531322  104.152080
  C     52.861020   71.709651  103.470375
  H     53.170456   71.140470  104.351142
  H     51.818188   72.013465  103.628174
  H     52.886912   71.019996  102.622360
  C     55.276308   72.396250  103.082163
  H     56.008651   73.214279  103.103231
  H     55.560588   71.731353  103.894310
  H     55.392431   71.822749  102.152735
  C     57.565050   72.468742   96.893477
  H     58.346762   72.648467   97.643272
  H     56.958045   73.378701   96.819369
  C     56.719409   71.259466   97.295124
  H     55.767438   71.242774   96.749673
  H     57.226021   70.311721   97.083415
  C     56.451282   71.323329   98.794347
  H     57.382253   71.112996   99.333444
  H     56.120681   72.331853   99.081624
  N     55.467512   70.365823   99.264246
  H     55.800456   69.519099   99.727271
  C     54.197231   70.703029   99.503444
  N     53.655694   71.789054   98.929909
  H     54.090232   72.311590   98.175871
  H     52.723175   72.047763   99.260158
  N     53.458444   69.977021  100.338143
  H     53.811662   69.094795  100.720853
  H     52.487216   70.253565  100.484883
  C     58.001157   72.733049  108.161739
  H     57.985850   71.691878  108.504140
  H     57.153187   72.855316  107.478598
  C     59.304513   73.017167  107.380789
  H     59.118157   72.847031  106.315051
  H     59.611748   74.066115  107.493062
  C     60.469769   72.140165  107.834010
  O     60.790404   72.043947  109.032944
  N     61.124823   71.507728  106.849805
  H     60.843680   71.645813  105.881922
  H     61.855792   70.785010  107.051011
  C     51.060077   72.273978  109.365669
  H     51.009555   72.044533  110.437928
  H     50.170927   71.826054  108.896890
  N     52.748160   70.500318  109.611441
  C     52.308267   71.601767  108.901126
  C     53.817219   70.059335  108.963090
  H     54.421308   69.203086  109.236335
  N     54.090440   70.828759  107.884395
  H     54.775672   70.640150  107.146433
  C     53.132271   71.810746  107.814083
  H     53.115726   72.547009  107.020887
  C     50.998757   68.795011   98.618742
  H     51.870078   68.133280   98.662901
  H     51.316103   69.773929   98.242754
  C     50.324719   68.917070   99.974953
  C     49.302176   69.866999  100.180730
  H     49.005349   70.502561   99.343561
  C     48.781316   70.126268  101.449324
  H     48.060440   70.924809  101.610818
  C     49.234871   69.370739  102.545264
  O     48.828870   69.711641  103.776766
  H     49.279563   69.136404  104.446075
  C     50.671412   68.098416  101.055233
  H     51.421647   67.320423  100.934354
  C     50.102558   68.294161  102.313240
  H     50.404671   67.667497  103.145093
  C     49.863798   65.034738  104.856836
  H     50.295413   64.727534  103.900000
  H     49.181111   65.871710  104.683268
  S     51.236736   65.521317  105.997533
  C     50.330251   67.350727  109.966050
  O     49.985630   68.185986  110.806883
  N     50.298311   67.564351  108.629957
  H     50.541041   66.804368  107.987083
  C     50.003847   68.876743  108.077241
  H     50.455471   69.610117  108.755414
  C     50.616188   69.101985  106.689784
  H     50.493681   70.154691  106.408319
  H     51.694963   68.906800  106.762786
  O     50.052384   68.314793  105.651398
  H     50.533562   67.448971  105.629914
  C     57.093914   60.640863  103.118024
  H     57.674341   61.461758  103.556014
  H     57.774207   59.962441  102.598637
  C     56.058232   61.191401  102.109314
  H     55.822940   60.418278  101.367006
  H     55.102616   61.472212  102.574812
  C     56.578799   62.440088  101.390379
  H     56.631453   63.275067  102.099584
  H     57.594943   62.267803  101.027216
  N     55.714750   62.787127  100.267320
  H     54.698859   62.687825  100.437566
  C     56.111805   63.394547   99.147668
  N     57.404453   63.630839   98.913219
  H     58.111047   63.435937   99.610310
  H     57.735328   64.086885   98.063706
  N     55.199530   63.773457   98.234064
  H     54.313712   63.242584   98.212893
  H     55.540237   64.039273   97.319149
  C     61.169857   66.280343   99.527537
  H     62.009360   66.636983   98.933614
  H     60.387153   67.038383   99.458769
  N     61.032411   66.910898  101.983129
  C     61.634496   66.200284  100.948332
  C     61.853026   66.835789  103.040112
  H     61.720775   67.300108  104.013243
  N     62.934488   66.093739  102.729019
  H     63.765437   65.932421  103.326723
  C     62.820376   65.687695  101.420796
  H     63.573727   65.094064  100.927267
  Mo    59.024640   67.975854  101.986778
  Fe    52.960567   66.046173  104.607267
  Fe    54.879109   67.752832  104.588974
  Fe    54.261258   66.630593  102.411315
  Fe    55.464185   65.270976  104.321301
  Fe    57.756521   65.999872  103.318677
  Fe    57.069402   68.670425  103.862837
  Fe    56.513097   67.399372  101.496088
  S     54.610930   66.249865  106.207161
  S     52.932630   68.070673  103.604155
  S     53.699168   64.564418  103.015591
  S     59.034540   67.579527  104.241290
  S     57.222889   69.497056  101.772037
  S     58.177449   66.001730  101.093541
  S     57.969903   70.457104  104.900370
  S     57.344077   64.085134  104.433245
  S     54.712403   67.034680  100.291992
  C     56.050874   66.922483  103.320000
  O     60.407309   69.636499  102.303174
  O     59.540816   68.861213  100.015974
  O     60.177419   70.712428   98.917373
  O     60.620045   71.648528  103.879532
  O     60.969556   73.660194  102.977706
  O     64.665718   68.333807   99.370909
  O     64.771299   69.113152  101.466426
  C     60.704824   70.552048  101.227120
  C     60.076528   70.018928   99.946580
  C     60.072370   71.900323  101.597027
  C     60.605733   72.458222  102.913354
  C     62.232427   70.572575  101.016744
  C     62.701039   69.322346  100.273358
  C     64.166356   68.914506  100.374498
  H     60.344305   70.224727  103.121716
  H     62.161753   68.472784  100.693972
  H     62.428226   69.378894   99.219884
  H     62.513532   71.475593  100.472878
  H     62.680838   70.610772  102.004471
  H     59.005642   71.694697  101.763062
  H     60.202826   72.609948  100.781654
  C     55.493039   69.413102  104.888665
  O     55.217065   70.418448  105.469569
  H     59.252150   70.077169  104.985818
  H     60.785583   65.350544   99.108163
  H     49.287030   64.183399  105.218261
  H     57.867992   73.395538  109.016983
  H     51.017650   73.348267  109.186312
  H     53.618188   73.532088  102.416390
  H     58.116521   72.342463   95.961812
  H     56.605501   60.120884  103.942125
  H     50.263764   68.360225   97.941384
  H     50.638033   66.346538  110.257499
  H     48.941340   69.117025  108.114805
