# Supplementary material for: Carbon Monoxide Binding to the Iron–Molybdenum Cofactor of Nitrogenase: a Detailed Quantum Mechanics/Molecular Mechanics Investigation
Source: Inorg Chem. 2021 Nov 12;60(23):18031–47. doi: 10.1021/acs.inorgchem.1c02649 (PMC8653219; doi:10.1021/acs.inorgchem.1c02649)
Supplement: Supplementary file 1 — ic1c02649_si_001.zip [file ic1c02649_si_001.zip › geometries/qmmm/E1/substrate_free_active.xyz]

1000
coordinates written in Ang with frag_edit.py 
N   6.84003302831507e+01 6.97258897901586e+01 1.09579311658804e+02
H   6.79993513847671e+01 6.90305224908172e+01 1.10190110778596e+02
C   6.79216427542432e+01 6.96614083157883e+01 1.08223299435574e+02
H   6.86262556676709e+01 7.01514669613936e+01 1.07567552465510e+02
C   6.78278491088671e+01 6.81822121179257e+01 1.07832950840731e+02
H   6.72596620489377e+01 6.76636094066264e+01 1.08636881471482e+02
C   6.70795113601518e+01 6.79590523096755e+01 1.06505590938347e+02
H   6.70348357083842e+01 6.68783339730644e+01 1.06254634601402e+02
H   6.60310925590775e+01 6.83191105702548e+01 1.06558894424487e+02
H   6.76028602408775e+01 6.84544976746150e+01 1.05664872418180e+02
C   6.92508029841566e+01 6.75595972551926e+01 1.07775830520474e+02
H   6.97510689514651e+01 6.79558246490925e+01 1.06864342401627e+02
H   6.98374060167979e+01 6.78663284355783e+01 1.08668641972627e+02
C   6.92749512316647e+01 6.60273011688265e+01 1.07729879140339e+02
H   6.87652518037898e+01 6.56511394346377e+01 1.06816442331570e+02
H   7.03194040435307e+01 6.56505549212172e+01 1.07718672343832e+02
H   6.87628682143515e+01 6.56061446628224e+01 1.08620315231862e+02
C   6.66085013032107e+01 7.04379564424421e+01 1.08109657998664e+02
O   6.62022938026270e+01 7.08141243387566e+01 1.07011761230318e+02
N   6.59520130328781e+01 7.07572688896120e+01 1.09250373544612e+02
H   6.63489880656869e+01 7.05084842887486e+01 1.10135801097890e+02
C   6.46964056015108e+01 7.14935963434172e+01 1.09332525742740e+02
H   6.39381949791135e+01 7.08964085931571e+01 1.08848720530962e+02
C   6.42721792428358e+01 7.17337600805471e+01 1.10802398904294e+02
H   6.51535382102655e+01 7.21623252693087e+01 1.11334472756990e+02
H   6.34557112352543e+01 7.24934803361060e+01 1.10872926512819e+02
C   6.37486252421380e+01 7.05188773186137e+01 1.11583755116515e+02
H   6.27388359545068e+01 7.02503645466555e+01 1.11202409037511e+02
H   6.44204459560811e+01 6.96411899030516e+01 1.11453997581005e+02
C   6.37026677256809e+01 7.09045073916928e+01 1.13063031262877e+02
H   6.47453208475014e+01 7.09167586395786e+01 1.13449299846513e+02
H   6.32500426155208e+01 7.19164571856947e+01 1.13176443013993e+02
N   6.28913943196996e+01 6.99199109106872e+01 1.13833692114302e+02
H   6.26146496413232e+01 6.90549863862153e+01 1.13397917506190e+02
C   6.27040664172025e+01 7.00407576911931e+01 1.15139428043570e+02
N   6.31683562219623e+01 7.10556745675991e+01 1.15834023975144e+02
H   6.38129146056716e+01 7.16794097651529e+01 1.15401779275494e+02
H   6.29653526641579e+01 7.10667362931728e+01 1.16814394983700e+02
N   6.20666630577683e+01 6.91099177138264e+01 1.15809435397015e+02
H   6.18785213864071e+01 6.82300376479685e+01 1.15357959257819e+02
H   6.22328265462369e+01 6.90372944599794e+01 1.16793506309990e+02
C   6.46488001850472e+01 7.28733769829289e+01 1.08690006553054e+02
O   6.56552774944603e+01 7.35728681900321e+01 1.08562782416498e+02
N   6.34177191309597e+01 7.32991984138896e+01 1.08344292780165e+02
H   6.26370343270809e+01 7.26870463734848e+01 1.08500288682433e+02
C   6.30781089590560e+01 7.46407903753089e+01 1.07896926233256e+02
H   6.39733111798514e+01 7.51996829477456e+01 1.07668254896364e+02
H   6.24177715016426e+01 7.45433885461823e+01 1.07048620838158e+02
C   6.23340589507574e+01 7.53776681839876e+01 1.08980059267013e+02
O   6.26060632709410e+01 7.51951279746266e+01 1.10167674740341e+02
N   5.80304683291843e+01 7.81320735765556e+01 1.05722652197855e+02
H   5.87469201137810e+01 7.82234439916967e+01 1.06421318485088e+02
C   5.81796106429362e+01 7.70034540475837e+01 1.04824956559536e+02
H   5.81715422639958e+01 7.73784696158203e+01 1.03811417029549e+02
C   5.95286813521898e+01 7.63045471249319e+01 1.05088595020868e+02
H   5.96987855981517e+01 7.54757039077143e+01 1.04371003135070e+02
H   6.03605740306319e+01 7.70356761345965e+01 1.04980956713952e+02
H   5.95752214832283e+01 7.58915752045879e+01 1.06114524348674e+02
C   5.70258799566476e+01 7.60116673201461e+01 1.04938805918024e+02
O   5.65061206121836e+01 7.55150123721161e+01 1.03943276280264e+02
N   5.65452954874458e+01 7.57458872833805e+01 1.06169366522509e+02
H   5.70317501448391e+01 7.61351664610194e+01 1.06956487243159e+02
C   5.53692241225573e+01 7.49089346566181e+01 1.06408724625037e+02
H   5.54416717484254e+01 7.40198965562946e+01 1.05798033619304e+02
H   5.53599221267253e+01 7.46810843343259e+01 1.07457018810022e+02
C   5.40340937237655e+01 7.55548968668208e+01 1.06114138509799e+02
O   5.30100410951015e+01 7.48848383013444e+01 1.06016399917057e+02
N   5.39957777603799e+01 7.68850657263257e+01 1.05974078102833e+02
H   5.48379618650195e+01 7.74075106346943e+01 1.06105168271594e+02
C   5.27758639718587e+01 7.76311599416624e+01 1.05704875951403e+02
H   5.19117885650834e+01 7.70180145938525e+01 1.05920607984538e+02
C   5.26885717881582e+01 7.88907476590494e+01 1.06590211245692e+02
H   5.26303634721093e+01 7.85596066584227e+01 1.07651981396519e+02
H   5.36152979436105e+01 7.94959325387496e+01 1.06477322052005e+02
O   5.15423103747847e+01 7.96883285799511e+01 1.06294370805197e+02
H   5.17708387375452e+01 8.03009756165635e+01 1.05567005760707e+02
C   5.26635666156241e+01 7.80362922822224e+01 1.04254624840200e+02
O   5.17750192071700e+01 7.75903068554580e+01 1.03530572934275e+02
N   5.52055494128958e+01 7.75739646683206e+01 1.01855709963744e+02
H   5.56930033753134e+01 7.78299231523622e+01 1.02689174157273e+02
C   5.58154571637505e+01 7.65546583675769e+01 1.01018251720544e+02
H   5.59489728763187e+01 7.69617576057019e+01 1.00033114487655e+02
H   5.67467547931134e+01 7.62656743341996e+01 1.01479782338136e+02
C   5.49653494339619e+01 7.53340663776129e+01 1.00898464891088e+02
O   5.47513084660819e+01 7.47982963802010e+01 9.98129789296356e+01
N   5.44602109794072e+01 7.48698731532886e+01 1.02044599953395e+02
H   5.47634623156867e+01 7.52881237085073e+01 1.02901140074501e+02
C   5.35261335656811e+01 7.37743444291736e+01 1.02122551753139e+02
H   5.36899887190602e+01 7.31324705268031e+01 1.01263970229056e+02
C   5.37608966736611e+01 7.28935480555167e+01 1.03326052141273e+02
H   5.37398705762752e+01 7.35589117758167e+01 1.04192283231402e+02
C   5.27577549586312e+01 7.17518800294951e+01 1.03535456373682e+02
H   5.30761722253640e+01 7.11464836671040e+01 1.04390499422436e+02
H   5.17323290273757e+01 7.20840997350397e+01 1.03739006531189e+02
H   5.27307475323519e+01 7.10771501147539e+01 1.02676048785835e+02
C   5.51844940751368e+01 7.23293279103515e+01 1.03173620602451e+02
H   5.59609851882512e+01 7.31061256672887e+01 1.03170364234097e+02
H   5.54161100740931e+01 7.16808536471411e+01 1.04018931732051e+02
H   5.52841914104950e+01 7.17079581581835e+01 1.02274649347825e+02
C   5.20983299028726e+01 7.42470008572022e+01 1.01958106697137e+02
O   5.16305660656223e+01 7.43059457507889e+01 1.00832194703005e+02
N   5.13177498982279e+01 7.45668914665103e+01 1.03003668263665e+02
H   5.17043833941181e+01 7.46249786685951e+01 1.03921281785428e+02
C   4.98558969611803e+01 7.46269490224376e+01 1.02899315162122e+02
H   4.95294497726547e+01 7.36301598531917e+01 1.02636636760249e+02
C   4.92373723673149e+01 7.49312080575599e+01 1.04260492199644e+02
H   4.96926080032347e+01 7.58681553340970e+01 1.04653852929370e+02
C   4.77053652249524e+01 7.51125428706291e+01 1.04166963567856e+02
H   4.72602879360744e+01 7.51307822279322e+01 1.05185075492986e+02
H   4.74338572748657e+01 7.60631020125449e+01 1.03661067566407e+02
H   4.72489938392435e+01 7.42702450218966e+01 1.03606976715894e+02
C   4.95680587391291e+01 7.37737775217180e+01 1.05228293405860e+02
H   4.92142997647179e+01 7.28051203604267e+01 1.04814954609426e+02
H   5.06575679853234e+01 7.36999028145328e+01 1.05422888273246e+02
H   4.90570023140047e+01 7.39311198178176e+01 1.06203397712749e+02
C   4.92592996191185e+01 7.55254835198820e+01 1.01801478060130e+02
O   4.84501527191945e+01 7.50845527546056e+01 1.00987071976115e+02
N   5.04464571575894e+01 7.60062546077093e+01 9.70765728501213e+01
C   5.08487492608967e+01 7.51303308595853e+01 9.81727575179849e+01
H   5.00968725315973e+01 7.52345259046070e+01 9.89851074556411e+01
H   5.18603244473853e+01 7.53772349609489e+01 9.85643651038823e+01
C   4.98461492394045e+01 7.52358987064094e+01 9.59998110032357e+01
H   5.05014053777340e+01 7.52921975109740e+01 9.51430638070961e+01
C   4.96997756977924e+01 7.38212765087227e+01 9.65863458651589e+01
H   4.87354878438734e+01 7.37175563088949e+01 9.71364393344868e+01
H   4.97497156582015e+01 7.30249919022986e+01 9.58217241272459e+01
C   5.07985307200965e+01 7.37163164768053e+01 9.76245290218571e+01
H   5.05466224695467e+01 7.29652215204353e+01 9.83971882132699e+01
H   5.17674641396545e+01 7.34629514027669e+01 9.71670328517371e+01
C   4.84789342822701e+01 7.56919108969238e+01 9.55645500978054e+01
O   4.80731362274965e+01 7.52505984094563e+01 9.44885787360036e+01
N   5.91710798906067e+01 7.34307923135116e+01 9.52851878701886e+01
H   5.87536098792217e+01 7.43369944034949e+01 9.53950930555753e+01
C   5.83419610449574e+01 7.22888184445530e+01 9.55784808538911e+01
H   5.89559476385739e+01 7.14032198118832e+01 9.56901236013955e+01
C   5.75639173435696e+01 7.24641179254556e+01 9.68893814313806e+01
H   5.83457007416102e+01 7.26375007865016e+01 9.76406661482574e+01
H   5.69605530468794e+01 7.33768269222038e+01 9.68173662661990e+01
C   5.67127728362625e+01 7.12573121658746e+01 9.72865873845214e+01
H   5.57621298952439e+01 7.12442997673548e+01 9.67387139630662e+01
H   5.72171187351709e+01 7.03081071563856e+01 9.70767755315464e+01
C   5.64435028128872e+01 7.13232902525811e+01 9.87849439723199e+01
H   5.73740241246160e+01 7.11129436446689e+01 9.93252745018141e+01
H   5.61117887297995e+01 7.23328181811780e+01 9.90681920706982e+01
N   5.54605871147995e+01 7.03679369772717e+01 9.92591195364036e+01
H   5.57957012256548e+01 6.95197294718378e+01 9.97191658206921e+01
C   5.41952344081794e+01 7.07105716239987e+01 9.95148305563275e+01
N   5.36515316350723e+01 7.18006585287368e+01 9.89493824323960e+01
H   5.40732657868557e+01 7.23120066764687e+01 9.81805123841843e+01
H   5.27195471758969e+01 7.20564040148842e+01 9.92838582514839e+01
N   5.34677994287787e+01 6.99891290304382e+01 1.00363133926764e+02
H   5.38237388984239e+01 6.90956809819273e+01 1.00724354335789e+02
H   5.24923346957616e+01 7.02502807117009e+01 1.00504818414588e+02
C   5.73807652198075e+01 7.20219003635062e+01 9.44477561546397e+01
O   5.66556855855286e+01 7.29061581214779e+01 9.39908782517542e+01
N   5.73604967276975e+01 7.07714243742002e+01 9.39517641839071e+01
H   5.79098536915970e+01 7.00556826317025e+01 9.44040604977241e+01
C   5.66916036889672e+01 7.03724788724522e+01 9.27289025833555e+01
H   5.67447068944398e+01 7.11914074655585e+01 9.20240735807201e+01
C   5.74065952214008e+01 6.91516394799530e+01 9.21112121544162e+01
H   5.74249833277995e+01 6.83335341277374e+01 9.28662027902685e+01
H   5.68585285101179e+01 6.87757314127389e+01 9.12183155183657e+01
C   5.88450444621263e+01 6.94698042763994e+01 9.16779246524115e+01
H   5.88405074302346e+01 7.01747690464953e+01 9.08164143308006e+01
H   5.93800660757367e+01 6.99795168503798e+01 9.25117064148958e+01
C   5.96592311732883e+01 6.82215913519524e+01 9.13402546452043e+01
H   6.07281813380911e+01 6.84890732705749e+01 9.12446814068306e+01
H   5.95605961696541e+01 6.74868066986244e+01 9.21675145977610e+01
N   5.91753052891821e+01 6.76822446370438e+01 9.00278465212551e+01
H   5.93222801061557e+01 6.82398191716841e+01 8.91842028455977e+01
C   5.86209787904576e+01 6.64912791786196e+01 8.98500200466777e+01
N   5.85301405742050e+01 6.55819375995004e+01 9.07949974078303e+01
H   5.89938272338550e+01 6.57281649412036e+01 9.16699155393883e+01
H   5.82662520604741e+01 6.46532130304534e+01 9.05124858965489e+01
N   5.81865781290139e+01 6.61669628034373e+01 8.86514452952245e+01
H   5.80076797546418e+01 6.69354861403846e+01 8.80218692158518e+01
H   5.76455231968207e+01 6.53328425996489e+01 8.85313466037424e+01
C   5.52241222646353e+01 7.00569207712813e+01 9.29218192427387e+01
O   5.47109979574540e+01 6.90409701956590e+01 9.24600146676568e+01
N   5.45037240981615e+01 7.09653256392999e+01 9.35927916652468e+01
H   5.49935140260011e+01 7.17670633999577e+01 9.39406169436613e+01
C   5.30749586543215e+01 7.08917855107908e+01 9.38132473079350e+01
H   5.28126057361598e+01 6.98564926267511e+01 9.39959288906079e+01
C   5.26564922440668e+01 7.16959900882890e+01 9.50822513643958e+01
H   5.15734014431981e+01 7.19218514444771e+01 9.50745811925819e+01
H   5.28493165378863e+01 7.10422070847404e+01 9.59628014051164e+01
C   5.34652062239391e+01 7.29728626993452e+01 9.53266124050738e+01
O   5.40929854815878e+01 7.31460975065408e+01 9.63769893887381e+01
N   5.34543880191047e+01 7.39065415877706e+01 9.43549424303934e+01
H   5.29104370315813e+01 7.37317953219299e+01 9.35340877092770e+01
H   5.40559042643258e+01 7.47000901173682e+01 9.44587061890290e+01
C   5.23219993618492e+01 7.12957168346646e+01 9.25434401684929e+01
O   5.20987250898463e+01 7.24773386640269e+01 9.22633076627978e+01
N   6.00994755029854e+01 7.46560019784060e+01 1.13601051026026e+02
H   5.93043572704518e+01 7.52574105307051e+01 1.13668956709429e+02
C   6.02140604072598e+01 7.39325496369971e+01 1.12352106061758e+02
H   6.11562331618792e+01 7.41761844616367e+01 1.11883593551650e+02
C   6.00623157942382e+01 7.23990910322177e+01 1.12581338347321e+02
H   6.02289894513039e+01 7.18533741484315e+01 1.11627896911648e+02
H   6.08519564251982e+01 7.20500761943450e+01 1.13281338770100e+02
O   5.87764308549181e+01 7.20829494621416e+01 1.13137733268274e+02
H   5.89186961183828e+01 7.13852134287139e+01 1.13820680128784e+02
C   5.90875732024424e+01 7.43492128585076e+01 1.11422562110570e+02
O   5.82828687412146e+01 7.52226568395527e+01 1.11743281838762e+02
N   5.89497025939834e+01 7.36436930542597e+01 1.10280552742513e+02
H   5.96862928032920e+01 7.30185627376225e+01 1.09979900385136e+02
C   5.78059996605840e+01 7.36736694900452e+01 1.09383322557427e+02
H   5.76872635034991e+01 7.46779507190640e+01 1.09018232772690e+02
C   5.79746074045829e+01 7.27045179776515e+01 1.08172822449023e+02
H   5.79667429449322e+01 7.16715741625775e+01 1.08542215430374e+02
H   5.71092754768530e+01 7.28172551023786e+01 1.07508727969807e+02
C   5.92592950993608e+01 7.29660948473039e+01 1.07355646160857e+02
H   5.90549040124146e+01 7.27649997504542e+01 1.06298284907022e+02
H   5.95650209937432e+01 7.40184596589190e+01 1.07429681032755e+02
C   6.04351870379898e+01 7.21036688560388e+01 1.07812449652025e+02
O   6.07923271674023e+01 7.20685281497070e+01 1.09004724197652e+02
N   6.10375498254458e+01 7.14085909320284e+01 1.06841070785930e+02
H   6.07219517152148e+01 7.14976578904340e+01 1.05876776642146e+02
H   6.17973012342867e+01 7.07162258628769e+01 1.07047770002864e+02
C   5.64832360749602e+01 7.33311839062085e+01 1.10032635717402e+02
O   5.54333580562288e+01 7.38313386807715e+01 1.09634483954892e+02
N   5.64878580465725e+01 7.24845319184598e+01 1.11080311751428e+02
H   5.73656183881148e+01 7.21681460868042e+01 1.11442830355085e+02
C   5.52691225824167e+01 7.19884296763592e+01 1.11698831918540e+02
H   5.47456678123770e+01 7.14327291499366e+01 1.10935281146462e+02
C   5.55192361187741e+01 7.10096592760519e+01 1.12868906146019e+02
H   5.59620992746521e+01 7.00729244827694e+01 1.12463375449167e+02
H   5.62421216380789e+01 7.14431158407767e+01 1.13594155074360e+02
O   5.43017482620236e+01 7.06897460144698e+01 1.13542476170395e+02
H   5.41291451033762e+01 7.13826613721290e+01 1.14215995066016e+02
C   5.42867775198185e+01 7.30405580547551e+01 1.12163567312602e+02
O   5.30987718035761e+01 7.29671987532233e+01 1.11853054465194e+02
N   5.21942957972531e+01 7.45663115168421e+01 1.09501415333550e+02
H   5.29799072545656e+01 7.40386176510776e+01 1.09827934964006e+02
C   5.10066640031164e+01 7.38122563703017e+01 1.09104541376943e+02
H   5.07891506736336e+01 7.40293584833649e+01 1.08063302381760e+02
C   5.10985329882842e+01 7.22767583924862e+01 1.09340231687858e+02
H   5.11459722280960e+01 7.20558300331539e+01 1.10413350100872e+02
H   5.01755809420694e+01 7.18218836406069e+01 1.08949939484618e+02
N   5.28400921325541e+01 7.05253479410154e+01 1.09398753380072e+02
C   5.22991744727219e+01 7.16171438972874e+01 1.08742709114576e+02
C   5.38129763522873e+01 7.00816279930044e+01 1.08615934868879e+02
H   5.44533837117355e+01 6.92287127524241e+01 1.08804624369407e+02
N   5.39271559360286e+01 7.08384274412060e+01 1.07495306980584e+02
H   5.45762810118705e+01 7.06606226898167e+01 1.06722095269762e+02
C   5.29653315629736e+01 7.18205804539784e+01 1.07550731493815e+02
H   5.28365737358913e+01 7.25529814256621e+01 1.06765241390673e+02
C   4.98075851710972e+01 7.42189674393409e+01 1.09932002947359e+02
O   4.87302336675332e+01 7.45182423560017e+01 1.09430529723072e+02
N   4.53218466581103e+01 6.68355465484539e+01 1.02433290421537e+02
H   4.50852651061544e+01 6.76631489767643e+01 1.01917413265128e+02
C   4.67482911827471e+01 6.66274416817458e+01 1.02662627768571e+02
H   4.72135468936668e+01 6.75984380249537e+01 1.02604128419788e+02
H   4.68950863853178e+01 6.61631222301074e+01 1.03628608488624e+02
C   4.74377475972084e+01 6.57662094621794e+01 1.01633818890816e+02
O   4.82760803713944e+01 6.49326563063734e+01 1.01974167650081e+02
N   4.71323598338477e+01 6.59622998064860e+01 1.00340334122005e+02
H   4.64264010838068e+01 6.66269966538335e+01 1.00093754803310e+02
C   4.79412330654618e+01 6.54365852421241e+01 9.92554265717019e+01
H   4.88914842668069e+01 6.50995029230361e+01 9.96488103046475e+01
C   4.72792786381806e+01 6.42413885061297e+01 9.85160049941849e+01
H   4.70144005703553e+01 6.34652298841731e+01 9.92647907521546e+01
H   4.63516606800149e+01 6.45683051846555e+01 9.80098910070692e+01
C   4.81793657869715e+01 6.35866381677557e+01 9.74777730674455e+01
O   4.93192010716401e+01 6.40610724327127e+01 9.72343631479202e+01
O   4.77313989001648e+01 6.25586244589339e+01 9.69072210523181e+01
C   4.82573136636134e+01 6.66107470590098e+01 9.83505818374431e+01
O   4.73820443311479e+01 6.73108966253286e+01 9.78416131257492e+01
N   4.95489623110218e+01 6.69028469590100e+01 9.81801957243889e+01
H   5.02512235467743e+01 6.62960924777981e+01 9.85599285774440e+01
C   4.99796225562727e+01 6.81881269449524e+01 9.76740804768800e+01
H   4.91401311437979e+01 6.88725868569728e+01 9.76305007122279e+01
C   5.10204705365693e+01 6.87964208924665e+01 9.86196010317608e+01
H   5.18867850384701e+01 6.81283031903941e+01 9.86651393986938e+01
H   5.13444060769717e+01 6.97708477781061e+01 9.82368605358621e+01
C   5.03517066879413e+01 6.89342146174448e+01 9.99771176320698e+01
C   4.93105551436038e+01 6.98680741828696e+01 1.00165558691401e+02
H   4.89990489537407e+01 7.04808344920574e+01 9.93167365931575e+01
C   4.87840458447700e+01 7.01397420810364e+01 1.01428535732839e+02
H   4.80432133568447e+01 7.09225216949109e+01 1.01575920308750e+02
C   4.92561713152407e+01 6.94203085746492e+01 1.02540650516066e+02
O   4.88300448998028e+01 6.97783325272582e+01 1.03760640307145e+02
H   4.92689543354913e+01 6.92126605072973e+01 1.04446051420326e+02
C   5.07289196378381e+01 6.81570912340789e+01 1.01078009096693e+02
H   5.15033834009451e+01 6.73998953413665e+01 1.00974133238860e+02
C   5.01632021957949e+01 6.83707197410124e+01 1.02334943439229e+02
H   5.04987493763876e+01 6.77818036462310e+01 1.03181932527952e+02
C   5.04726974665138e+01 6.81276268315439e+01 9.62663798105801e+01
O   5.10314204128983e+01 6.90795674231109e+01 9.57243267688480e+01
N   5.01778103937266e+01 6.69981737950512e+01 9.56108073240388e+01
H   4.97692304718070e+01 6.62459509234685e+01 9.61332442072599e+01
C   5.03193929377822e+01 6.68202639231276e+01 9.41919308815919e+01
H   5.00050321912148e+01 6.58015002839874e+01 9.40291218510098e+01
C   4.94151248107163e+01 6.78146543258628e+01 9.34040096203594e+01
H   4.84404020418334e+01 6.78839020503615e+01 9.39319907521267e+01
H   4.98557064916663e+01 6.88277442535608e+01 9.33288488762902e+01
C   4.90842959777501e+01 6.72374940979944e+01 9.20475113704913e+01
O   4.89022016449933e+01 6.60231405420607e+01 9.19624375912431e+01
N   4.89221221327067e+01 6.80474958822080e+01 9.09899607415557e+01
H   4.89573366393042e+01 6.90464281384268e+01 9.11214551876518e+01
H   4.86583072733504e+01 6.76606590117156e+01 9.01087395579544e+01
C   5.17587025633899e+01 6.68844096316063e+01 9.37275679120273e+01
O   5.20587803824259e+01 6.74383702515297e+01 9.26708051706441e+01
N   5.26856986181241e+01 6.62864583457708e+01 9.44986306415239e+01
H   5.24307441859932e+01 6.58505220704488e+01 9.53666080950741e+01
C   5.40981164016517e+01 6.62779835601464e+01 9.41685309058553e+01
H   5.43719938187305e+01 6.72808797803219e+01 9.38983555537862e+01
C   5.49886770786271e+01 6.58880381852811e+01 9.53412038109303e+01
H   5.47934164623471e+01 6.48196276125025e+01 9.55987070787625e+01
C   5.64749360742164e+01 6.60328239319359e+01 9.49407233694225e+01
H   5.67517111440396e+01 6.53345946552796e+01 9.41255670376857e+01
H   5.66944277803905e+01 6.70702940391400e+01 9.46151268477044e+01
H   5.71241224982919e+01 6.58083186081911e+01 9.58122002422577e+01
C   5.46781101975722e+01 6.67418215119166e+01 9.66001696892467e+01
H   5.36852066212582e+01 6.64538513280071e+01 9.70090181022971e+01
H   5.54255193082611e+01 6.64921954324944e+01 9.73868060128973e+01
C   5.46900155381075e+01 6.82609394866768e+01 9.63786518474595e+01
H   5.39117873702674e+01 6.85675895426460e+01 9.56494545889722e+01
H   5.44753115202280e+01 6.87775746789920e+01 9.73367971379373e+01
H   5.56816779734088e+01 6.86021979464548e+01 9.60139578789621e+01
C   5.43366152307416e+01 6.54076527686839e+01 9.29478436235324e+01
O   5.42695391357037e+01 6.41838027410197e+01 9.29791668903522e+01
N   5.09165837542644e+01 6.34750238475077e+01 9.22003556900708e+01
H   5.17770088038076e+01 6.39337892794407e+01 9.24008359592881e+01
C   5.04867981310538e+01 6.25314297217636e+01 9.32126608595169e+01
H   5.07443057740443e+01 6.15779745616505e+01 9.28243863159968e+01
C   5.12591451028104e+01 6.28108698178344e+01 9.45164586813520e+01
H   5.15155124603787e+01 6.38862476620008e+01 9.45424292281209e+01
H   5.06637225108717e+01 6.25783469356416e+01 9.54235312009990e+01
C   5.25350048981877e+01 6.20072083465544e+01 9.46256764000549e+01
O   5.26731877736910e+01 6.09343182186617e+01 9.39861231276524e+01
O   5.33524291324835e+01 6.24045171173837e+01 9.54971768280226e+01
C   4.89921295645297e+01 6.24805112136649e+01 9.35115857947875e+01
O   4.83737397873283e+01 6.14295289878213e+01 9.36859479992738e+01
N   4.31003388711418e+01 6.92444108732954e+01 9.89058562811871e+01
H   4.29474327275700e+01 6.83055431018159e+01 9.92320353568190e+01
C   4.38248803109716e+01 7.01340542645688e+01 9.97863079689011e+01
H   4.37403037185735e+01 7.11438947078171e+01 9.94396715331224e+01
C   4.32538501519901e+01 7.01658960356936e+01 1.01228935601950e+02
H   4.32482054739709e+01 6.91440549591390e+01 1.01643782148050e+02
H   4.39497723761213e+01 7.07706234654445e+01 1.01852999708362e+02
C   4.18811390214365e+01 7.07454874570198e+01 1.01394436262754e+02
C   4.07450763481981e+01 7.05045050931112e+01 1.00661905703722e+02
H   4.07000928239942e+01 6.98756020166920e+01 9.97815924605605e+01
N   3.96867581786926e+01 7.11775443054759e+01 1.01222983022577e+02
H   3.87500050211835e+01 7.12124895631338e+01 1.00906505738791e+02
C   4.01031732982089e+01 7.18510340827091e+01 1.02325199464975e+02
C   4.14883667306311e+01 7.16178730312767e+01 1.02467687832576e+02
C   4.21785115666106e+01 7.22191616142654e+01 1.03519143963849e+02
H   4.32420839234662e+01 7.20822653103901e+01 1.03636522427699e+02
C   4.14732320353942e+01 7.30269527087058e+01 1.04410198977947e+02
H   4.20112697212508e+01 7.35160187540800e+01 1.05212049161415e+02
C   3.93956033580889e+01 7.26308199062129e+01 1.03224545496628e+02
H   3.83401628051911e+01 7.28050814175350e+01 1.03096653390661e+02
C   4.01011348071847e+01 7.32177490493006e+01 1.04277024407369e+02
H   3.95804511817444e+01 7.38455997000307e+01 1.04987309207381e+02
C   4.52943278263551e+01 6.97272025851011e+01 9.98333134410118e+01
O   4.56355124811846e+01 6.87023688762812e+01 1.00415163548982e+02
N   4.62494226993445e+01 7.04867055311204e+01 9.92703490394318e+01
H   4.71851578757797e+01 7.01925419975686e+01 9.94486089229775e+01
C   4.60888447654417e+01 7.17227586338787e+01 9.85147666126615e+01
H   4.50553007484548e+01 7.18841058661800e+01 9.83173511566928e+01
C   4.66464671073974e+01 7.29636851272701e+01 9.92612956895156e+01
H   4.65002862132199e+01 7.38845741463524e+01 9.86560640520023e+01
H   4.60690571223361e+01 7.30844742540448e+01 1.00203657760074e+02
O   4.80230036490298e+01 7.28267010807198e+01 9.96119652070020e+01
H   4.82454569521288e+01 7.36556930840855e+01 1.00083141184249e+02
C   4.66594698444800e+01 7.16670751820113e+01 9.71241913353808e+01
O   4.66180871538857e+01 7.26508479556132e+01 9.63874559158376e+01
N   4.54383090492230e+01 6.21128717480034e+01 1.03869366098037e+02
H   4.52552130257321e+01 6.30194733659507e+01 1.03474889316563e+02
C   4.66838169545519e+01 6.14542764445864e+01 1.03538998809888e+02
H   4.65787735392139e+01 6.03914860429928e+01 1.03716443042021e+02
C   4.70815503829261e+01 6.16266196456889e+01 1.02058875323120e+02
H   4.61601413123500e+01 6.15480164558492e+01 1.01443276590899e+02
H   4.75294753416228e+01 6.26112222480382e+01 1.01830205673259e+02
N   4.92867408017112e+01 6.06348664805935e+01 1.01238271805721e+02
H   4.98060946421034e+01 6.14967872972000e+01 1.01160923218869e+02
C   4.79743327104148e+01 6.05041329004262e+01 1.01625333833989e+02
C   4.97209090973295e+01 5.93968624906887e+01 1.00894764774811e+02
H   5.07334836521541e+01 5.91990040554252e+01 1.00536250614870e+02
N   4.87755055827117e+01 5.84837405478338e+01 1.01028493995239e+02
C   4.76734629848577e+01 5.91859386826481e+01 1.01481974549028e+02
H   4.67443990822606e+01 5.86742597675738e+01 1.01690331602351e+02
C   4.77386919855505e+01 6.19561403554702e+01 1.04504742684731e+02
O   4.81220708685354e+01 6.12428785682999e+01 1.05433022344359e+02
N   4.81868737708887e+01 6.32267963260027e+01 1.04372829773800e+02
H   4.79263271581551e+01 6.37959486211592e+01 1.03591391352407e+02
C   4.90499173026898e+01 6.38448121002119e+01 1.05367487195520e+02
H   4.97774312675735e+01 6.30949570833663e+01 1.05657073073038e+02
C   4.98726131075304e+01 6.50700920149798e+01 1.04844942071833e+02
H   5.03505561824408e+01 6.47504238727078e+01 1.03914501769158e+02
H   4.91760880301353e+01 6.58840158273807e+01 1.04623904736147e+02
S   5.11917517758507e+01 6.56266540066008e+01 1.06016135863061e+02
C   4.82891641137334e+01 6.42140418455933e+01 1.06637250247112e+02
O   4.75401989118092e+01 6.51881241273088e+01 1.06728835513514e+02
N   4.85258762884168e+01 6.34042319923919e+01 1.07679474772824e+02
H   4.90756692009734e+01 6.25887641730124e+01 1.07526905054283e+02
C   4.80467895679266e+01 6.36079031490126e+01 1.09021009503823e+02
H   4.69861280956368e+01 6.38167172002229e+01 1.08970933689843e+02
C   4.82567399410203e+01 6.22785592763785e+01 1.09799971398826e+02
H   4.75919174386273e+01 6.14975503970414e+01 1.09370684302939e+02
H   4.93041933957747e+01 6.19375245123565e+01 1.09663065708412e+02
C   4.79859952407363e+01 6.23771823401279e+01 1.11274135898703e+02
C   4.66753179272788e+01 6.22615868890002e+01 1.11759481132548e+02
H   4.58581119779225e+01 6.21193642922029e+01 1.11066523533569e+02
C   4.64246670474557e+01 6.23201766902138e+01 1.13135785085675e+02
H   4.54161604698810e+01 6.22186585504384e+01 1.13496560407908e+02
C   4.74792159020497e+01 6.24908717399882e+01 1.14039312811192e+02
O   4.72055374174613e+01 6.25239662858634e+01 1.15423293486895e+02
H   4.79853934680146e+01 6.29224539207318e+01 1.15879165016283e+02
C   4.90424750896618e+01 6.25387996001568e+01 1.12185276872035e+02
H   5.00597513142132e+01 6.26189553630777e+01 1.11827261220104e+02
C   4.87891110205363e+01 6.26047972467114e+01 1.13559998279492e+02
H   4.96203427670637e+01 6.27274506431436e+01 1.14233222742280e+02
C   4.86769065601429e+01 6.48305483659324e+01 1.09684177792149e+02
O   4.79763724410789e+01 6.56956341619547e+01 1.10201855488407e+02
N   5.00225603695237e+01 6.49516860184001e+01 1.09667464834427e+02
H   5.05758662659093e+01 6.42378013217924e+01 1.09233751495059e+02
C   5.07577240953817e+01 6.59811840400265e+01 1.10352293964483e+02
H   5.05391109054280e+01 6.58487727009609e+01 1.11410161690312e+02
C   5.22798490050388e+01 6.58280462367857e+01 1.10134257257867e+02
H   5.25860029023912e+01 6.48531820924363e+01 1.10569727986677e+02
H   5.24725612223555e+01 6.57698028365269e+01 1.09037160448176e+02
C   5.32075665405768e+01 6.69277320532315e+01 1.10714246855815e+02
H   5.42138192044635e+01 6.67574117615518e+01 1.10263650126484e+02
H   5.28859751508183e+01 6.79371232929698e+01 1.10386508246205e+02
C   5.34260060375498e+01 6.69099561064732e+01 1.12237888406008e+02
H   5.38106079331588e+01 6.59364062727287e+01 1.12591677761756e+02
H   5.41755044794314e+01 6.76874100178250e+01 1.12514570290475e+02
N   5.21372940139733e+01 6.72532879347658e+01 1.12906238794011e+02
H   5.16849687044922e+01 6.81016844837030e+01 1.12613809844491e+02
C   5.15044887002842e+01 6.65164082212339e+01 1.13813893402893e+02
N   5.18293754983923e+01 6.52871415847740e+01 1.14153840928274e+02
H   5.25705902222988e+01 6.47801242897643e+01 1.13679986278277e+02
H   5.13579441297482e+01 6.47690510099989e+01 1.14875353997117e+02
N   5.04732179263918e+01 6.70785854778611e+01 1.14405678035374e+02
H   5.03718586510698e+01 6.80672260461239e+01 1.14298466264335e+02
H   5.00833440843032e+01 6.66129369842731e+01 1.15209173677642e+02
C   5.03284955657235e+01 6.73728043031833e+01 1.09963536833095e+02
O   4.99951076392241e+01 6.82024208220873e+01 1.10815605843738e+02
N   5.02841823859254e+01 6.75974267940027e+01 1.08630713455603e+02
H   5.05110120428864e+01 6.68398150686124e+01 1.07976389897603e+02
C   4.99842931860990e+01 6.89135356249618e+01 1.08090879247281e+02
H   5.04344057765032e+01 6.96422283713690e+01 1.08774218409568e+02
C   5.05848828533128e+01 6.91549443807397e+01 1.06700457158805e+02
H   5.04700673993688e+01 7.02133090348486e+01 1.06438209850528e+02
H   5.16627399530488e+01 6.89468041842587e+01 1.06758621983483e+02
O   5.00028383506877e+01 6.83941406066099e+01 1.05654981823580e+02
H   5.04449975587375e+01 6.75050572273341e+01 1.05648564228195e+02
C   4.85008578067117e+01 6.92397522736585e+01 1.08149511937293e+02
O   4.81368649949936e+01 7.03628024796000e+01 1.08497394469135e+02
N   4.75917955197372e+01 6.82641668572548e+01 1.07894516006774e+02
H   4.78841408206908e+01 6.73435505840070e+01 1.07639452492331e+02
C   4.61679184182667e+01 6.85550155780327e+01 1.07818506937672e+02
H   4.60286780392543e+01 6.96147172806345e+01 1.07958258845830e+02
C   4.56505436767609e+01 6.83017529978422e+01 1.06388928922343e+02
H   4.59652689594821e+01 6.72879971731492e+01 1.06056096907555e+02
H   4.45432859957914e+01 6.83522932559846e+01 1.06382926872884e+02
C   4.61115082938325e+01 6.93653892118915e+01 1.05377407246047e+02
H   4.71936424897541e+01 6.95457272605934e+01 1.05536567825551e+02
H   4.59905423956592e+01 6.89545639230689e+01 1.04351524251782e+02
S   4.52167184308475e+01 7.09420627627703e+01 1.05496093474895e+02
C   4.60560553616755e+01 7.16895389757203e+01 1.04072381263632e+02
H   4.56248762405695e+01 7.26844792482052e+01 1.03830429755840e+02
H   4.71378790147544e+01 7.18290548668361e+01 1.04283989056332e+02
H   4.59690809960712e+01 7.10503759884217e+01 1.03167977135497e+02
C   4.52108733380448e+01 6.79542133212449e+01 1.08855058502125e+02
O   4.39897624412286e+01 6.80815987992033e+01 1.08710671304494e+02
N   4.45622856970542e+01 6.91753648773377e+01 1.11795751622994e+02
H   4.55116520022288e+01 6.93103069877832e+01 1.11483833614181e+02
C   4.39507813820449e+01 7.02623607007504e+01 1.12558130415084e+02
H   4.36881394185390e+01 6.98597651745592e+01 1.13527496584595e+02
C   4.48996867506281e+01 7.14825953636578e+01 1.12775065329631e+02
H   4.49964812133063e+01 7.20638963741005e+01 1.11835156213818e+02
H   4.44896985310889e+01 7.21584425280821e+01 1.13552131232508e+02
C   4.62832112232215e+01 7.10989415830166e+01 1.13235583298642e+02
C   4.65121975432126e+01 7.03283992967748e+01 1.14389993393747e+02
H   4.56722526790991e+01 7.00028135584775e+01 1.14984519388470e+02
C   4.78197449467866e+01 6.99492283038502e+01 1.14746251285088e+02
H   4.79918405557307e+01 6.93287081877941e+01 1.15610795316077e+02
C   4.89040977165244e+01 7.03422991992066e+01 1.13951523946678e+02
O   5.02133739204900e+01 6.99047885414562e+01 1.14233542804517e+02
H   5.07693875320338e+01 7.01537679203777e+01 1.13462943275604e+02
C   4.73889961338251e+01 7.15380954719085e+01 1.12494446816681e+02
H   4.72246647550166e+01 7.20883479576151e+01 1.11579673262084e+02
C   4.86896398608167e+01 7.11411635809825e+01 1.12830445697790e+02
H   4.95151557254285e+01 7.14241793568521e+01 1.12193151563561e+02
C   4.26512845456327e+01 7.07677895235064e+01 1.11922372304771e+02
O   4.16456001286409e+01 7.09769519794318e+01 1.12602503118224e+02
N   5.06298444891674e+01 5.47203479054135e+01 9.90379136114366e+01
H   5.04524312787944e+01 5.47230727163461e+01 1.00027842884528e+02
C   5.19607360695834e+01 5.42955633826256e+01 9.86176696962020e+01
H   5.21897488221101e+01 5.47253068015223e+01 9.76509445835231e+01
C   5.30607163918559e+01 5.47607742770985e+01 9.96094395044424e+01
H   5.27593788777882e+01 5.45094056262264e+01 1.00646086006885e+02
H   5.40356176952503e+01 5.42698921071441e+01 9.93959593602628e+01
C   5.33112977751925e+01 5.62395935394392e+01 9.95334733883453e+01
C   5.40013350386517e+01 5.67695938273367e+01 9.84321315538955e+01
H   5.42669724845415e+01 5.61253042344370e+01 9.76083182808784e+01
C   5.43805323282742e+01 5.81157279887320e+01 9.84052296717151e+01
H   5.49075974721676e+01 5.85042999370520e+01 9.75471670044970e+01
C   5.40663720993825e+01 5.89501099669424e+01 9.94851021106592e+01
H   5.43403086057059e+01 5.99952831273611e+01 9.94607171139364e+01
C   5.29858743772852e+01 5.70895477269827e+01 1.00604651055951e+02
H   5.24597188498133e+01 5.66842595478453e+01 1.01456083386240e+02
C   5.33589301723315e+01 5.84405632663406e+01 1.00581881491575e+02
H   5.30977898030715e+01 5.90971993799964e+01 1.01399284285386e+02
C   5.20748746484136e+01 5.27800593343147e+01 9.84433533783857e+01
O   5.21701428450116e+01 5.20162096410765e+01 9.94046630042574e+01
N   6.50597970110924e+01 5.96344569743153e+01 1.05554854578342e+02
H   6.49938025520691e+01 5.97953110767086e+01 1.04565932927449e+02
C   6.49133480587239e+01 6.07853298571081e+01 1.06421624604407e+02
H   6.43207432517152e+01 6.05018680460348e+01 1.07281217878410e+02
C   6.62769287925788e+01 6.13723155717871e+01 1.06873380245589e+02
H   6.68809959143079e+01 6.05887935043731e+01 1.07373426942298e+02
H   6.68629952253738e+01 6.17436479011456e+01 1.06007198800346e+02
C   6.60603180602320e+01 6.24961547586098e+01 1.07852190499399e+02
C   6.55955626713098e+01 6.22053941239734e+01 1.09142508872675e+02
H   6.53671494663944e+01 6.11880524207858e+01 1.09403656950947e+02
C   6.54076428682593e+01 6.32207824615787e+01 1.10085742327823e+02
H   6.50762129909097e+01 6.29845000948461e+01 1.11086739264477e+02
C   6.56621762498223e+01 6.45463388093564e+01 1.09731699359561e+02
O   6.55788870257104e+01 6.55356576156682e+01 1.10724191548966e+02
H   6.60132600860546e+01 6.63432910899978e+01 1.10412158095043e+02
C   6.62778962892579e+01 6.38365095490753e+01 1.07495125818136e+02
H   6.65972370938888e+01 6.40855564565345e+01 1.06492236465396e+02
C   6.60593154315773e+01 6.48583349961936e+01 1.08429721163831e+02
H   6.62146246155900e+01 6.58813779034170e+01 1.08142017560266e+02
C   6.41210269074377e+01 6.18194318729687e+01 1.05650848121929e+02
O   6.45766265341601e+01 6.23090190308079e+01 1.04622983902499e+02
N   6.28979007948362e+01 6.21486651208528e+01 1.06085913569713e+02
H   6.25571883685795e+01 6.18293001313544e+01 1.06970737299662e+02
C   6.20472360992808e+01 6.30453475404085e+01 1.05316210666974e+02
H   6.26765355121459e+01 6.37429234715240e+01 1.04779003462246e+02
C   6.11303903158865e+01 6.23348479285587e+01 1.04289197940205e+02
H   6.01495810308178e+01 6.21042673983831e+01 1.04749165433493e+02
C   6.08750757081814e+01 6.32876097158461e+01 1.03097154591647e+02
H   6.01065321912759e+01 6.28690207721129e+01 1.02414421599370e+02
H   6.05119167575896e+01 6.42815267383775e+01 1.03428458896257e+02
H   6.18089733230188e+01 6.34343792793620e+01 1.02515620498780e+02
C   6.17011879144638e+01 6.09771825472834e+01 1.03780224537123e+02
H   6.25858306468174e+01 6.11826335918944e+01 1.03137658926449e+02
H   6.20366376338291e+01 6.03414879241004e+01 1.04627138804196e+02
C   6.06813810637130e+01 6.01340092690362e+01 1.03013394863611e+02
H   6.11495635677630e+01 5.92068680201810e+01 1.02619274699141e+02
H   5.98410098629431e+01 5.98424501389929e+01 1.03676851212183e+02
H   6.02652002717177e+01 6.07052321811732e+01 1.02160063799879e+02
C   6.13010844246447e+01 6.38906778529491e+01 1.06342333723731e+02
O   6.17912322648067e+01 6.41078629092250e+01 1.07447330044657e+02
N   6.01019485493375e+01 6.44086557180716e+01 1.06033931607470e+02
H   5.96331334964978e+01 6.41832775326019e+01 1.05178356839768e+02
C   5.94626356882025e+01 6.54452076130897e+01 1.06825402434961e+02
H   6.02121439357617e+01 6.61036597264262e+01 1.07235503372219e+02
H   5.87971414417900e+01 6.59562114262165e+01 1.06156559625529e+02
C   5.85840457763867e+01 6.49870693317213e+01 1.07942203943928e+02
O   5.89218864684904e+01 6.51441413347047e+01 1.09115580105848e+02
N   5.73858746827065e+01 6.44770856390866e+01 1.07590968453080e+02
H   5.71886802646895e+01 6.43904301633803e+01 1.06608031891476e+02
C   5.62997560720695e+01 6.43107449658161e+01 1.08547969575229e+02
H   5.67331497487279e+01 6.40759875941013e+01 1.09506841932632e+02
H   5.57505673037497e+01 6.52362654890789e+01 1.08582372530627e+02
C   5.52937112843252e+01 6.32205748739141e+01 1.08270209166219e+02
O   5.47455778091645e+01 6.26249363889702e+01 1.09198033134053e+02
N   5.49747934697406e+01 6.29060793671037e+01 1.07010542223108e+02
H   5.53264302272541e+01 6.34624269725591e+01 1.06255736984595e+02
C   5.41159916090644e+01 6.17681212030021e+01 1.06704343297110e+02
H   5.35961247350530e+01 6.14169699626961e+01 1.07583859242668e+02
C   5.30709358451922e+01 6.21200867176709e+01 1.05619348329164e+02
H   5.24503596262913e+01 6.29590381668143e+01 1.05997310084572e+02
H   5.35866344055431e+01 6.24919227747864e+01 1.04709452665019e+02
C   5.21314655131695e+01 6.09647627822946e+01 1.05208753631258e+02
H   5.27331599694986e+01 6.00665432075173e+01 1.04947335430354e+02
C   5.11967096316926e+01 6.05708658139753e+01 1.06362023002442e+02
H   5.04589347322617e+01 5.98160093500242e+01 1.06017859702554e+02
H   5.17759635053042e+01 6.01283923613046e+01 1.07198502994371e+02
H   5.06444834742307e+01 6.14536773688398e+01 1.06738879748796e+02
C   5.13594846925280e+01 6.13149557335912e+01 1.03929344920934e+02
H   5.20585059973019e+01 6.14045650488922e+01 1.03070617067399e+02
H   5.06130791366632e+01 6.05261319395231e+01 1.03697567702800e+02
H   5.08334706922520e+01 6.22820364177501e+01 1.04031032219067e+02
C   5.49582666701573e+01 6.06215703919288e+01 1.06209681036761e+02
O   5.50054042892685e+01 5.95244703871551e+01 1.06771424358297e+02
N   5.56539681627714e+01 6.08874861607509e+01 1.05098885775267e+02
H   5.56425180953404e+01 6.18232970221376e+01 1.04744547564359e+02
C   5.64051352636909e+01 5.99538847276668e+01 1.04292760614114e+02
H   5.56655360869796e+01 5.93179901144493e+01 1.03819258250582e+02
C   5.71051704539140e+01 6.07018051017527e+01 1.03135543314556e+02
H   5.76863235023694e+01 6.15173273161679e+01 1.03582582108379e+02
H   5.77841314145311e+01 6.00277176475290e+01 1.02608913468950e+02
C   5.60703984865210e+01 6.12676605803908e+01 1.02134691460399e+02
H   5.58086255391787e+01 6.04952395855760e+01 1.01400069896729e+02
H   5.51274620232703e+01 6.15723825413713e+01 1.02611273293502e+02
C   5.66093364783158e+01 6.25001568071069e+01 1.01402525440576e+02
H   5.67143194304535e+01 6.33298752686821e+01 1.02113034393407e+02
H   5.76029922998973e+01 6.22936576365637e+01 1.00997136411582e+02
N   5.57204534883378e+01 6.28772903305110e+01 1.00308982867651e+02
H   5.47061770101012e+01 6.27905423310529e+01 1.00494076934265e+02
C   5.61108199836436e+01 6.34547143591830e+01 9.91719397167132e+01
N   5.74037633991869e+01 6.36956492923200e+01 9.89420915177246e+01
H   5.80665939266439e+01 6.36852685535582e+01 9.97062905290152e+01
H   5.77358029581612e+01 6.41335325752030e+01 9.80833876591507e+01
N   5.51993694155523e+01 6.37822058228592e+01 9.82396137309845e+01
H   5.43283902480791e+01 6.32284740012228e+01 9.82131309854021e+01
H   5.55374320722860e+01 6.40785016512354e+01 9.73338516153605e+01
C   5.73418653145572e+01 5.89632767690396e+01 1.04985662200085e+02
O   5.73238392123564e+01 5.78048916006008e+01 1.04565590103343e+02
N   5.81240628138343e+01 5.92555505822603e+01 1.06039401077838e+02
C   5.84109208972338e+01 6.06223324292713e+01 1.06488002931083e+02
H   5.76513938477788e+01 6.09102916398764e+01 1.07243682364669e+02
H   5.83825041817784e+01 6.13601712042483e+01 1.05659357500541e+02
C   5.90725284452607e+01 5.82968543587439e+01 1.06616765452123e+02
H   5.97286493191998e+01 5.79751127957815e+01 1.05820159774591e+02
C   5.97981219402580e+01 5.91195175663872e+01 1.07693551930021e+02
H   5.92407106442176e+01 5.91140672878909e+01 1.08656149889437e+02
H   6.08326731241139e+01 5.87684975579993e+01 1.07873862720346e+02
C   5.97906708269953e+01 6.05321738587622e+01 1.07123753510040e+02
H   5.99789839363516e+01 6.13155612621824e+01 1.07884622005468e+02
H   6.05731004046437e+01 6.05945476753428e+01 1.06340625472437e+02
C   5.84672237758338e+01 5.70386013997418e+01 1.07221229267864e+02
O   5.91919792197350e+01 5.60546156498828e+01 1.07377336984178e+02
N   5.71610957490824e+01 5.70304409229165e+01 1.07564277418934e+02
H   5.66456429998582e+01 5.78854179677568e+01 1.07537991143810e+02
C   5.64443248688813e+01 5.57998054460320e+01 1.07862750979393e+02
H   5.71516417034737e+01 5.50218978816826e+01 1.08097433472946e+02
C   5.54752612428605e+01 5.59244336863648e+01 1.09071381883808e+02
H   5.50636491894059e+01 5.49133541649334e+01 1.09295504534598e+02
H   5.60900868786796e+01 5.62267784068121e+01 1.09947187777142e+02
C   5.42961151178493e+01 5.69123019286513e+01 1.08925668249441e+02
H   5.46909691441801e+01 5.79352937224642e+01 1.08745290228388e+02
H   5.36665609205851e+01 5.66374822729661e+01 1.08050628428756e+02
C   5.33854786686682e+01 5.69163470119067e+01 1.10158485724864e+02
H   5.29573073909952e+01 5.58966762950378e+01 1.10299579838474e+02
H   5.39406782562697e+01 5.71925392947500e+01 1.11083193319122e+02
N   5.22551662027158e+01 5.78687384306439e+01 1.09919934566060e+02
H   5.13781618055047e+01 5.75219599337875e+01 1.09583707980007e+02
C   5.23059664823063e+01 5.91713317840863e+01 1.10160902201967e+02
N   5.33806207643357e+01 5.98035902153617e+01 1.10576949818240e+02
H   5.42696790958353e+01 5.93511960196925e+01 1.10579682333783e+02
H   5.32604249416326e+01 6.07406912345798e+01 1.10942812610427e+02
N   5.12189842754213e+01 5.98949763407925e+01 1.10005028268012e+02
H   5.03703346829744e+01 5.94770176211074e+01 1.09643231254500e+02
H   5.13528534481222e+01 6.08907118149685e+01 1.09944317654588e+02
C   5.56672046257281e+01 5.53334468506458e+01 1.06646702614936e+02
O   5.55318287197605e+01 5.41418602513396e+01 1.06367944110022e+02
N   5.51065807680293e+01 5.62875948297294e+01 1.05887748313218e+02
H   5.52971901515141e+01 5.72467494254547e+01 1.06088112571772e+02
C   5.40937442795492e+01 5.60362057740803e+01 1.04887200948015e+02
H   5.33515342181115e+01 5.53986514936040e+01 1.05346326953530e+02
C   5.34256774142520e+01 5.73579228609236e+01 1.04452216698643e+02
H   5.37936386832183e+01 5.81640881369726e+01 1.05114668234998e+02
H   5.36653324070763e+01 5.76589648432742e+01 1.03412850512130e+02
N   5.14210926077286e+01 5.69611157150466e+01 1.05865978335794e+02
C   5.19462623340051e+01 5.73497392812030e+01 1.04644575630446e+02
C   5.01149571941094e+01 5.71099235567859e+01 1.05729118814991e+02
H   4.93707077021549e+01 5.69083215115327e+01 1.06502988773027e+02
N   4.97846425625746e+01 5.75634966514425e+01 1.04496014575419e+02
H   4.88570563258389e+01 5.77483701044987e+01 1.04151049403084e+02
C   5.09561179282978e+01 5.77169015722288e+01 1.03793819264637e+02
H   5.10111058085198e+01 5.80724959168453e+01 1.02775464404103e+02
C   5.45769351380261e+01 5.52777595138135e+01 1.03678205259803e+02
O   5.38173392016343e+01 5.44902141652939e+01 1.03125690764581e+02
N   5.58416806992530e+01 5.54726433769859e+01 1.03256822620126e+02
H   5.64304194805329e+01 5.61506677491355e+01 1.03702714562830e+02
C   5.64020707276846e+01 5.48100279427314e+01 1.02087071515400e+02
H   5.56097145728452e+01 5.46747431401246e+01 1.01362610343931e+02
C   5.74853586073314e+01 5.56499909147512e+01 1.01403154825774e+02
H   5.77641899414758e+01 5.51631074306890e+01 1.00434899454376e+02
C   5.69185375249118e+01 5.70405030948351e+01 1.01058819290630e+02
H   5.76592615581619e+01 5.76168549443475e+01 1.00464747153009e+02
H   5.59939162498950e+01 5.69412925399024e+01 1.00454481582166e+02
H   5.66881330445942e+01 5.76270776361981e+01 1.01971143055799e+02
C   5.87579933214391e+01 5.57708254116210e+01 1.02263727027825e+02
H   5.94775239651726e+01 5.64601476897130e+01 1.01771131245495e+02
H   5.85305455906865e+01 5.61780515907396e+01 1.03267658147330e+02
H   5.92573567826903e+01 5.47884728515215e+01 1.02388358806778e+02
C   5.69635911378298e+01 5.34188529658190e+01 1.02373155937148e+02
O   5.74307477137013e+01 5.27406235122575e+01 1.01458291350721e+02
N   6.33105504847834e+01 5.83563440864510e+01 1.09997660070054e+02
H   6.29913943888103e+01 5.84641814472597e+01 1.09053293131960e+02
C   6.32729636980272e+01 5.95222146899128e+01 1.10851642342898e+02
H   6.26780806176662e+01 5.93098911240191e+01 1.11727055024975e+02
H   6.42865798025960e+01 5.97933172319700e+01 1.11073131443495e+02
C   6.26621701252413e+01 6.07015910556681e+01 1.10176004942322e+02
O   6.25074886073341e+01 6.07316396076614e+01 1.08956702556962e+02
N   6.23082983562968e+01 6.17086885359111e+01 1.10983116127418e+02
H   6.25270552475256e+01 6.16822634192848e+01 1.11957561976891e+02
C   6.15275342113844e+01 6.28429102347409e+01 1.10550217400407e+02
H   6.13975150330034e+01 6.28312601479843e+01 1.09477214551057e+02
C   6.01485979459751e+01 6.28347934660509e+01 1.11250995803159e+02
H   6.02986903727240e+01 6.28754894781443e+01 1.12350984008132e+02
H   5.95640794807912e+01 6.37356060645872e+01 1.10969803451778e+02
C   5.92928232732556e+01 6.16241639310832e+01 1.10961155755227e+02
C   5.82707163187484e+01 6.17166843898796e+01 1.10007553817325e+02
H   5.82408909832738e+01 6.25790764738679e+01 1.09366799175802e+02
C   5.72662832579132e+01 6.07453458677906e+01 1.09928081310173e+02
H   5.64656918624831e+01 6.08379615425676e+01 1.09211825305334e+02
C   5.72819752702221e+01 5.96597709472543e+01 1.10795917147014e+02
O   5.62111057809495e+01 5.87539032161972e+01 1.10753625085889e+02
H   5.64330515575345e+01 5.80418306639926e+01 1.11383789814964e+02
C   5.93309401494629e+01 6.04872698380863e+01 1.11785331623789e+02
H   6.01081911902505e+01 6.04062213384962e+01 1.12524925297280e+02
C   5.83313800775540e+01 5.95053894749159e+01 1.11709037423702e+02
H   5.83601965424186e+01 5.86631511431639e+01 1.12383760675337e+02
C   6.21808087726389e+01 6.41662491906201e+01 1.10930917317355e+02
O   6.27527941168776e+01 6.43117981389771e+01 1.12014328844414e+02
N   6.20362552679107e+01 6.51918822751602e+01 1.10065815230926e+02
H   6.16990104443921e+01 6.50055741721595e+01 1.09137580951857e+02
C   6.23528218091139e+01 6.65777809634814e+01 1.10366493395035e+02
H   6.33821881269597e+01 6.66294341579782e+01 1.10683029553763e+02
C   6.21665979966825e+01 6.75074339996889e+01 1.09128228111324e+02
H   6.11541208446582e+01 6.73357853015077e+01 1.08708292470743e+02
H   6.22217969209206e+01 6.85697921405796e+01 1.09465577743953e+02
C   6.32099517461352e+01 6.73605444937114e+01 1.07987582747455e+02
H   6.42275774971169e+01 6.75419324297341e+01 1.08389718332286e+02
H   6.31776631792176e+01 6.63402313842253e+01 1.07554475799016e+02
C   6.29744404591527e+01 6.83726799566329e+01 1.06869770216910e+02
O   6.28834261611776e+01 6.95930864287960e+01 1.07163928512012e+02
O   6.28948155023824e+01 6.79892988025027e+01 1.05672741464328e+02
C   6.15236182174213e+01 6.71392598227738e+01 1.11520907549095e+02
O   6.20594571575003e+01 6.76044026058737e+01 1.12529110154974e+02
N   6.01814359961974e+01 6.71307724844257e+01 1.11393742111147e+02
H   5.97606567261762e+01 6.67077178405892e+01 1.10587480396436e+02
C   5.93034246376618e+01 6.79087189618583e+01 1.12258588668362e+02
H   5.98474652721625e+01 6.82117372557401e+01 1.13140733129197e+02
C   5.88540566691890e+01 6.92145540051679e+01 1.11541911372280e+02
H   5.81036719474088e+01 6.97829084167823e+01 1.12121808505918e+02
H   5.97593597858826e+01 6.98440190186055e+01 1.11424533997452e+02
C   5.83181261426940e+01 6.89301181807807e+01 1.10168791454180e+02
C   5.70255713453327e+01 6.84115906588044e+01 1.09988587870076e+02
H   5.63641543373282e+01 6.82836119334302e+01 1.10830163230835e+02
C   5.66170642692400e+01 6.79618663140382e+01 1.08732694503837e+02
H   5.56465519044828e+01 6.75071058234474e+01 1.08610100358527e+02
C   5.74875147090034e+01 6.80535816956823e+01 1.07644855372891e+02
H   5.71919047397320e+01 6.76494287488482e+01 1.06686197371526e+02
C   5.91393242917937e+01 6.91159803179877e+01 1.09046549551154e+02
H   6.01263976257354e+01 6.95376595492921e+01 1.09166169276736e+02
C   5.87331256253912e+01 6.86717555196502e+01 1.07787256873350e+02
H   5.93998965898951e+01 6.87696326683670e+01 1.06941297739461e+02
C   5.81074817366017e+01 6.71324635365090e+01 1.12798989125062e+02
O   5.70565376969053e+01 6.76982339870021e+01 1.13099747187139e+02
N   5.82442048665775e+01 6.58106342616856e+01 1.12989246691506e+02
H   5.90941351692726e+01 6.53500239276249e+01 1.12758091193152e+02
C   5.71570927527463e+01 6.49802590047008e+01 1.13463665153673e+02
H   5.62651791286746e+01 6.52804876876923e+01 1.12939154090389e+02
C   5.74720628618524e+01 6.35133474550766e+01 1.13149208276514e+02
H   5.66808591959539e+01 6.28337917511260e+01 1.13508651431012e+02
H   5.75368266305214e+01 6.33917572687826e+01 1.12048277256907e+02
H   5.84351141884241e+01 6.32036876791745e+01 1.13606908109849e+02
C   5.68322818697843e+01 6.51219273170992e+01 1.14941114061876e+02
O   5.76302162417398e+01 6.56108383264631e+01 1.15738454501193e+02
N   5.28421593034842e+01 6.08684622676161e+01 1.15351407492866e+02
H   5.30836866522870e+01 6.18092254960098e+01 1.15591352456178e+02
C   5.35117405406134e+01 6.02999385025875e+01 1.14192270669961e+02
H   5.27594810545334e+01 5.99383694056903e+01 1.13502886175604e+02
C   5.44082366346405e+01 6.13471880770426e+01 1.13509519091216e+02
H   5.51057081893336e+01 6.17869907729616e+01 1.14241855283754e+02
H   5.50116559998301e+01 6.09007510844339e+01 1.12688841861447e+02
C   5.35691173203896e+01 6.24354998195700e+01 1.12904852893791e+02
O   5.28282103318046e+01 6.21390736449073e+01 1.11932166171817e+02
O   5.37215396125807e+01 6.36136738505185e+01 1.13324816018302e+02
C   5.43958957729780e+01 5.91154119683347e+01 1.14555345579467e+02
O   5.43446020008557e+01 5.80640124091856e+01 1.13912946378771e+02
N   6.60181628141818e+01 6.07421794162413e+01 1.00980174819010e+02
H   6.63128960045045e+01 6.08455004912467e+01 1.00028566381779e+02
C   6.59296537030152e+01 6.19319085365324e+01 1.01814336892924e+02
H   6.50066661816836e+01 6.18725229396289e+01 1.02370308277236e+02
C   6.71193136414146e+01 6.20166430899644e+01 1.02815257946095e+02
H   6.71750372904867e+01 6.10595037524817e+01 1.03379564387001e+02
H   6.80780032466164e+01 6.21401203890663e+01 1.02273537509165e+02
O   6.69778879339609e+01 6.30706519611152e+01 1.03759884262322e+02
H   6.60881518300014e+01 6.29800342215733e+01 1.04161053959823e+02
C   6.57563786240104e+01 6.31588315799174e+01 1.00939024215837e+02
O   6.50342114319517e+01 6.30873208083347e+01 9.99493674459801e+01
N   6.63669199802868e+01 6.43162727373090e+01 1.01259515549018e+02
H   6.69196374045241e+01 6.43854229213082e+01 1.02100203980377e+02
C   6.61722960049280e+01 6.55641099140062e+01 1.00527818469526e+02
H   6.54491955789747e+01 6.54387761705640e+01 9.97353413119856e+01
H   6.58588690237001e+01 6.63030531565444e+01 1.01250707060431e+02
C   6.74072627691581e+01 6.61025832115739e+01 9.98742154803352e+01
O   6.84657164719776e+01 6.54741446770613e+01 9.98050561497058e+01
N   6.32368930046163e+01 6.18885786078385e+01 9.82637941142790e+01
H   6.38998485700811e+01 6.21674997662050e+01 9.89677216709986e+01
C   6.19521603091370e+01 6.14177930149774e+01 9.87196810349928e+01
H   6.14054342139260e+01 6.10030548600360e+01 9.78865904431596e+01
C   6.21024362133452e+01 6.02833744196037e+01 9.97619530963916e+01
H   6.27420500786557e+01 6.06391903789725e+01 1.00599239416239e+02
H   6.11116673520867e+01 6.00236097302304e+01 1.00185289340337e+02
C   6.27012843445008e+01 5.89879753979054e+01 9.91662641834398e+01
H   6.37275092228334e+01 5.92178395851357e+01 9.88146859106424e+01
H   6.27911004515839e+01 5.82382983242244e+01 9.99823138277608e+01
S   6.17681384852884e+01 5.82492903368866e+01 9.77856319644828e+01
C   6.04677428520383e+01 5.74803492049314e+01 9.87947714473985e+01
H   6.08859085509734e+01 5.66825868190447e+01 9.94424856228086e+01
H   5.99698909190365e+01 5.82172525995610e+01 9.94563025154317e+01
H   5.96848401047453e+01 5.70220140497689e+01 9.81538225363409e+01
C   6.10888732924261e+01 6.25641685682201e+01 9.91978074338814e+01
O   5.99886869930126e+01 6.23617667947474e+01 9.97073469740915e+01
N   6.15398372109938e+01 6.38150768580534e+01 9.89696131487071e+01
H   6.24776017074252e+01 6.39736601496864e+01 9.86690375804890e+01
C   6.06393457354086e+01 6.49510921987606e+01 9.89399046303576e+01
H   5.97390272546489e+01 6.47034768394155e+01 9.94794348737356e+01
C   6.11977326938553e+01 6.62626500359508e+01 9.95391142282496e+01
H   6.20381971435393e+01 6.66166351348569e+01 9.89458114828129e+01
H   6.04196337633057e+01 6.70248436401358e+01 9.94766508038841e+01
N   6.10642719197329e+01 6.68765975281567e+01 1.01997141781817e+02
C   6.16633703548795e+01 6.61706902522703e+01 1.00958395478816e+02
C   6.18819902864285e+01 6.67893910964482e+01 1.03054116133811e+02
H   6.17505370887985e+01 6.72504140160343e+01 1.04028986258541e+02
N   6.29602599040507e+01 6.60429627542474e+01 1.02740156241048e+02
H   6.37908368889611e+01 6.58811079811265e+01 1.03338016897982e+02
C   6.28457844508229e+01 6.56476177483662e+01 1.01428264352661e+02
H   6.35934551656090e+01 6.50503564882106e+01 1.00931138211776e+02
C   6.02264372559646e+01 6.52264786087146e+01 9.75038398337388e+01
O   5.90790990467162e+01 6.50025419864193e+01 9.71229262464000e+01
N   6.11735626890320e+01 6.56808975701327e+01 9.66519408124413e+01
H   6.21127037115489e+01 6.58285608937687e+01 9.69838820514434e+01
C   6.09108129224322e+01 6.61551940197415e+01 9.52932608921653e+01
H   6.00680488879272e+01 6.68229445437270e+01 9.53378966559571e+01
C   6.21487883004178e+01 6.69190404793573e+01 9.47253356067346e+01
H   6.18675895038810e+01 6.74606774085826e+01 9.37951806129822e+01
H   6.24677013397295e+01 6.76771685623819e+01 9.54753506356662e+01
O   6.32436376135524e+01 6.60411767672162e+01 9.44396478547917e+01
H   6.40610238744625e+01 6.63855666150974e+01 9.48724315005017e+01
C   6.05512376787145e+01 6.50669503670205e+01 9.42909029000255e+01
O   6.01097942339967e+01 6.53436386531771e+01 9.31708038784680e+01
N   6.08034295909887e+01 6.37996586484217e+01 9.46694013449606e+01
H   6.10910930440976e+01 6.36539105482453e+01 9.56109022351921e+01
C   6.07648342155539e+01 6.26273494087377e+01 9.38189783227137e+01
H   6.09896793665131e+01 6.17883735772347e+01 9.44498555340870e+01
C   5.93833762011863e+01 6.23454227875759e+01 9.31478444140908e+01
H   5.91892042294295e+01 6.31285650039995e+01 9.23855719343481e+01
H   5.94491438426791e+01 6.13755553470271e+01 9.26052157923475e+01
C   5.81860582887242e+01 6.22451214034256e+01 9.40437024308805e+01
C   5.69117062894487e+01 6.25990637096222e+01 9.36761911094855e+01
H   5.66466069099674e+01 6.30920891660901e+01 9.27494529075967e+01
N   5.60230757348833e+01 6.21995325735500e+01 9.46452872804138e+01
H   5.50372661124408e+01 6.23223815910472e+01 9.46786919400194e+01
C   5.66908858366010e+01 6.15867337231265e+01 9.56497867645032e+01
C   5.80694766282957e+01 6.16173927921683e+01 9.53349305552815e+01
C   5.89819843275627e+01 6.10549900797522e+01 9.62299638562658e+01
H   6.00397025417261e+01 6.10432522101261e+01 9.60408691649365e+01
C   5.84932247765887e+01 6.03976857566837e+01 9.73568581217656e+01
H   5.92001064226809e+01 5.98805825940725e+01 9.79882320479784e+01
C   5.62116498092807e+01 6.09531853842966e+01 9.67803881786527e+01
H   5.51512591378464e+01 6.08942352876417e+01 9.69672292325905e+01
C   5.71295301052869e+01 6.03354628693109e+01 9.76261941454694e+01
H   5.67618835653606e+01 5.97773013179190e+01 9.84772727846693e+01
C   6.18738686579533e+01 6.26059166205780e+01 9.27850963981164e+01
O   6.17716023740661e+01 6.18825864263332e+01 9.17953866462287e+01
N   5.21787854100330e+01 5.82535489617265e+01 9.42814806264246e+01
H   5.22830545647927e+01 5.92555571779007e+01 9.41634684828421e+01
C   5.09358216796473e+01 5.77136370646679e+01 9.48366131176853e+01
H   5.11986917137312e+01 5.70718553983726e+01 9.56670515981005e+01
C   4.99338289674615e+01 5.87688592136075e+01 9.54001311903441e+01
H   4.96614374313288e+01 5.95128128189118e+01 9.46332253024647e+01
H   4.89982702303888e+01 5.82662612134951e+01 9.57143811398613e+01
N   4.97648445158200e+01 6.06995510683658e+01 9.70208809366559e+01
H   4.90491646407058e+01 6.12570585956424e+01 9.65685609805245e+01
C   5.03450882318138e+01 5.95149595079230e+01 9.66239830337063e+01
C   5.03302313721804e+01 6.10546778288899e+01 9.81907089427485e+01
H   5.00548032051021e+01 6.19714452992719e+01 9.87210699106779e+01
N   5.12373684876077e+01 6.01782494252639e+01 9.85731334623656e+01
C   5.12406632620176e+01 5.92023455696583e+01 9.75911181664594e+01
H   5.18630414742915e+01 5.83235246026153e+01 9.76800365866402e+01
C   5.01733583528381e+01 5.68376592413418e+01 9.38376510267121e+01
O   5.02694281661328e+01 5.69483002711172e+01 9.26199905690922e+01
Mo  5.90809169663799e+01 6.79847975903878e+01 1.01972607718483e+02
Fe  5.29636214589866e+01 6.62424267328092e+01 1.04713085142063e+02
Fe  5.49601951760045e+01 6.79761336172524e+01 1.04816634279573e+02
Fe  5.42687262625165e+01 6.68445791740214e+01 1.02532694076501e+02
Fe  5.54750400714333e+01 6.54485798144595e+01 1.04409637328180e+02
Fe  5.77924587604808e+01 6.61329983014808e+01 1.03366496660101e+02
Fe  5.71871293439827e+01 6.86373056086602e+01 1.03728156318103e+02
Fe  5.65566312620233e+01 6.74568084595324e+01 1.01528603812576e+02
S   5.46110763272689e+01 6.63178812249479e+01 1.06325268872747e+02
S   5.30198370529860e+01 6.83146997042709e+01 1.03713460278756e+02
S   5.36155912220765e+01 6.47632137831684e+01 1.03198018612603e+02
S   5.91364776725329e+01 6.77249947193119e+01 1.04277714003385e+02
S   5.73272658394732e+01 6.95841576986959e+01 1.01728744923530e+02
S   5.82062947488550e+01 6.60062433023354e+01 1.01133015432700e+02
S   5.62435109525789e+01 6.99164358354763e+01 1.05331013667863e+02
S   5.72907848512339e+01 6.41845921508651e+01 1.04423891531640e+02
S   5.47269651008717e+01 6.70283141692810e+01 1.00371148961846e+02
C   5.60256408124804e+01 6.70853920993649e+01 1.03425088702458e+02
O   6.04912283284731e+01 6.96085639694025e+01 1.02262510706546e+02
O   5.96062475141499e+01 6.88471735190594e+01 9.99698723362046e+01
O   6.02084967833986e+01 7.07245257613006e+01 9.88933687142865e+01
O   6.04601078794484e+01 7.15298003945199e+01 1.03906385879166e+02
O   6.09425531718278e+01 7.35554358682074e+01 1.03075552413595e+02
O   6.46900187067578e+01 6.83267159438884e+01 9.93631637297646e+01
O   6.48122135278289e+01 6.91269545772879e+01 1.01450902428202e+02
C   6.07495234148251e+01 7.05409757572471e+01 1.01198547900831e+02
C   6.01209050311055e+01 7.00117876804579e+01 9.99133548140769e+01
C   6.00892834180991e+01 7.18694220830242e+01 1.01590799949087e+02
C   6.05415521086731e+01 7.23707698980371e+01 1.02959433627319e+02
C   6.22718926252612e+01 7.05822090447244e+01 1.00982180222978e+02
C   6.27320315714994e+01 6.93063643539979e+01 1.00279913801715e+02
C   6.41976560542209e+01 6.89118941110220e+01 1.00367080477611e+02
H   6.03806320999606e+01 7.01788180505178e+01 1.03094387893256e+02
H   6.22037317664841e+01 6.84728864984732e+01 1.00745571190093e+02
H   6.24371845608299e+01 6.93221334267167e+01 9.92309117230351e+01
H   6.25453331611550e+01 7.14660279407317e+01 1.00405136085714e+02
H   6.27228431014430e+01 7.06537979458551e+01 1.01967656890747e+02
H   5.90170429651143e+01 7.16474065782112e+01 1.01676635238579e+02
H   6.02605913800505e+01 7.26162979334379e+01 1.00818211351822e+02
O   6.53998886343351e+01 6.58361781584942e+01 1.04002153627775e+02
H   6.54094136606569e+01 6.67762500598036e+01 1.04276015919715e+02
H   6.63499428182129e+01 6.57365490329794e+01 1.03751250549288e+02
O   5.88748988625750e+01 6.89080903747200e+01 9.55023699560341e+01
H   5.84798395867364e+01 6.84922043075410e+01 9.63037395808733e+01
H   5.97529440380401e+01 6.91534798973133e+01 9.58480997268619e+01
O   5.18551251550822e+01 6.46219189698695e+01 9.69174837730591e+01
H   5.22539749770895e+01 6.38227789650436e+01 9.65307923206781e+01
H   5.09076039849085e+01 6.43349589138283e+01 9.70165818872777e+01
O   6.45074081697725e+01 7.21528285918092e+01 1.05448431613050e+02
H   6.49645099696707e+01 7.17695983528080e+01 1.06221350811119e+02
H   6.38624308893556e+01 7.14364250347275e+01 1.05256807682680e+02
O   5.80282102600904e+01 6.80004066325869e+01 9.79406861255328e+01
H   5.74754490137003e+01 6.73876053427872e+01 9.84406718104161e+01
H   5.86193356731315e+01 6.83384313124222e+01 9.86465533564084e+01
O   6.39698194837976e+01 6.62662155784928e+01 9.76968886968116e+01
H   6.46387132273433e+01 6.63784262494221e+01 9.69751353756111e+01
H   6.42319885955069e+01 6.69928607554133e+01 9.83004341283608e+01
O   5.18513132369405e+01 6.52712458920599e+01 9.95634757867485e+01
H   5.20166698252924e+01 6.50300320856241e+01 9.86276235895614e+01
H   5.27258701605963e+01 6.55870320385033e+01 9.98462662006117e+01
O   5.19604457338957e+01 7.00992984301189e+01 1.12146191161735e+02
H   5.28272392085945e+01 7.04144390295944e+01 1.12465332165196e+02
H   5.21140659352283e+01 7.01664394993594e+01 1.11171941441555e+02
O   6.40812149983713e+01 6.95530763143669e+01 9.69470965923358e+01
H   6.31118444593993e+01 6.94535971237724e+01 9.69389174885178e+01
H   6.43251063256726e+01 6.90588059827933e+01 9.77631021815205e+01
O   6.12606451839510e+01 6.99497166402609e+01 9.65349196601234e+01
H   6.12559629032624e+01 7.08197847989681e+01 9.60958690339056e+01
H   6.08367996495455e+01 7.01659719040055e+01 9.73967851315533e+01
O   5.30576058834630e+01 6.23418377696674e+01 1.00756002114570e+02
H   5.28202817037208e+01 6.21333248274700e+01 9.98338229648827e+01
H   5.22135723132506e+01 6.26984935264059e+01 1.01090377844771e+02
O   6.72701160804206e+01 6.86545517811204e+01 1.02381447646222e+02
H   6.74296093559574e+01 6.77511669661219e+01 1.02744673055769e+02
H   6.63487742483725e+01 6.85961130202847e+01 1.02035262067435e+02
O   5.04498978610873e+01 6.34070416158150e+01 1.01044870917641e+02
H   5.09164542533311e+01 6.40969091304032e+01 1.00521828978368e+02
H   4.97218710754966e+01 6.39347348172256e+01 1.01418131391463e+02
O   6.18683019529621e+01 7.29529084158379e+01 9.84192490544223e+01
H   6.12905312384686e+01 7.21813072069189e+01 9.86039547749966e+01
H   6.21670456971783e+01 7.32041574057019e+01 9.93193812349175e+01
O   6.50068182685168e+01 6.85284041793794e+01 1.04192154913976e+02
H   6.42033297651350e+01 6.83825024324611e+01 1.04742153703935e+02
H   6.46142441136451e+01 6.87594369834400e+01 1.03327939058903e+02
O   5.41833279897853e+01 7.57789245115399e+01 9.73847942518788e+01
H   5.43015795224619e+01 7.54924096725257e+01 9.83141978083232e+01
H   5.42218500431704e+01 7.49126951606988e+01 9.69400760139170e+01
O   5.19011592964852e+01 6.25828357007962e+01 1.09563432713517e+02
H   5.21918382893042e+01 6.26075418879810e+01 1.10511381794510e+02
H   5.27502616395923e+01 6.27529605379388e+01 1.09124310005336e+02
O   6.31734262265683e+01 7.43281356895861e+01 1.04393411933165e+02
H   6.35433613172125e+01 7.35691411770908e+01 1.04892452094366e+02
H   6.23014824239449e+01 7.39843328636186e+01 1.04097067681125e+02
O   6.05961341598021e+01 7.54357381044908e+01 9.88349432056621e+01
H   6.07354095039872e+01 7.53801481836144e+01 9.97964433210478e+01
H   6.10643964940471e+01 7.46351030841486e+01 9.85304601885313e+01
O   6.23813304384941e+01 7.41118413924006e+01 1.00873036171647e+02
H   6.18127279806153e+01 7.39654997504504e+01 1.01661949947919e+02
H   6.32412609212776e+01 7.42488025168256e+01 1.01317790327319e+02
O   5.97704729300966e+01 7.55674885616436e+01 1.01676013282028e+02
H   5.89674469689212e+01 7.50703179552061e+01 1.01428742764393e+02
H   6.02118307317771e+01 7.49049447126205e+01 1.02253728797508e+02
O   5.77513007973159e+01 7.38182268720289e+01 1.00823473775853e+02
H   5.81119806085441e+01 7.29356476665854e+01 1.00660117513996e+02
H   5.69865289497387e+01 7.36106608208649e+01 1.01379211382954e+02
O   6.49153130472217e+01 7.15336914505132e+01 1.02560560140733e+02
H   6.49123325088270e+01 7.06344177506587e+01 1.02146125753619e+02
H   6.42590903510855e+01 7.13727336647430e+01 1.03266323929427e+02
O   6.49393228751686e+01 7.24276828424630e+01 9.98248233578384e+01
H   6.46835106782294e+01 7.18257892002622e+01 1.00538462173673e+02
H   6.58568381556087e+01 7.26324036224658e+01 1.00085999556452e+02
O   4.74880353785935e+01 6.92722889630516e+01 1.10846352499609e+02
H   4.84122420792136e+01 6.89869250712682e+01 1.10976761311122e+02
H   4.76094762385631e+01 6.98457961105011e+01 1.10064604309886e+02
O   5.13212811660616e+01 7.17834240394404e+01 1.00417803125475e+02
H   5.11454544925740e+01 7.27342593683147e+01 1.00570637411968e+02
H   5.04635734758625e+01 7.13823252145204e+01 1.00623332731792e+02
O   5.31235493744282e+01 6.20669716298584e+01 9.80156152443505e+01
H   5.32164276702309e+01 6.20810871289254e+01 9.70253666689478e+01
H   5.24916969947330e+01 6.13180583077503e+01 9.81101126509624e+01
O   6.97342772205404e+01 5.92141953014592e+01 1.10512968892967e+02
H   6.89028607389436e+01 5.88379708060732e+01 1.10826815965071e+02
H   6.94545369564709e+01 5.98238760257590e+01 1.09825471288631e+02
O   5.62775245583165e+01 5.46523591442027e+01 9.71603596215871e+01
H   5.71489128522356e+01 5.43650317169140e+01 9.68711655460503e+01
H   5.57304446348547e+01 5.44697508346233e+01 9.63717205271415e+01
O   7.05697327578409e+01 5.72887714234274e+01 1.05220908593765e+02
H   7.07885591568367e+01 5.81133194763605e+01 1.05667066803615e+02
H   7.07523453541966e+01 5.74784635447204e+01 1.04295666397067e+02
O   7.38450113463193e+01 6.72609342708029e+01 1.06727591381246e+02
H   7.34099594186772e+01 6.79746994060947e+01 1.07227333546607e+02
H   7.32928318624231e+01 6.72401849622290e+01 1.05921814136292e+02
H   5.68416527968347e+01 6.95056626240520e+01 1.06465792720629e+02
