# Supplementary material for: Carbon Monoxide Binding to the Iron–Molybdenum Cofactor of Nitrogenase: a Detailed Quantum Mechanics/Molecular Mechanics Investigation
Source: Inorg Chem. 2021 Nov 12;60(23):18031–47. doi: 10.1021/acs.inorgchem.1c02649 (PMC8653219; doi:10.1021/acs.inorgchem.1c02649)
Supplement: Supplementary file 1 — ic1c02649_si_001.zip [file ic1c02649_si_001.zip › geometries/qmmm/E1/substrate_free_qm.xyz]

159
coordinates extracted from orca output file
  C     53.760896   72.893548  103.326052
  H     53.739870   73.558911  104.192283
  C     52.757755   71.751880  103.535456
  H     53.076172   71.146483  104.390499
  H     51.732329   72.084099  103.739006
  H     52.730747   71.077150  102.676048
  C     55.184494   72.329328  103.173620
  H     55.960985   73.106125  103.170364
  H     55.416110   71.680853  104.018931
  H     55.284191   71.707958  102.274649
  C     57.563917   72.464118   96.889381
  H     58.345700   72.637500   97.640666
  H     56.960553   73.376827   96.817366
  C     56.712773   71.257312   97.286587
  H     55.762130   71.244299   96.738713
  H     57.217118   70.308107   97.076775
  C     56.443503   71.323290   98.784943
  H     57.374024   71.112943   99.325274
  H     56.111788   72.332818   99.068192
  N     55.460587   70.367937   99.259119
  H     55.795701   69.519729   99.719165
  C     54.195234   70.710571   99.514830
  N     53.651531   71.800658   98.949382
  H     54.073266   72.312006   98.180512
  H     52.719547   72.056404   99.283858
  N     53.467799   69.989129  100.363133
  H     53.823739   69.095681  100.724354
  H     52.492334   70.250280  100.504818
  C     57.974607   72.704518  108.172822
  H     57.966743   71.671574  108.542215
  H     57.109275   72.817255  107.508727
  C     59.259295   72.966094  107.355646
  H     59.054904   72.764999  106.298284
  H     59.565021   74.018459  107.429681
  C     60.435187   72.103669  107.812449
  O     60.792327   72.068528  109.004724
  N     61.037550   71.408591  106.841070
  H     60.721951   71.497658  105.876776
  H     61.797301   70.716226  107.047769
  C     51.098533   72.276758  109.340231
  H     51.145972   72.055830  110.413350
  H     50.175581   71.821883  108.949939
  N     52.840092   70.525348  109.398753
  C     52.299174   71.617144  108.742709
  C     53.812976   70.081628  108.615934
  H     54.453383   69.228712  108.804624
  N     53.927156   70.838427  107.495306
  H     54.576281   70.660622  106.722095
  C     52.965331   71.820580  107.550731
  H     52.836573   72.552981  106.765241
  C     51.020470   68.796421   98.619601
  H     51.886785   68.128303   98.665139
  H     51.344406   69.770847   98.236860
  C     50.351706   68.934214   99.977117
  C     49.310555   69.868074  100.165558
  H     48.999049   70.480834   99.316736
  C     48.784046   70.139742  101.428535
  H     48.043213   70.922521  101.575920
  C     49.256171   69.420308  102.540650
  O     48.830045   69.778332  103.760640
  H     49.268954   69.212660  104.446051
  C     50.728919   68.157091  101.078009
  H     51.503383   67.399895  100.974133
  C     50.163202   68.370719  102.334943
  H     50.498749   67.781803  103.181932
  C     49.872613   65.070092  104.844942
  H     50.350556   64.750424  103.914501
  H     49.176088   65.884016  104.623904
  S     51.191752   65.626654  106.016135
  C     50.328495   67.372804  109.963536
  O     49.995107   68.202420  110.815605
  N     50.284182   67.597426  108.630713
  H     50.511012   66.839815  107.976389
  C     49.984293   68.913535  108.090879
  H     50.434406   69.642228  108.774218
  C     50.584883   69.154944  106.700457
  H     50.470067   70.213309  106.438209
  H     51.662740   68.946804  106.758621
  O     50.002838   68.394140  105.654981
  H     50.444997   67.505057  105.648564
  C     57.105170   60.701805  103.135543
  H     57.686323   61.517327  103.582582
  H     57.784131   60.027717  102.608913
  C     56.070398   61.267660  102.134691
  H     55.808625   60.495239  101.400069
  H     55.127462   61.572382  102.611273
  C     56.609336   62.500156  101.402525
  H     56.714319   63.329875  102.113034
  H     57.602992   62.293657  100.997136
  N     55.720453   62.877290  100.308982
  H     54.706177   62.790542  100.494076
  C     56.110820   63.454714   99.171939
  N     57.403763   63.695649   98.942091
  H     58.066594   63.685268   99.706290
  H     57.735803   64.133532   98.083387
  N     55.199369   63.782206   98.239613
  H     54.328390   63.228474   98.213131
  H     55.537432   64.078501   97.333851
  C     61.197732   66.262650   99.539114
  H     62.038197   66.616635   98.945811
  H     60.419633   67.024843   99.476650
  N     61.064272   66.876597  101.997141
  C     61.663370   66.170690  100.958395
  C     61.881990   66.789391  103.054116
  H     61.750537   67.250414  104.028986
  N     62.960260   66.042962  102.740156
  H     63.790837   65.881108  103.338016
  C     62.845784   65.647617  101.428264
  H     63.593455   65.050356  100.931138
  Mo    59.080917   67.984797  101.972607
  Fe    52.963621   66.242426  104.713085
  Fe    54.960195   67.976133  104.816634
  Fe    54.268726   66.844579  102.532694
  Fe    55.475040   65.448579  104.409637
  Fe    57.792458   66.132998  103.366496
  Fe    57.187129   68.637305  103.728156
  Fe    56.556631   67.456808  101.528603
  S     54.611076   66.317881  106.325268
  S     53.019837   68.314699  103.713460
  S     53.615591   64.763213  103.198018
  S     59.136477   67.724994  104.277713
  S     57.327266   69.584157  101.728744
  S     58.206294   66.006243  101.133015
  S     56.243511   69.916435  105.331013
  S     57.290785   64.184592  104.423891
  S     54.726965   67.028314  100.371148
  C     56.025641   67.085392  103.425088
  O     60.491228   69.608564  102.262510
  O     59.606247   68.847173   99.969872
  O     60.208496   70.724525   98.893368
  O     60.460108   71.529800  103.906385
  O     60.942553   73.555436  103.075552
  O     64.690018   68.326716   99.363163
  O     64.812213   69.126954  101.450902
  C     60.749523   70.540975  101.198547
  C     60.120905   70.011787   99.913354
  C     60.089283   71.869422  101.590799
  C     60.541552   72.370770  102.959433
  C     62.271892   70.582209  100.982180
  C     62.732031   69.306364  100.279913
  C     64.197656   68.911894  100.367080
  H     60.380632   70.178818  103.094387
  H     62.203731   68.472886  100.745571
  H     62.437184   69.322133   99.230911
  H     62.545333   71.466028  100.405136
  H     62.722843   70.653798  101.967656
  H     59.017043   71.647406  101.676635
  H     60.260591   72.616298  100.818211
  H     56.841653   69.505662  106.465792
  H     60.804125   65.338132   99.116731
  H     49.299855   64.217056  105.208736
  H     57.856785   73.381756  109.018714
  H     51.034186   73.352246  109.175150
  H     53.591405   73.529453  102.457165
  H     58.116594   72.339595   95.958194
  H     56.611462   60.174326  103.951683
  H     50.279988   68.363667   97.946936
  H     50.638885   66.366476  110.244660
  H     48.920537   69.147462  108.132924
