# Supplementary material for: Carbon Monoxide Binding to the Iron–Molybdenum Cofactor of Nitrogenase: a Detailed Quantum Mechanics/Molecular Mechanics Investigation
Source: Inorg Chem. 2021 Nov 12;60(23):18031–47. doi: 10.1021/acs.inorgchem.1c02649 (PMC8653219; doi:10.1021/acs.inorgchem.1c02649)
Supplement: Supplementary file 1 — ic1c02649_si_001.zip [file ic1c02649_si_001.zip › geometries/qmmm/E2/co_fe6fe2_active.xyz]

1000
coordinates written in Ang with frag_edit.py 
N   6.84003836829876e+01 6.97257827245705e+01 1.09579479436139e+02
H   6.79991495427483e+01 6.90307836464834e+01 1.10190540185736e+02
C   6.79218125392008e+01 6.96608666964284e+01 1.08223539644262e+02
H   6.86263911569080e+01 7.01509478793281e+01 1.07567773677381e+02
C   6.78284812362815e+01 6.81815730434079e+01 1.07833429742175e+02
H   6.72608184743512e+01 6.76628929669052e+01 1.08637671817222e+02
C   6.70796416519405e+01 6.79579870562126e+01 1.06506459176551e+02
H   6.70354604914544e+01 6.68772998355793e+01 1.06255324246439e+02
H   6.60310626480363e+01 6.83174678943619e+01 1.06560685300363e+02
H   6.76021436581853e+01 6.84540461111086e+01 1.05665580923959e+02
C   6.92516081864069e+01 6.75594660579690e+01 1.07775859651595e+02
H   6.97514757666861e+01 6.79558005366614e+01 1.06864209755176e+02
H   6.98382634427587e+01 6.78665640194267e+01 1.08668526894152e+02
C   6.92762065474415e+01 6.60271633163490e+01 1.07730107079600e+02
H   6.87663190301263e+01 6.56506964222582e+01 1.06816915936752e+02
H   7.03207956845869e+01 6.56507881678428e+01 1.07718645931059e+02
H   6.87645224255439e+01 6.56060073980020e+01 1.08620787166713e+02
C   6.66086223280090e+01 7.04372285569946e+01 1.08109445345377e+02
O   6.62033802835388e+01 7.08135850244763e+01 1.07011231906523e+02
N   6.59512563202533e+01 7.07561731033364e+01 1.09249713338052e+02
H   6.63474136241484e+01 7.05071426345698e+01 1.10135435191950e+02
C   6.46959524312287e+01 7.14933090875827e+01 1.09331343495024e+02
H   6.39374146233530e+01 7.08970549662713e+01 1.08846681168845e+02
C   6.42713637283341e+01 7.17335225290087e+01 1.10801173683047e+02
H   6.51525404348427e+01 7.21621043442320e+01 1.11333526893165e+02
H   6.34548091657031e+01 7.24932165092268e+01 1.10871380048300e+02
C   6.37475036037776e+01 7.05188428349919e+01 1.11582694941616e+02
H   6.27376277109189e+01 7.02506596466209e+01 1.11201267995502e+02
H   6.44191064403814e+01 6.96409844587489e+01 1.11453229478848e+02
C   6.37010890611500e+01 7.09047903213619e+01 1.13061902583011e+02
H   6.47436727870183e+01 7.09181017856186e+01 1.13448392170156e+02
H   6.32475536327584e+01 7.19163863737806e+01 1.13174877903875e+02
N   6.28905763335481e+01 6.99197348744221e+01 1.13832822892771e+02
H   6.26133697571916e+01 6.90550139478002e+01 1.13396969025217e+02
C   6.27030386846546e+01 7.00408708198641e+01 1.15138510860642e+02
N   6.31664885941066e+01 7.10563208277625e+01 1.15832897656933e+02
H   6.38086041202452e+01 7.16818866588710e+01 1.15399804645015e+02
H   6.29630741984200e+01 7.10678268867578e+01 1.16813144357923e+02
N   6.20664580297519e+01 6.91097757126202e+01 1.15808909419121e+02
H   6.18781838912857e+01 6.82298848182134e+01 1.15357529826711e+02
H   6.22323478569654e+01 6.90377832667170e+01 1.16793018601459e+02
C   6.46504415815245e+01 7.28734478121809e+01 1.08689296897760e+02
O   6.56585390609242e+01 7.35702095510132e+01 1.08559811589835e+02
N   6.34201071965588e+01 7.33026188177305e+01 1.08346020783505e+02
H   6.26370963985115e+01 7.26937328259925e+01 1.08505783030170e+02
C   6.30821128101059e+01 7.46442149267366e+01 1.07897951529542e+02
H   6.39779848538499e+01 7.52023919632227e+01 1.07670552210901e+02
H   6.24224390726764e+01 7.45470314697013e+01 1.07049095678162e+02
C   6.23371889258373e+01 7.53810083397735e+01 1.08980502253698e+02
O   6.26121456327828e+01 7.52021419050053e+01 1.10167954118996e+02
N   5.80317747150250e+01 7.81334910430780e+01 1.05722767967453e+02
H   5.87470558959351e+01 7.82253692513973e+01 1.06422635545614e+02
C   5.81846944111298e+01 7.70055736502504e+01 1.04825087702010e+02
H   5.81751785005321e+01 7.73804390229780e+01 1.03811559540081e+02
C   5.95356703249282e+01 7.63105874964224e+01 1.05089279602418e+02
H   5.97089106198301e+01 7.54825485179313e+01 1.04371554578362e+02
H   6.03654819827532e+01 7.70442575445504e+01 1.04983147356828e+02
H   5.95823102717461e+01 7.58970180599620e+01 1.06115049971587e+02
C   5.70344099085591e+01 7.60104683308828e+01 1.04939735473190e+02
O   5.65222508707728e+01 7.55053334765620e+01 1.03944402696859e+02
N   5.65496912405392e+01 7.57523133286702e+01 1.06170190123206e+02
H   5.70336482550304e+01 7.61460667188681e+01 1.06956648965676e+02
C   5.53755754330539e+01 7.49145506583258e+01 1.06413741950330e+02
H   5.54423727447887e+01 7.40286639350455e+01 1.05797998229649e+02
H   5.53756107412846e+01 7.46800034136944e+01 1.07460544413306e+02
C   5.40381740900453e+01 7.55627226008302e+01 1.06135223697605e+02
O   5.30086723100266e+01 7.48969799981506e+01 1.06075901987415e+02
N   5.40023523678794e+01 7.68890407889827e+01 1.05964780670226e+02
H   5.48488398357196e+01 7.74107717450223e+01 1.06066395099958e+02
C   5.27787692769274e+01 7.76323757839234e+01 1.05703790169218e+02
H   5.19158983353943e+01 7.70180142715984e+01 1.05920875206813e+02
C   5.26921165368385e+01 7.88908614407891e+01 1.06590829992875e+02
H   5.26359178528590e+01 7.85581412589223e+01 1.07652239718715e+02
H   5.36183754492702e+01 7.94965871718940e+01 1.06477341636976e+02
O   5.15449507671658e+01 7.96884434915905e+01 1.06297919707477e+02
H   5.17717769724173e+01 8.03007674507622e+01 1.05569873753457e+02
C   5.26626242184313e+01 7.80379961374128e+01 1.04254887985302e+02
O   5.17719434099916e+01 7.75938549234260e+01 1.03532207896151e+02
N   5.52013100091110e+01 7.75685937430968e+01 1.01858496387166e+02
H   5.56886003625331e+01 7.78233018042277e+01 1.02692371509284e+02
C   5.58028223564127e+01 7.65403633706523e+01 1.01026100033709e+02
H   5.59317955078397e+01 7.69389148532784e+01 1.00036398539391e+02
H   5.67364238213738e+01 7.62542733011810e+01 1.01484292495270e+02
C   5.49489580519011e+01 7.53194137533637e+01 1.00918899413688e+02
O   5.47102021935100e+01 7.47940641878892e+01 9.98333119760212e+01
N   5.44696752761230e+01 7.48427277614180e+01 1.02073071911101e+02
H   5.47926876901758e+01 7.52501193833439e+01 1.02927897622248e+02
C   5.35242411373163e+01 7.37550555252499e+01 1.02160450348257e+02
H   5.36918378915596e+01 7.30999972101255e+01 1.01313107710575e+02
C   5.37303435640789e+01 7.28877010417903e+01 1.03383401513347e+02
H   5.36829061405778e+01 7.35650411083554e+01 1.04239320486582e+02
C   5.27198175081990e+01 7.17486248617209e+01 1.03581326360402e+02
H   5.30094060384775e+01 7.11604204511605e+01 1.04458361330136e+02
H   5.16873970827934e+01 7.20819065897680e+01 1.03743671048521e+02
H   5.27220633450157e+01 7.10592163346694e+01 1.02733101888769e+02
C   5.51554258652797e+01 7.23123371068183e+01 1.03289636442918e+02
H   5.59341846912982e+01 7.30861916516374e+01 1.03254121873902e+02
H   5.53705587567380e+01 7.17069360541781e+01 1.04170406624612e+02
H   5.52658034658742e+01 7.16479981042617e+01 1.02423233165370e+02
C   5.21028457756153e+01 7.42475515387822e+01 1.01976806727622e+02
O   5.16539394771503e+01 7.43294921771573e+01 1.00844065228253e+02
N   5.13092644545059e+01 7.45599350368157e+01 1.03015315031594e+02
H   5.16856716458357e+01 7.46014251349174e+01 1.03937841418611e+02
C   4.98486626528711e+01 7.46270797567831e+01 1.02900957941570e+02
H   4.95193518986806e+01 7.36310009815676e+01 1.02639479971221e+02
C   4.92244085952261e+01 7.49384059167839e+01 1.04257977499456e+02
H   4.96806734852225e+01 7.58758741799228e+01 1.04648948505102e+02
C   4.76932014870027e+01 7.51241211490034e+01 1.04157424142623e+02
H   4.72443479243011e+01 7.51485670908787e+01 1.05173752881450e+02
H   4.74265971575363e+01 7.60733873217236e+01 1.03646515657981e+02
H   4.72360373592851e+01 7.42808303429679e+01 1.03599639313349e+02
C   4.95480360993318e+01 7.37848935996244e+01 1.05232853581176e+02
H   4.91973590374434e+01 7.28144175893675e+01 1.04821422910787e+02
H   5.06360865578390e+01 7.37116864263996e+01 1.05436616147096e+02
H   4.90299790759063e+01 7.39460198903128e+01 1.06203672233045e+02
C   4.92601786332218e+01 7.55252561726122e+01 1.01799161078966e+02
O   4.84555704686185e+01 7.50842739377532e+01 1.00980359346516e+02
N   5.04465538463678e+01 7.60060013628561e+01 9.70772553951426e+01
C   5.08482282552236e+01 7.51297428269479e+01 9.81741095477725e+01
H   5.00962617282857e+01 7.52336813763046e+01 9.89862480622824e+01
H   5.18595191090830e+01 7.53768703387213e+01 9.85661615753782e+01
C   4.98462760588169e+01 7.52359528828811e+01 9.60001866519669e+01
H   5.05015736499681e+01 7.52925970298980e+01 9.51434812196463e+01
C   4.96999796588844e+01 7.38211851361620e+01 9.65860776039572e+01
H   4.87353697800042e+01 7.37166679227494e+01 9.71353967681814e+01
H   4.97509274289961e+01 7.30252867493290e+01 9.58210855501588e+01
C   5.07983114310495e+01 7.37162085749303e+01 9.76247299241683e+01
H   5.05466285414616e+01 7.29635959967147e+01 9.83957851254386e+01
H   5.17671485883412e+01 7.34639564756879e+01 9.71665940232591e+01
C   4.84790643555441e+01 7.56919343948193e+01 9.55647077782650e+01
O   4.80734967485656e+01 7.52505592484990e+01 9.44886808390102e+01
N   5.91714496484403e+01 7.34317676653173e+01 9.52870442920507e+01
H   5.87553027690460e+01 7.43386744653793e+01 9.53966864495866e+01
C   5.83402923556432e+01 7.22915212585679e+01 9.55815910345154e+01
H   5.89533052651606e+01 7.14055527014578e+01 9.56947770248119e+01
C   5.75610468263077e+01 7.24695659420511e+01 9.68923163407914e+01
H   5.83426071621699e+01 7.26409673996497e+01 9.76443968515107e+01
H   5.69607775688635e+01 7.33842018152178e+01 9.68184894704180e+01
C   5.67042645606905e+01 7.12663927861499e+01 9.72888145310635e+01
H   5.57574449866978e+01 7.12536114959295e+01 9.67346332470368e+01
H   5.72087293516335e+01 7.03159428521391e+01 9.70844723309558e+01
C   5.64214116032531e+01 7.13382805652051e+01 9.87851843962476e+01
H   5.73461143087666e+01 7.11214637933588e+01 9.93339917235222e+01
H   5.60958093985650e+01 7.23513024321194e+01 9.90627400969541e+01
N   5.54240939946890e+01 7.03949463146491e+01 9.92540428578622e+01
H   5.57423080066491e+01 6.95312354843285e+01 9.96976692165188e+01
C   5.41657273512692e+01 7.07554519526589e+01 9.95229656378669e+01
N   5.36301032582078e+01 7.18486434373091e+01 9.89568936958733e+01
H   5.40486251178083e+01 7.23445494481067e+01 9.81758796052716e+01
H   5.27043037275714e+01 7.21181769025116e+01 9.92948290501012e+01
N   5.34378917708205e+01 7.00507228270922e+01 1.00384626254728e+02
H   5.37841827969932e+01 6.91584027633481e+01 1.00752786122901e+02
H   5.24645148454851e+01 7.03242279242212e+01 1.00526185418759e+02
C   5.73798094853762e+01 7.20250035186590e+01 9.44497528723830e+01
O   5.66521944657504e+01 7.29083870836042e+01 9.39954180613563e+01
N   5.73630165675235e+01 7.07760168960571e+01 9.39498209916910e+01
H   5.79180313476577e+01 7.00616069460955e+01 9.43974004026707e+01
C   5.66930814191164e+01 7.03768860121676e+01 9.27276306835439e+01
H   5.67458390128389e+01 7.11956142227046e+01 9.20225848787657e+01
C   5.74075688381075e+01 6.91552501077848e+01 9.21107705233813e+01
H   5.74246474122492e+01 6.83374435387609e+01 9.28661055457517e+01
H   5.68598443697637e+01 6.87794883298702e+01 9.12176246855424e+01
C   5.88468461045503e+01 6.94713033499340e+01 9.16788186653725e+01
H   5.88439495352313e+01 7.01761048122246e+01 9.08171782970411e+01
H   5.93819774828633e+01 6.99803276915335e+01 9.25129512393470e+01
C   5.96596823148992e+01 6.82218654715697e+01 9.13421962731377e+01
H   6.07289522833996e+01 6.84882661515532e+01 9.12468139518885e+01
H   5.95601720678377e+01 6.74874339400249e+01 9.21697676102973e+01
N   5.91755437183080e+01 6.76824863300092e+01 9.00298486002441e+01
H   5.93221779882601e+01 6.82400858670361e+01 8.91861989969129e+01
C   5.86213767613087e+01 6.64914174186580e+01 8.98520899047455e+01
N   5.85308290286509e+01 6.55820002570361e+01 9.07971427290719e+01
H   5.89910979218088e+01 6.57296254743142e+01 9.16735081564039e+01
H   5.82664808549853e+01 6.46533729615614e+01 9.05147358050280e+01
N   5.81868194522649e+01 6.61671926829226e+01 8.86535031622367e+01
H   5.80082605658058e+01 6.69355511884069e+01 8.80236139472020e+01
H   5.76460848113188e+01 6.53329266807901e+01 8.85330467169139e+01
C   5.52257567671358e+01 7.00604931640275e+01 9.29214675796050e+01
O   5.47133826923880e+01 6.90434792304817e+01 9.24611628266280e+01
N   5.45045706125284e+01 7.09688817283016e+01 9.35916511902569e+01
H   5.49935217182528e+01 7.17717208257779e+01 9.39382196882781e+01
C   5.30760332071255e+01 7.08937057043510e+01 9.38128862606144e+01
H   5.28149309662821e+01 6.98581933188377e+01 9.39961477446316e+01
C   5.26574558690638e+01 7.16980922423886e+01 9.50819500773471e+01
H   5.15740278455222e+01 7.19223846869427e+01 9.50746231833159e+01
H   5.28514655690016e+01 7.10448164713366e+01 9.59626078214615e+01
C   5.34641887854452e+01 7.29764204912227e+01 9.53259444765245e+01
O   5.40906168764923e+01 7.31517030791266e+01 9.63769150325506e+01
N   5.34528234293838e+01 7.39090923381577e+01 9.43533981597798e+01
H   5.29092745252827e+01 7.37330998524356e+01 9.35325216239473e+01
H   5.40529587967009e+01 7.47036834915638e+01 9.44569932659245e+01
C   5.23220772010162e+01 7.12962221054875e+01 9.25430979287490e+01
O   5.20982892959871e+01 7.24776391087133e+01 9.22625370713750e+01
N   6.01001541774903e+01 7.46572338168765e+01 1.13601083439911e+02
H   5.93047665178342e+01 7.52583394624382e+01 1.13668915022083e+02
C   6.02143166002047e+01 7.39345772856051e+01 1.12351883231699e+02
H   6.11562606188759e+01 7.41780601622305e+01 1.11882722708637e+02
C   6.00609828505338e+01 7.24011373128520e+01 1.12579898897328e+02
H   6.02221405088226e+01 7.18555949186682e+01 1.11625326585269e+02
H   6.08528497666327e+01 7.20503202765831e+01 1.13276415611731e+02
O   5.87769061927649e+01 7.20871453476901e+01 1.13141473407735e+02
H   5.89195801301712e+01 7.13865810979763e+01 1.13821273171684e+02
C   5.90877389417053e+01 7.43533537526890e+01 1.11424203120352e+02
O   5.82838675871709e+01 7.52267337770980e+01 1.11747296714160e+02
N   5.89499597336693e+01 7.36500725818039e+01 1.10281110879749e+02
H   5.96873090224203e+01 7.30270418821695e+01 1.09978281469966e+02
C   5.78058914334693e+01 7.36795656521625e+01 1.09384663661476e+02
H   5.76864387247438e+01 7.46833351411976e+01 1.09019473735654e+02
C   5.79743234348553e+01 7.27116140055734e+01 1.08173993565126e+02
H   5.79611732097617e+01 7.16767293111559e+01 1.08536126246267e+02
H   5.71118657206742e+01 7.28262730064981e+01 1.07507422035957e+02
C   5.92599911331854e+01 7.29744901997268e+01 1.07358481094302e+02
H   5.90551694188533e+01 7.27704746652216e+01 1.06301948461465e+02
H   5.95635166611365e+01 7.40277215185430e+01 1.07430601213721e+02
C   6.04398072099148e+01 7.21175483540360e+01 1.07814759942919e+02
O   6.08046484861699e+01 7.20897455720019e+01 1.09005124673031e+02
N   6.10427954616725e+01 7.14204705034385e+01 1.06844165635935e+02
H   6.07155308145637e+01 7.14960602085543e+01 1.05883335385810e+02
H   6.17999370295510e+01 7.07262518016117e+01 1.07051037341377e+02
C   5.64837672652273e+01 7.33386063231160e+01 1.10034765711783e+02
O   5.54354734354353e+01 7.38473482123850e+01 1.09643568932780e+02
N   5.64880994331787e+01 7.24855934593989e+01 1.11077419661931e+02
H   5.73659821958582e+01 7.21615668849718e+01 1.11432028604221e+02
C   5.52703325121188e+01 7.19897876658348e+01 1.11697948281740e+02
H   5.47474054424125e+01 7.14340226536958e+01 1.10935071579556e+02
C   5.55221262947064e+01 7.10099626460210e+01 1.12866707649865e+02
H   5.59645326176874e+01 7.00737468870902e+01 1.12459291020889e+02
H   5.62461423785465e+01 7.14431375476841e+01 1.13590949868690e+02
O   5.43059104717018e+01 7.06893779388530e+01 1.13542412533573e+02
H   5.41326809005009e+01 7.13839948911306e+01 1.14213799243519e+02
C   5.42865692879939e+01 7.30403687389922e+01 1.12163444749370e+02
O   5.30980536572668e+01 7.29656397163689e+01 1.11854015721764e+02
N   5.21957909372704e+01 7.45665311967135e+01 1.09502120091606e+02
H   5.29810175740324e+01 7.40381786392149e+01 1.09828858767142e+02
C   5.10124953857573e+01 7.38138243987273e+01 1.09093725503536e+02
H   5.07967227601620e+01 7.40497422223411e+01 1.08056101654600e+02
C   5.11158542860586e+01 7.22718815266875e+01 1.09290439571466e+02
H   5.11048081526410e+01 7.20239733557960e+01 1.10359200482247e+02
H   5.02154745462084e+01 7.18244572052402e+01 1.08843650382924e+02
N   5.28429516277942e+01 7.05181816342292e+01 1.09432993405258e+02
C   5.23560819512308e+01 7.16231177172536e+01 1.08756088672619e+02
C   5.38829187640572e+01 7.00936551913993e+01 1.08729762974789e+02
H   5.45101545733498e+01 6.92429785360938e+01 1.08964196468214e+02
N   5.40943321890645e+01 7.08692399979660e+01 1.07637198155037e+02
H   5.48322991575427e+01 7.07233501943859e+01 1.06938528620253e+02
C   5.31252647924572e+01 7.18483573938683e+01 1.07630324075368e+02
H   5.30610463503424e+01 7.25948766435899e+01 1.06850788504648e+02
C   4.98099302798243e+01 7.42121924211263e+01 1.09929604699820e+02
O   4.87299955040617e+01 7.45057973732608e+01 1.09430081112794e+02
N   4.53227670936141e+01 6.68339797282494e+01 1.02432478553452e+02
H   4.50874557446593e+01 6.76620233343285e+01 1.01916714428408e+02
C   4.67488823998223e+01 6.66234012518700e+01 1.02662508010882e+02
H   4.72137100002997e+01 6.75943109615806e+01 1.02606116773926e+02
H   4.68951626402784e+01 6.61578602317864e+01 1.03628039005558e+02
C   4.74401947911276e+01 6.57641390848623e+01 1.01632716952884e+02
O   4.82793407353040e+01 6.49306505285399e+01 1.01972426810026e+02
N   4.71358023777802e+01 6.59623706848521e+01 1.00339469184580e+02
H   4.64296219012500e+01 6.66272221490947e+01 1.00093807800435e+02
C   4.79446889668959e+01 6.54381603787781e+01 9.92536521236577e+01
H   4.88956061642859e+01 6.51021737885426e+01 9.96465179726627e+01
C   4.72831281026846e+01 6.42422416730522e+01 9.85148758695878e+01
H   4.70203633685278e+01 6.34657601723751e+01 9.92640688983889e+01
H   4.63541475478255e+01 6.45681392347419e+01 9.80105260406856e+01
C   4.81817589800049e+01 6.35883144523742e+01 9.74748860573317e+01
O   4.93196112307087e+01 6.40652576686990e+01 9.72269172947721e+01
O   4.77342643882963e+01 6.25584870474346e+01 9.69070875432060e+01
C   4.82586028651305e+01 6.66126077454834e+01 9.83479963127089e+01
O   4.73821005102791e+01 6.73104725445051e+01 9.78381688750659e+01
N   4.95498395020500e+01 6.69074318007821e+01 9.81774149757589e+01
H   5.02528201394359e+01 6.63025991614353e+01 9.85585603083878e+01
C   4.99778951465497e+01 6.81942085123453e+01 9.76716713694979e+01
H   4.91365216244046e+01 6.88762316437460e+01 9.76264819710707e+01
C   5.10150857562244e+01 6.88072174906185e+01 9.86183257374536e+01
H   5.18854599788205e+01 6.81442262739547e+01 9.86645793056209e+01
H   5.13336645693986e+01 6.97840806368242e+01 9.82374985186234e+01
C   5.03426901597244e+01 6.89371363206519e+01 9.99745303853851e+01
C   4.93069094550638e+01 6.98747318158430e+01 1.00169622409315e+02
H   4.90020866708245e+01 7.04980120796575e+01 9.93259752283346e+01
C   4.87784684592041e+01 7.01362901365208e+01 1.01434586296670e+02
H   4.80435453851120e+01 7.09235400885135e+01 1.01588445506821e+02
C   4.92410572700656e+01 6.93983837903214e+01 1.02538590724542e+02
O   4.88230912848014e+01 6.97458620677306e+01 1.03764461599802e+02
H   4.92658520712936e+01 6.91731148873743e+01 1.04441545369074e+02
C   5.07027726035563e+01 6.81369820376849e+01 1.01064422825432e+02
H   5.14671550822762e+01 6.73711670701390e+01 1.00952545522358e+02
C   5.01310711112472e+01 6.83370500509860e+01 1.02320488195071e+02
H   5.04495872553711e+01 6.77288657797442e+01 1.03159909578018e+02
C   5.04739531021289e+01 6.81327821657291e+01 9.62651388813209e+01
O   5.10338996795792e+01 6.90839582033636e+01 9.57231095537420e+01
N   5.01797526648687e+01 6.70026097828310e+01 9.56104542791772e+01
H   4.97699002524019e+01 6.62514196769589e+01 9.61333369507192e+01
C   5.03221403622072e+01 6.68226377859469e+01 9.41921144132098e+01
H   5.00079487997699e+01 6.58035775662231e+01 9.40304946676546e+01
C   4.94173566388378e+01 6.78159215454100e+01 9.34035017699532e+01
H   4.84429190489144e+01 6.78853908225054e+01 9.39320182069834e+01
H   4.98576437441200e+01 6.88290509025084e+01 9.33272546160856e+01
C   4.90853740737583e+01 6.72376158120211e+01 9.20478490184370e+01
O   4.89032286214180e+01 6.60232133709846e+01 9.19636543439984e+01
N   4.89223403232919e+01 6.80470623806570e+01 9.09899665502387e+01
H   4.89573174432056e+01 6.90460506252551e+01 9.11210921891352e+01
H   4.86577726278812e+01 6.76598084717288e+01 9.01091617083193e+01
C   5.17616696806434e+01 6.68866298177525e+01 9.37280784206636e+01
O   5.20617027553816e+01 6.74405640621978e+01 9.26712745077620e+01
N   5.26889159461213e+01 6.62883798062924e+01 9.44989309162704e+01
H   5.24337246388359e+01 6.58525287470702e+01 9.53670500196039e+01
C   5.41011550200685e+01 6.62780169892567e+01 9.41672262178051e+01
H   5.43756766600361e+01 6.72805312291142e+01 9.38963020220636e+01
C   5.49947400783585e+01 6.58867921651439e+01 9.53368519920636e+01
H   5.47986936244242e+01 6.48187839519344e+01 9.55955786621316e+01
C   5.64804581747917e+01 6.60292040833320e+01 9.49325921601939e+01
H   5.67536663517804e+01 6.53321794699008e+01 9.41152637480390e+01
H   5.67011879479913e+01 6.70667620012135e+01 9.46082189523263e+01
H   5.71317573601928e+01 6.58014955350331e+01 9.58016746738525e+01
C   5.46890981377020e+01 6.67416074945652e+01 9.65955832656380e+01
H   5.36968594693535e+01 6.64553979331548e+01 9.70076142687095e+01
H   5.54387384519695e+01 6.64899713303146e+01 9.73792003975879e+01
C   5.47031775015771e+01 6.82607681219569e+01 9.63739339395152e+01
H   5.39218130250399e+01 6.85687054394242e+01 9.56485876409506e+01
H   5.44939977526348e+01 6.87779848947041e+01 9.73331695771603e+01
H   5.56934814954639e+01 6.86002367247234e+01 9.60040560918337e+01
C   5.43374639657049e+01 6.54074354802299e+01 9.29471528203441e+01
O   5.42705897203065e+01 6.41836113741886e+01 9.29783321230696e+01
N   5.09164329433572e+01 6.34750031309136e+01 9.21999456073371e+01
H   5.17767449728820e+01 6.39338385478673e+01 9.24006291846841e+01
C   5.04864882400314e+01 6.25310614768481e+01 9.32114333548632e+01
H   5.07435010651028e+01 6.15778740037884e+01 9.28223941785421e+01
C   5.12604153638510e+01 6.28105096573349e+01 9.45136868888341e+01
H   5.15153780802593e+01 6.38863171969357e+01 9.45387209674811e+01
H   5.06671205738359e+01 6.25767361824217e+01 9.54217795667130e+01
C   5.25374863931443e+01 6.20086285182137e+01 9.46187299482882e+01
O   5.26727370714393e+01 6.09330175411291e+01 9.39833109714088e+01
O   5.33594478763888e+01 6.24099406875664e+01 9.54839697276228e+01
C   4.89920453148453e+01 6.24804596849001e+01 9.35115305233232e+01
O   4.83737377502420e+01 6.14295158649054e+01 9.36863854139135e+01
N   4.31003765271175e+01 6.92443042160039e+01 9.89058074676369e+01
H   4.29473625707240e+01 6.83054582446242e+01 9.92320152088407e+01
C   4.38250027203220e+01 7.01337153550508e+01 9.97863949184880e+01
H   4.37403064813574e+01 7.11436568121347e+01 9.94400773319237e+01
C   4.32539040255492e+01 7.01652851783779e+01 1.01228957870868e+02
H   4.32482431562281e+01 6.91433685855528e+01 1.01643555226565e+02
H   4.39497842999962e+01 7.07698146258417e+01 1.01853260742914e+02
C   4.18811538113597e+01 7.07448373827508e+01 1.01394380540399e+02
C   4.07450355393650e+01 7.05036489132284e+01 1.00661977467864e+02
H   4.06999660417976e+01 6.98743600641199e+01 9.97819493315352e+01
N   3.96867694118865e+01 7.11769236611911e+01 1.01222874281657e+02
H   3.87500041061918e+01 7.12119062764429e+01 1.00906447779752e+02
C   4.01032562639759e+01 7.18506980876404e+01 1.02324896437924e+02
C   4.14884534306469e+01 7.16175323773970e+01 1.02467398834134e+02
C   4.21786549227112e+01 7.22190499381483e+01 1.03518683927507e+02
H   4.32422404164592e+01 7.20821280745522e+01 1.03636134066215e+02
C   4.14733814042096e+01 7.30269306004794e+01 1.04409665877182e+02
H   4.20114200849093e+01 7.35159936234103e+01 1.05211527360853e+02
C   3.93957248410547e+01 7.26306886031237e+01 1.03224093232772e+02
H   3.83402795460418e+01 7.28049361470476e+01 1.03096239876085e+02
C   4.01012866230022e+01 7.32177279746880e+01 1.04276489715052e+02
H   3.95806417724145e+01 7.38456358424326e+01 1.04986751427980e+02
C   4.52945020307150e+01 6.97268162776248e+01 9.98331709725829e+01
O   4.56357058337642e+01 6.87016730114350e+01 1.00414543854007e+02
N   4.62494461971111e+01 7.04866027036141e+01 9.92702877173966e+01
H   4.71853012708222e+01 7.01926034678555e+01 9.94485872418034e+01
C   4.60879719015347e+01 7.17223241841871e+01 9.85142332249241e+01
H   4.50543493435870e+01 7.18824547325965e+01 9.83161220650113e+01
C   4.66437899658962e+01 7.29642706974728e+01 9.92603060724041e+01
H   4.64962147385341e+01 7.38846511754998e+01 9.86546200571363e+01
H   4.60662667161953e+01 7.30846395422408e+01 1.00202593046575e+02
O   4.80204962340903e+01 7.28296729466166e+01 9.96110828728996e+01
H   4.82415973937452e+01 7.36600833866536e+01 1.00080567278490e+02
C   4.66591956121526e+01 7.16669191936905e+01 9.71239952924732e+01
O   4.66180629198842e+01 7.26507344265271e+01 9.63872798077975e+01
N   4.54385887360642e+01 6.21121713475995e+01 1.03868934334140e+02
H   4.52558104746970e+01 6.30186992121853e+01 1.03474159717601e+02
C   4.66831410631090e+01 6.14517446352297e+01 1.03537354301214e+02
H   4.65759747148849e+01 6.03888832399432e+01 1.03713281667919e+02
C   4.70817586012811e+01 6.16250010104331e+01 1.02057426872093e+02
H   4.61607413084922e+01 6.15466221880764e+01 1.01441280231218e+02
H   4.75290619397071e+01 6.26103425779377e+01 1.01830541382135e+02
N   4.92874463780562e+01 6.06359306076730e+01 1.01233195622314e+02
H   4.98064094896588e+01 6.14983770054412e+01 1.01156948072782e+02
C   4.79757851052592e+01 6.05034530005327e+01 1.01622593876978e+02
C   4.97225804284061e+01 5.93987738049802e+01 1.00887878729368e+02
H   5.07348405593221e+01 5.92026590914715e+01 1.00527472787885e+02
N   4.87786075810476e+01 5.84842987252920e+01 1.01023093329601e+02
C   4.76764528577370e+01 5.91848561507614e+01 1.01479180906517e+02
H   4.67483793882191e+01 5.86718209352796e+01 1.01688792575043e+02
C   4.77402406956604e+01 6.19503906648990e+01 1.04502599500588e+02
O   4.81258173010254e+01 6.12339869922170e+01 1.05427650573427e+02
N   4.81892419599363e+01 6.32209059168223e+01 1.04373631866584e+02
H   4.79281909892300e+01 6.37930870535492e+01 1.03594629671386e+02
C   4.90561315634887e+01 6.38332102886000e+01 1.05368623629878e+02
H   4.97797887723043e+01 6.30789396640796e+01 1.05656436058537e+02
C   4.98837169014212e+01 6.50558457972760e+01 1.04849634288242e+02
H   5.03433802861063e+01 6.47399014191025e+01 1.03908500935718e+02
H   4.91931703670302e+01 6.58795912026067e+01 1.04646419688587e+02
S   5.12273148880457e+01 6.55826540193034e+01 1.06008853183527e+02
C   4.82986362422176e+01 6.42059803521475e+01 1.06638757170948e+02
O   4.75500376845225e+01 6.51804309962421e+01 1.06729147097925e+02
N   4.85352358240084e+01 6.33979799442114e+01 1.07682346477402e+02
H   4.90875630064057e+01 6.25837874382028e+01 1.07532684385951e+02
C   4.80522042773726e+01 6.36028342231444e+01 1.09022210812664e+02
H   4.69917883260853e+01 6.38123865447023e+01 1.08969265339465e+02
C   4.82585231051750e+01 6.22735240579624e+01 1.09801886569825e+02
H   4.75925348009646e+01 6.14937370045597e+01 1.09372222000877e+02
H   4.93054392359840e+01 6.19304748493305e+01 1.09666370650605e+02
C   4.79866150479385e+01 6.23735341152729e+01 1.11275499688971e+02
C   4.66759484207207e+01 6.22568019768057e+01 1.11760513079323e+02
H   4.58591702672088e+01 6.21121469870568e+01 1.11067573327508e+02
C   4.64248136393273e+01 6.23176419713508e+01 1.13136597311683e+02
H   4.54163524758449e+01 6.22153784335933e+01 1.13497231148805e+02
C   4.74789041558933e+01 6.24913468505364e+01 1.14040070227982e+02
O   4.72048846883702e+01 6.25259770744293e+01 1.15423854452496e+02
H   4.79850250997930e+01 6.29243191910252e+01 1.15879429156557e+02
C   4.90426198415382e+01 6.25380611593199e+01 1.12186557961770e+02
H   5.00598288135807e+01 6.26192573503142e+01 1.11828558032465e+02
C   4.87887619611960e+01 6.26064614230770e+01 1.13560977458023e+02
H   4.96197120192277e+01 6.27317545970256e+01 1.14234013138622e+02
C   4.86809949525797e+01 6.48255042239428e+01 1.09686547353666e+02
O   4.79791039372999e+01 6.56901325852915e+01 1.10203404001112e+02
N   5.00268082617077e+01 6.49465026003781e+01 1.09671227301345e+02
H   5.05803380032146e+01 6.42317636843479e+01 1.09239075569460e+02
C   5.07620204875147e+01 6.59774515218208e+01 1.10353994877755e+02
H   5.05432123091999e+01 6.58481476931470e+01 1.11412148520543e+02
C   5.22843907132233e+01 6.58248908087121e+01 1.10136652707253e+02
H   5.25909112600509e+01 6.48507037902141e+01 1.10573144798362e+02
H   5.24774730015733e+01 6.57658819743795e+01 1.09039717173296e+02
C   5.32110448011069e+01 6.69262442465459e+01 1.10715494055023e+02
H   5.42174344154245e+01 6.67591551927231e+01 1.10263488588150e+02
H   5.28863935085351e+01 6.79346377630960e+01 1.10387934261301e+02
C   5.34301425309518e+01 6.69103442271619e+01 1.12239160142261e+02
H   5.38156057711862e+01 6.59377813270322e+01 1.12594754299461e+02
H   5.41794436304089e+01 6.76887578385821e+01 1.12513869870108e+02
N   5.21417699873774e+01 6.72545764877594e+01 1.12908015927881e+02
H   5.16941713346127e+01 6.81073352145744e+01 1.12620498113807e+02
C   5.15072562894402e+01 6.65174443007199e+01 1.13814273235301e+02
N   5.18299692545141e+01 6.52870565424846e+01 1.14152369665846e+02
H   5.25707894858802e+01 6.47799875584641e+01 1.13678011910421e+02
H   5.13583195090658e+01 6.47693662866817e+01 1.14873911657456e+02
N   5.04766472611137e+01 6.70797847571225e+01 1.14407161779476e+02
H   5.03752021954321e+01 6.80685358865562e+01 1.14301377155533e+02
H   5.00856827487845e+01 6.66132763936698e+01 1.15209532512786e+02
C   5.03318908661899e+01 6.73669627945519e+01 1.09960312353068e+02
O   4.99926401391729e+01 6.81976244392306e+01 1.10808816668802e+02
N   5.02913184471106e+01 6.75872470783390e+01 1.08626333801594e+02
H   5.05295663803737e+01 6.68300496461199e+01 1.07976623043430e+02
C   4.99925369693906e+01 6.89014340800670e+01 1.08080793489090e+02
H   5.04471061609528e+01 6.96333065565651e+01 1.08758100617302e+02
C   5.05908148568501e+01 6.91304464650361e+01 1.06687526606848e+02
H   5.04707548286591e+01 7.01850689256076e+01 1.06412266601570e+02
H   5.16694678076872e+01 6.89283671661559e+01 1.06746912934956e+02
O   5.00108258440059e+01 6.83514798127645e+01 1.05653128596939e+02
H   5.04770933755779e+01 6.74758042644431e+01 1.05639991330187e+02
C   4.85090518660978e+01 6.92313332785704e+01 1.08141704125903e+02
O   4.81480606338031e+01 7.03566266005666e+01 1.08485657782850e+02
N   4.75960668125701e+01 6.82573303730126e+01 1.07892464392449e+02
H   4.78860431822558e+01 6.73355387129095e+01 1.07638819540821e+02
C   4.61721900607185e+01 6.85521336500480e+01 1.07818344174021e+02
H   4.60361116011264e+01 6.96121976171600e+01 1.07958966801110e+02
C   4.56529074337761e+01 6.83009186389669e+01 1.06389087070744e+02
H   4.59683450522201e+01 6.72878950292785e+01 1.06054513670446e+02
H   4.45456675394341e+01 6.83506635090515e+01 1.06383208977254e+02
C   4.61130726200673e+01 6.93665290101924e+01 1.05379580839242e+02
H   4.71938385216749e+01 6.95504824220160e+01 1.05543412345477e+02
H   4.59971800741074e+01 6.89559406058983e+01 1.04352999514141e+02
S   4.52146909704780e+01 7.09410310914468e+01 1.05496236875395e+02
C   4.60578094762043e+01 7.16878675376003e+01 1.04074392318685e+02
H   4.56296315642892e+01 7.26842820880077e+01 1.03833372690006e+02
H   4.71399008572332e+01 7.18237041088245e+01 1.04287154331292e+02
H   4.59697114646202e+01 7.10500060811151e+01 1.03169185293501e+02
C   4.52128231372489e+01 6.79537934408116e+01 1.08854555174131e+02
O   4.39919240335858e+01 6.80824600119758e+01 1.08709286509006e+02
N   4.45622133911905e+01 6.91753732925815e+01 1.11795552951646e+02
H   4.55113515794776e+01 6.93107748207049e+01 1.11483140284956e+02
C   4.39506174339614e+01 7.02623718437688e+01 1.12557812298086e+02
H   4.36881366857082e+01 6.98600804625431e+01 1.13527339592733e+02
C   4.48995822296103e+01 7.14824448814718e+01 1.12773889615527e+02
H   4.49993348848236e+01 7.20609141937985e+01 1.11832558074742e+02
H   4.44885814514657e+01 7.21609604666628e+01 1.13548052242462e+02
C   4.62814118903404e+01 7.10983346314520e+01 1.13238685834922e+02
C   4.65066378187253e+01 7.03293728404773e+01 1.14394898922039e+02
H   4.56649098273428e+01 7.00052797867258e+01 1.14987699351464e+02
C   4.78129913933062e+01 6.99503686201954e+01 1.14755585781553e+02
H   4.79827298665801e+01 6.93314909716851e+01 1.15621718312961e+02
C   4.88997353155120e+01 7.03419852922614e+01 1.13963588134679e+02
O   5.02081934754092e+01 6.99060872856181e+01 1.14251287140290e+02
H   5.07664052637432e+01 7.01546623832059e+01 1.13482000785088e+02
C   4.73894513391560e+01 7.15354026245288e+01 1.12499786176305e+02
H   4.72282377588144e+01 7.20846524265717e+01 1.11583843229005e+02
C   4.86888123454774e+01 7.11383865160281e+01 1.12840109521110e+02
H   4.95162867215800e+01 7.14206232306947e+01 1.12204944430668e+02
C   4.26511503382198e+01 7.07677383257176e+01 1.11922303127830e+02
O   4.16454005878652e+01 7.09767077122441e+01 1.12602408405372e+02
N   5.06297278862138e+01 5.47202403200961e+01 9.90380331603978e+01
H   5.04520203427432e+01 5.47230349944821e+01 1.00027916338353e+02
C   5.19606568037289e+01 5.42951427076317e+01 9.86182533562761e+01
H   5.21900056791935e+01 5.47250321623207e+01 9.76516761684496e+01
C   5.30603232238517e+01 5.47596592555753e+01 9.96107918016291e+01
H   5.27575310418364e+01 5.45098410241591e+01 1.00647384701605e+02
H   5.40347647635614e+01 5.42672003449957e+01 9.93989067087370e+01
C   5.33132091017678e+01 5.62378926303667e+01 9.95333441434421e+01
C   5.40031701840321e+01 5.67652997499134e+01 9.84307773314108e+01
H   5.42669381987182e+01 5.61194695021098e+01 9.76075881012608e+01
C   5.43840336142414e+01 5.81108273302476e+01 9.84014626537831e+01
H   5.49105447104903e+01 5.84973672068716e+01 9.75421632079141e+01
C   5.40709631658931e+01 5.89473824339884e+01 9.94799192001118e+01
H   5.43449429172116e+01 5.99924387442593e+01 9.94531327344365e+01
C   5.29897018518159e+01 5.70897600918655e+01 1.00603607946704e+02
H   5.24636157122377e+01 5.66864250766845e+01 1.01456022512453e+02
C   5.33639036501537e+01 5.84404076908484e+01 1.00578187580955e+02
H   5.31036622106814e+01 5.90988783923340e+01 1.01394447140950e+02
C   5.20747553855900e+01 5.27797476468713e+01 9.84434811277959e+01
O   5.21702048216922e+01 5.20157230151450e+01 9.94046196435566e+01
N   6.50548154687248e+01 5.96349260806145e+01 1.05555101841220e+02
H   6.49877385154647e+01 5.97953869166048e+01 1.04566250828473e+02
C   6.49058282750304e+01 6.07863010159221e+01 1.06421594730556e+02
H   6.43145458459672e+01 6.05012291962690e+01 1.07281492106453e+02
C   6.62697999917677e+01 6.13730077163825e+01 1.06872674931542e+02
H   6.68741306813474e+01 6.05890129392285e+01 1.07371723541898e+02
H   6.68551530239442e+01 6.17443124100449e+01 1.06006016026255e+02
C   6.60550890793457e+01 6.24964110041925e+01 1.07852064053796e+02
C   6.55915660907711e+01 6.22053180288213e+01 1.09142738024564e+02
H   6.53627199567708e+01 6.11879599464427e+01 1.09403677763571e+02
C   6.54056556744590e+01 6.32204513332476e+01 1.10086636987812e+02
H   6.50746532106455e+01 6.29840989906485e+01 1.11087783744242e+02
C   6.56613600972858e+01 6.45459228906623e+01 1.09732980373527e+02
O   6.55794697590820e+01 6.55349326395248e+01 1.10725811249036e+02
H   6.60130230444081e+01 6.63429093051664e+01 1.10413519711821e+02
C   6.62744938352079e+01 6.38366020031419e+01 1.07495619531691e+02
H   6.65938298892129e+01 6.40857468998603e+01 1.06492775679442e+02
C   6.60581788589444e+01 6.48581545761267e+01 1.08430979236234e+02
H   6.62149448875427e+01 6.58811422928699e+01 1.08143888614853e+02
C   6.41112931774335e+01 6.18220826644066e+01 1.05652893345854e+02
O   6.45636171391850e+01 6.23089628652220e+01 1.04622179802438e+02
N   6.28901405241346e+01 6.21559922492999e+01 1.06092799115618e+02
H   6.25531659255535e+01 6.18398473213706e+01 1.06980289731224e+02
C   6.20349717237504e+01 6.30509410065268e+01 1.05324236174589e+02
H   6.26628421742099e+01 6.37457728272051e+01 1.04781948826534e+02
C   6.11156621476391e+01 6.23361200946688e+01 1.04302250080996e+02
H   6.01372376806820e+01 6.21060039290487e+01 1.04767415831471e+02
C   6.08553313630116e+01 6.32845334189281e+01 1.03107627944994e+02
H   6.00890316285140e+01 6.28600357285112e+01 1.02426176280349e+02
H   6.04861998039985e+01 6.42768487898707e+01 1.03436957513043e+02
H   6.17886035265958e+01 6.34356528445695e+01 1.02526092744240e+02
C   6.16887667732390e+01 6.09781993359069e+01 1.03795693757939e+02
H   6.25757115391505e+01 6.11841440434486e+01 1.03156412599304e+02
H   6.20214475441976e+01 6.03438902940189e+01 1.04644882688536e+02
C   6.06748709333837e+01 6.01316077341361e+01 1.03024959574032e+02
H   6.11481336027190e+01 5.92060707655045e+01 1.02632979472977e+02
H   5.98341339566038e+01 5.98364903680202e+01 1.03686287066722e+02
H   6.02592338798474e+01 6.07004228747644e+01 1.02169928631789e+02
C   6.12915707880856e+01 6.39017821146458e+01 1.06349757424549e+02
O   6.17817872607310e+01 6.41128023810175e+01 1.07455633079925e+02
N   6.00972007775339e+01 6.44323057580587e+01 1.06040807536271e+02
H   5.96255832062414e+01 6.42088303892803e+01 1.05186239628544e+02
C   5.94641222126610e+01 6.54742937939922e+01 1.06833202466351e+02
H   6.02173922824347e+01 6.61247969743170e+01 1.07248256547824e+02
H   5.88053731693410e+01 6.59932445099877e+01 1.06164986309160e+02
C   5.85742375851528e+01 6.50237975027142e+01 1.07943932916256e+02
O   5.89070103154322e+01 6.51735112459351e+01 1.09119782485376e+02
N   5.73744148880353e+01 6.45243240200074e+01 1.07582499711254e+02
H   5.71864743851482e+01 6.44392142711516e+01 1.06597748211216e+02
C   5.62764235511817e+01 6.43608772176263e+01 1.08525471335712e+02
H   5.67014431651123e+01 6.41435947390225e+01 1.09491899116894e+02
H   5.57172188279304e+01 6.52816354290563e+01 1.08537147395720e+02
C   5.52865384341437e+01 6.32546523110129e+01 1.08248860528486e+02
O   5.47294074920298e+01 6.26661667842929e+01 1.09175938641757e+02
N   5.49917349236015e+01 6.29165539207896e+01 1.06989407229382e+02
H   5.53649415579674e+01 6.34553912767957e+01 1.06232653153255e+02
C   5.41324278053879e+01 6.17761143811495e+01 1.06689157596488e+02
H   5.36095720587846e+01 6.14317057528480e+01 1.07569602447482e+02
C   5.30894569149239e+01 6.21205008875957e+01 1.05599914575052e+02
H   5.24656570318847e+01 6.29562778377423e+01 1.05977340135155e+02
H   5.36043067438454e+01 6.24936566834826e+01 1.04690053143102e+02
C   5.21505639557995e+01 6.09630681264314e+01 1.05193103256685e+02
H   5.27530342984375e+01 6.00669729351500e+01 1.04926975867227e+02
C   5.12217801749312e+01 6.05664196160159e+01 1.06350505957986e+02
H   5.04821581161368e+01 5.98123039201564e+01 1.06008692037596e+02
H   5.18049669430536e+01 6.01224604419874e+01 1.07183525681112e+02
H   5.06711507979956e+01 6.14484499810579e+01 1.06731788605001e+02
C   5.13699354981168e+01 6.13127640306153e+01 1.03918962816302e+02
H   5.20634660884805e+01 6.14054576857484e+01 1.03056337398686e+02
H   5.06242688241057e+01 6.05222352102960e+01 1.03690547254987e+02
H   5.08414696356587e+01 6.22780166592698e+01 1.04025360377168e+02
C   5.49698044751090e+01 6.06227425885049e+01 1.06204395990055e+02
O   5.50119936649133e+01 5.95295836552621e+01 1.06774162915452e+02
N   5.56658689907009e+01 6.08767901968503e+01 1.05091511667563e+02
H   5.56598700886853e+01 6.18097545909951e+01 1.04730151276854e+02
C   5.64143231489510e+01 5.99334390205347e+01 1.04295150073866e+02
H   5.56735589893523e+01 5.92932847189173e+01 1.03829327093495e+02
C   5.71140401229600e+01 6.06681971742423e+01 1.03130338409970e+02
H   5.76958661111644e+01 6.14869119061326e+01 1.03571063999240e+02
H   5.77925429255664e+01 5.99880673173888e+01 1.02610939308564e+02
C   5.60802805495500e+01 6.12234240342831e+01 1.02121943864649e+02
H   5.58397063765856e+01 6.04510610257148e+01 1.01380317219572e+02
H   5.51266251261939e+01 6.15095181325901e+01 1.02588512317956e+02
C   5.66063280334121e+01 6.24689633169027e+01 1.01402483534575e+02
H   5.66791007738685e+01 6.32994397257944e+01 1.02115820830308e+02
H   5.76143847198096e+01 6.22846110727711e+01 1.01022936184331e+02
N   5.57312272275742e+01 6.28303991433145e+01 1.00292575658012e+02
H   5.47158113362995e+01 6.27390521115608e+01 1.00471580777521e+02
C   5.61224998460207e+01 6.34255113645438e+01 9.91647778915299e+01
N   5.74147498898081e+01 6.36565939565799e+01 9.89237518368553e+01
H   5.81156573565583e+01 6.34965983472988e+01 9.96350832189429e+01
H   5.77449917999128e+01 6.41102791720382e+01 9.80726445838122e+01
N   5.52068978361905e+01 6.37935411420882e+01 9.82503344184646e+01
H   5.43236041409485e+01 6.32590048539353e+01 9.82307194167641e+01
H   5.55443486418241e+01 6.40665066893614e+01 9.73365814101465e+01
C   5.73518569140244e+01 5.89496575856757e+01 1.04996031343435e+02
O   5.73410860186900e+01 5.77906025617871e+01 1.04577774160045e+02
N   5.81276065801155e+01 5.92470060013628e+01 1.06053319039292e+02
C   5.84056153862371e+01 6.06150727341905e+01 1.06503844314157e+02
H   5.76418628434913e+01 6.08978386858348e+01 1.07257549865963e+02
H   5.83758862496109e+01 6.13531876833497e+01 1.05675326663885e+02
C   5.90754042221879e+01 5.82926043091550e+01 1.06638336754025e+02
H   5.97382321453051e+01 5.79719127929196e+01 1.05846903232973e+02
C   5.97904746873759e+01 5.91195180891349e+01 1.07719028412024e+02
H   5.92251766149022e+01 5.91144882601024e+01 1.08677057224347e+02
H   6.08244283859077e+01 5.87717083617284e+01 1.07908611211525e+02
C   5.97823774455943e+01 6.05313106535819e+01 1.07146549335504e+02
H   5.99630369517688e+01 6.13163644730405e+01 1.07907626024689e+02
H   6.05689368419382e+01 6.05962729278307e+01 1.06367729667096e+02
C   5.84683611759152e+01 5.70335685943203e+01 1.07239003450680e+02
O   5.91922146755935e+01 5.60490860153395e+01 1.07395622606337e+02
N   5.71609616257855e+01 5.70256903042406e+01 1.07576981788437e+02
H   5.66466126086291e+01 5.78813036235211e+01 1.07550538546019e+02
C   5.64418522386672e+01 5.57955776623638e+01 1.07870956553325e+02
H   5.71474776135776e+01 5.50167167803350e+01 1.08107397809734e+02
C   5.54698043451368e+01 5.59209441421308e+01 1.09076855579244e+02
H   5.50564895390636e+01 5.49103289125619e+01 1.09299917447132e+02
H   5.60826238843075e+01 5.62229148217434e+01 1.09954254200209e+02
C   5.42924287320655e+01 5.69103087156693e+01 1.08928247842785e+02
H   5.46885846488237e+01 5.79327355229659e+01 1.08747347788995e+02
H   5.36636787354536e+01 5.66352111547003e+01 1.08052703152942e+02
C   5.33804610734148e+01 5.69161894998614e+01 1.10159934723656e+02
H   5.29513239936104e+01 5.58969425487793e+01 1.10301164335104e+02
H   5.39347875391975e+01 5.71926465151823e+01 1.11085103917200e+02
N   5.22513340830291e+01 5.78692600411366e+01 1.09919201012773e+02
H   5.13740174711421e+01 5.75229154760623e+01 1.09583225533393e+02
C   5.23032556101365e+01 5.91720744218589e+01 1.10158391616923e+02
N   5.33775489513542e+01 5.98041957119948e+01 1.10575416852139e+02
H   5.42658148182837e+01 5.93502480745524e+01 1.10583880854940e+02
H   5.32554111165510e+01 6.07400546620208e+01 1.10944408846003e+02
N   5.12174051061149e+01 5.98966563456300e+01 1.10000206464407e+02
H   5.03681687930429e+01 5.94788518873230e+01 1.09639524586409e+02
H   5.13525920479964e+01 6.08922417470974e+01 1.09937997919837e+02
C   5.56677628651324e+01 5.53310554831137e+01 1.06651903621323e+02
O   5.55330327907549e+01 5.41399431052073e+01 1.06370958631424e+02
N   5.51085563469105e+01 5.62859729602944e+01 1.05892749461977e+02
H   5.52983707881301e+01 5.72448205908545e+01 1.06095005909876e+02
C   5.40958523222402e+01 5.60351682826923e+01 1.04891608817828e+02
H   5.33534143152244e+01 5.53975391495968e+01 1.05350293502188e+02
C   5.34278452282123e+01 5.73573042829811e+01 1.04457766625618e+02
H   5.37929671028901e+01 5.81615086077792e+01 1.05124337994532e+02
H   5.36705822083791e+01 5.76615609953954e+01 1.03419998816295e+02
N   5.14205450564177e+01 5.69591162229547e+01 1.05866149722290e+02
C   5.19478394772567e+01 5.73480934255880e+01 1.04645874937217e+02
C   5.01147180515354e+01 5.71091382452735e+01 1.05727545079703e+02
H   4.93692539980933e+01 5.69081723631353e+01 1.06500421876909e+02
N   4.97865638960137e+01 5.75639140831728e+01 1.04494305648512e+02
H   4.88596421563446e+01 5.77508042798393e+01 1.04148718646022e+02
C   5.09592313812304e+01 5.77167793806594e+01 1.03793862966252e+02
H   5.10157936312406e+01 5.80738939766385e+01 1.02776078600161e+02
C   5.45785081494801e+01 5.52776155364119e+01 1.03681621865746e+02
O   5.38183657075590e+01 5.44913688476764e+01 1.03127894944410e+02
N   5.58434638565058e+01 5.54717904562330e+01 1.03260229285933e+02
H   5.64340118886303e+01 5.61469623710313e+01 1.03707994665061e+02
C   5.64019321537777e+01 5.48103916428052e+01 1.02088732675484e+02
H   5.56084614091359e+01 5.46756538931186e+01 1.01365379741967e+02
C   5.74843498491843e+01 5.56504813734668e+01 1.01403529490633e+02
H   5.77597686112920e+01 5.51650202545527e+01 1.00433567087164e+02
C   5.69181161045950e+01 5.70422860372833e+01 1.01063632835867e+02
H   5.76578518718882e+01 5.76190186471189e+01 1.00468757709842e+02
H   5.59917818212074e+01 5.69451086011776e+01 1.00461567813451e+02
H   5.66906732498786e+01 5.76269006875849e+01 1.01977939138543e+02
C   5.87597623994316e+01 5.57680709272880e+01 1.02260414306548e+02
H   5.94785359724059e+01 5.64578379128680e+01 1.01767399758335e+02
H   5.85358276986893e+01 5.61727177359103e+01 1.03266067901097e+02
H   5.92585322238932e+01 5.47849568255025e+01 1.02381299744096e+02
C   5.69634873083825e+01 5.34191252216281e+01 1.02373422757828e+02
O   5.74304680583596e+01 5.27414295698626e+01 1.01458083570725e+02
N   6.33098040293735e+01 5.83567194582944e+01 1.09998029258093e+02
H   6.29911711254128e+01 5.84642826890659e+01 1.09053489208196e+02
C   6.32705590235420e+01 5.95233378032700e+01 1.10851835432851e+02
H   6.26766767609891e+01 5.93102741723305e+01 1.11727721154058e+02
H   6.42840595252611e+01 5.97956315410628e+01 1.11072761484106e+02
C   6.26579795393703e+01 6.07028901323470e+01 1.10176613332809e+02
O   6.25075592019898e+01 6.07346758527111e+01 1.08956852603941e+02
N   6.22982911670361e+01 6.17084613868966e+01 1.10983763687077e+02
H   6.25127099796433e+01 6.16813350180831e+01 1.11959135905146e+02
C   6.15215673218569e+01 6.28452064194459e+01 1.10548393222146e+02
H   6.13933443193178e+01 6.28322848105636e+01 1.09475348153951e+02
C   6.01403183817127e+01 6.28452122980739e+01 1.11245752273653e+02
H   6.02882738975542e+01 6.28871898195736e+01 1.12346156117121e+02
H   5.95612669913232e+01 6.37485304170664e+01 1.10960804643691e+02
C   5.92789006268434e+01 6.16381391377170e+01 1.10957085982810e+02
C   5.82426721910913e+01 6.17398281339942e+01 1.10018527520386e+02
H   5.81991938390966e+01 6.26108518348265e+01 1.09389427654457e+02
C   5.72397625282567e+01 6.07665400569501e+01 1.09941810214344e+02
H   5.64297479488625e+01 6.08652001029105e+01 1.09237005664927e+02
C   5.72696922219642e+01 5.96711616935008e+01 1.10797373923395e+02
O   5.62026133932528e+01 5.87603643307545e+01 1.10757744753528e+02
H   5.64306198339566e+01 5.80472441445175e+01 1.11384568697351e+02
C   5.93275209164747e+01 6.04947316717654e+01 1.11772137473219e+02
H   6.01117844676999e+01 6.04088719259029e+01 1.12504499804362e+02
C   5.83293366295841e+01 5.95114163491596e+01 1.11697612195330e+02
H   5.83676860739013e+01 5.86628655382030e+01 1.12363988951280e+02
C   6.21792344340238e+01 6.41669663118444e+01 1.10928222192079e+02
O   6.27540736112702e+01 6.43102051410274e+01 1.12010418645155e+02
N   6.20349671640753e+01 6.51939392595546e+01 1.10064110581614e+02
H   6.16958375032268e+01 6.50088094780958e+01 1.09136277151763e+02
C   6.23531873110583e+01 6.65795280215995e+01 1.10365156684110e+02
H   6.33827307439509e+01 6.66300931311224e+01 1.10681269636679e+02
C   6.21659589865126e+01 6.75129708227140e+01 1.09129489273500e+02
H   6.11492832655022e+01 6.73518797087102e+01 1.08715575325035e+02
H   6.22309213250987e+01 6.85741964399140e+01 1.09468654415652e+02
C   6.32028351324319e+01 6.73603063480171e+01 1.07983657182530e+02
H   6.42231440660811e+01 6.75369560566430e+01 1.08381121315294e+02
H   6.31636808685157e+01 6.63395756431791e+01 1.07552295129865e+02
C   6.29679236365928e+01 6.83716504826019e+01 1.06865060501966e+02
O   6.28844627365890e+01 6.95932055941333e+01 1.07156212539694e+02
O   6.28832278782725e+01 6.79857082463017e+01 1.05668929874669e+02
C   6.15241998916468e+01 6.71381276692347e+01 1.11520177282867e+02
O   6.20600073861971e+01 6.76022211019482e+01 1.12528927055291e+02
N   6.01819915836322e+01 6.71271336125270e+01 1.11393108881964e+02
H   5.97607957436881e+01 6.67071131309236e+01 1.10585260981470e+02
C   5.93041631517500e+01 6.79002566501399e+01 1.12261414566806e+02
H   5.98480085871528e+01 6.81980055981095e+01 1.13145331524901e+02
C   5.88582610621259e+01 6.92105865602639e+01 1.11553823694548e+02
H   5.81074146100788e+01 6.97762720342348e+01 1.12135862620298e+02
H   5.97650640825177e+01 6.98397204172674e+01 1.11445721959523e+02
C   5.83258199998200e+01 6.89420933463997e+01 1.10175629012944e+02
C   5.70335183279734e+01 6.84257196476680e+01 1.09983658646053e+02
H   5.63748544450562e+01 6.82717662416449e+01 1.10822723217265e+02
C   5.66178002743334e+01 6.80223473659370e+01 1.08714009636967e+02
H   5.56476085883720e+01 6.75706016051209e+01 1.08575378583248e+02
C   5.74775651606287e+01 6.81659885711400e+01 1.07623532032241e+02
H   5.71785681936354e+01 6.77893375637783e+01 1.06658073744921e+02
C   5.91460334375375e+01 6.91563009243963e+01 1.09057522340909e+02
H   6.01343415998073e+01 6.95714964985679e+01 1.09187189373120e+02
C   5.87311688671500e+01 6.87620188768713e+01 1.07784310165401e+02
H   5.93894866617909e+01 6.88900909250634e+01 1.06936289579029e+02
C   5.81072103440203e+01 6.71243532830743e+01 1.12797794443011e+02
O   5.70552593256691e+01 6.76894219889157e+01 1.13096389813870e+02
N   5.82445384711310e+01 6.58031475986016e+01 1.12989492858622e+02
H   5.90946836704589e+01 6.53423810734431e+01 1.12759619330191e+02
C   5.71570361766396e+01 6.49750796015616e+01 1.13465656913838e+02
H   5.62652163276772e+01 6.52746757281247e+01 1.12940698545356e+02
C   5.74701924719436e+01 6.35073586155191e+01 1.13155664760315e+02
H   5.66809660054817e+01 6.28288614320244e+01 1.13520897842777e+02
H   5.75293106622544e+01 6.33833204483416e+01 1.12054951337234e+02
H   5.84353225146931e+01 6.31991311655502e+01 1.13609832932302e+02
C   5.68326235070563e+01 6.51203394369197e+01 1.14942017363713e+02
O   5.76308075493316e+01 6.56096297078081e+01 1.15738939002797e+02
N   5.28419875708784e+01 6.08682303127532e+01 1.15351276572939e+02
H   5.30835110983061e+01 6.18091172840169e+01 1.15590835178533e+02
C   5.35110328153184e+01 6.02990836390737e+01 1.14192244648160e+02
H   5.27586030832664e+01 5.99371031727258e+01 1.13503265485862e+02
C   5.44070855149440e+01 6.13461703899122e+01 1.13509215887106e+02
H   5.51028869867363e+01 6.17868468895642e+01 1.14242500479815e+02
H   5.50118077369688e+01 6.08999102845909e+01 1.12689460079066e+02
C   5.35677182450333e+01 6.24335538964211e+01 1.12903385796092e+02
O   5.28271693610797e+01 6.21357931702114e+01 1.11930827318413e+02
O   5.37196962404065e+01 6.36120015798567e+01 1.13322443629167e+02
C   5.43957085991794e+01 5.91150311235823e+01 1.14555457458191e+02
O   5.43446880377745e+01 5.80635925927251e+01 1.13913073723126e+02
N   6.60165740622295e+01 6.07431577454230e+01 1.00980328894358e+02
H   6.63128951863976e+01 6.08465554024097e+01 1.00029262386758e+02
C   6.59242916280479e+01 6.19331729602231e+01 1.01814485781936e+02
H   6.50013295478658e+01 6.18708373840965e+01 1.02370207315200e+02
C   6.71124283635749e+01 6.20210070428719e+01 1.02817193045759e+02
H   6.71697754793621e+01 6.10640423195647e+01 1.03381634300175e+02
H   6.80715325427516e+01 6.21467217527583e+01 1.02276516072665e+02
O   6.69672916765868e+01 6.30748674821170e+01 1.03761652470391e+02
H   6.60774969612754e+01 6.29821083445427e+01 1.04162061043348e+02
C   6.57476442495654e+01 6.31616669228352e+01 1.00941148056203e+02
O   6.50186735981548e+01 6.30934196582092e+01 9.99561183161579e+01
N   6.63630380582636e+01 6.43172777852978e+01 1.01258721985853e+02
H   6.69187823764049e+01 6.43849485841255e+01 1.02097545802266e+02
C   6.61691334034171e+01 6.55658362900236e+01 1.00528244003824e+02
H   6.54442698566816e+01 6.54423412591999e+01 9.97369296545448e+01
H   6.58579634078653e+01 6.63045848052517e+01 1.01252342473144e+02
C   6.74053182321105e+01 6.61025683142993e+01 9.98742745434923e+01
O   6.84629848107026e+01 6.54726971270553e+01 9.98051171323840e+01
N   6.32330418263740e+01 6.18947144839366e+01 9.82636987656003e+01
H   6.38952986296760e+01 6.21761361273836e+01 9.89674356331236e+01
C   6.19472637393699e+01 6.14258328612853e+01 9.87211502456465e+01
H   6.14016375800484e+01 6.10091555069248e+01 9.78883500502443e+01
C   6.20984515648410e+01 6.02926720840991e+01 9.97648101778748e+01
H   6.27382594936102e+01 6.06495904646690e+01 1.00601558290028e+02
H   6.11083528927085e+01 6.00321496308497e+01 1.00188990372811e+02
C   6.26985358117847e+01 5.89971334983759e+01 9.91702254454505e+01
H   6.37252861692532e+01 5.92273966227173e+01 9.88202925382780e+01
H   6.27876424039701e+01 5.82477088767787e+01 9.99866006798731e+01
S   6.17684410681905e+01 5.82575358810085e+01 9.77878703090609e+01
C   6.04686535492550e+01 5.74829948740825e+01 9.87935025546580e+01
H   6.08871604964348e+01 5.66817054956643e+01 9.94366104281779e+01
H   5.99710723894993e+01 5.82162008026974e+01 9.94593188886134e+01
H   5.96855916250759e+01 5.70278832801349e+01 9.81503499654104e+01
C   6.10794476731186e+01 6.25712831735419e+01 9.91978710565420e+01
O   5.99686948194523e+01 6.23692776076118e+01 9.96863081431552e+01
N   6.15362314222976e+01 6.38235553452576e+01 9.89910927566514e+01
H   6.24786066470872e+01 6.39847585808965e+01 9.87058961505322e+01
C   6.06347815270889e+01 6.49596388607607e+01 9.89568959717169e+01
H   5.97315927347416e+01 6.47123600015194e+01 9.94919101657611e+01
C   6.11868485660529e+01 6.62711325168184e+01 9.95636875581400e+01
H   6.20367027555006e+01 6.66167725895307e+01 9.89783719299460e+01
H   6.04137349568783e+01 6.70381643249578e+01 9.94873731287888e+01
N   6.10156074802738e+01 6.68821088679378e+01 1.02024632230079e+02
C   6.16340630293839e+01 6.61841143839529e+01 1.00990548651499e+02
C   6.18229929647753e+01 6.68014537991150e+01 1.03089649425247e+02
H   6.16775065087051e+01 6.72595622967262e+01 1.04063720497880e+02
N   6.29139945587175e+01 6.60687424837950e+01 1.02785366429021e+02
H   6.37426399978486e+01 6.59122976220167e+01 1.03386065389397e+02
C   6.28178907830331e+01 6.56743716295499e+01 1.01472236334131e+02
H   6.35814608793251e+01 6.50901178003266e+01 1.00983135389909e+02
C   6.02272175783805e+01 6.52315801582235e+01 9.75175072689372e+01
O   5.90813790866012e+01 6.50036679842156e+01 9.71342190782680e+01
N   6.11751775720847e+01 6.56839196945948e+01 9.66655301618620e+01
H   6.21146067357126e+01 6.58341966340266e+01 9.69967284042671e+01
C   6.09117668623277e+01 6.61541626209686e+01 9.53050116879529e+01
H   6.00693431352418e+01 6.68222417138340e+01 9.53492802622166e+01
C   6.21483587571203e+01 6.69174560452248e+01 9.47330977289108e+01
H   6.18644529764023e+01 6.74587427965839e+01 9.38035369046449e+01
H   6.24696268532256e+01 6.76760448973395e+01 9.54816065409595e+01
O   6.32423550750166e+01 6.60395950756425e+01 9.44441428424973e+01
H   6.40609622161262e+01 6.63844498926002e+01 9.48742631181441e+01
C   6.05499177562233e+01 6.50659823902919e+01 9.43026189989519e+01
O   6.01011381337259e+01 6.53440412301030e+01 9.31856679894029e+01
N   6.08081068803704e+01 6.37983093759865e+01 9.46761981061000e+01
H   6.11047975106468e+01 6.36509127255232e+01 9.56145867719598e+01
C   6.07663682606846e+01 6.26278576358583e+01 9.38223949638947e+01
H   6.09908361030049e+01 6.17869286186751e+01 9.44508555422227e+01
C   5.93842471349246e+01 6.23481409186178e+01 9.31516185789637e+01
H   5.91899494752281e+01 6.31323819976728e+01 9.23904956829187e+01
H   5.94490960580468e+01 6.13791303310462e+01 9.26072666971884e+01
C   5.81872884557911e+01 6.22464873779715e+01 9.40474914126672e+01
C   5.69130662531548e+01 6.25997391293734e+01 9.36793827509659e+01
H   5.66480221305288e+01 6.30928310665305e+01 9.27525983810949e+01
N   5.60243165794890e+01 6.21989815713940e+01 9.46475698552656e+01
H   5.50381709782696e+01 6.23219357270931e+01 9.46801395634328e+01
C   5.66915490993927e+01 6.15852885612115e+01 9.56517102043370e+01
C   5.80703040844448e+01 6.16172444633775e+01 9.53378776779695e+01
C   5.89825662586879e+01 6.10542099232053e+01 9.62326911542873e+01
H   6.00402763809612e+01 6.10426115815311e+01 9.60431570210081e+01
C   5.84933751030351e+01 6.03943967462102e+01 9.73579260769585e+01
H   5.91998282051407e+01 5.98750503636050e+01 9.79878920384513e+01
C   5.62118282987061e+01 6.09499145243617e+01 9.67811612316395e+01
H   5.51511966290296e+01 6.08898494757000e+01 9.69669769139530e+01
C   5.71295483015824e+01 6.03306351689367e+01 9.76261438606494e+01
H   5.67617489821410e+01 5.97696509179231e+01 9.84753544615352e+01
C   6.18735092276019e+01 6.26068086999148e+01 9.27863331748808e+01
O   6.17694671897315e+01 6.18841923387856e+01 9.17962226345370e+01
N   5.21787606236161e+01 5.82534697103254e+01 9.42815513431747e+01
H   5.22826756354943e+01 5.92554165603606e+01 9.41626588025640e+01
C   5.09359138893203e+01 5.77137270661875e+01 9.48371521033747e+01
H   5.11989875284700e+01 5.70717731424695e+01 9.56673979060964e+01
C   4.99345216294932e+01 5.87692999974270e+01 9.54014991521833e+01
H   4.96603790988076e+01 5.95119643563626e+01 9.46338977259648e+01
H   4.89996770913626e+01 5.82664803716195e+01 9.57176874896929e+01
N   4.97669737597928e+01 6.07014470470346e+01 9.70214321779445e+01
H   4.90483897319870e+01 6.12570592591174e+01 9.65711992222285e+01
C   5.03484639788707e+01 5.95178301177073e+01 9.66234582510566e+01
C   5.03370634955132e+01 6.10601062283565e+01 9.81879858107300e+01
H   5.00612463503976e+01 6.19766863898786e+01 9.87185139174389e+01
N   5.12488866912151e+01 6.01871353332155e+01 9.85672284218893e+01
C   5.12496906461532e+01 5.92094357793090e+01 9.75867411504241e+01
H   5.18744432963251e+01 5.83321939666673e+01 9.76736653112310e+01
C   5.01733060825887e+01 5.68378682270725e+01 9.38379937137102e+01
O   5.02696079941662e+01 5.69485581430250e+01 9.26203679445810e+01
Mo  5.90216428803807e+01 6.79907199519206e+01 1.01968261479259e+02
Fe  5.29490899683028e+01 6.62414002938466e+01 1.04646114941718e+02
Fe  5.49431112224806e+01 6.79427142337566e+01 1.04636329424872e+02
Fe  5.42375889824317e+01 6.67447970724413e+01 1.02418044840139e+02
Fe  5.54168239209693e+01 6.53874856406856e+01 1.04310249185636e+02
Fe  5.77564685888434e+01 6.60792070922572e+01 1.03378125535444e+02
Fe  5.71240240460387e+01 6.85277009677797e+01 1.03627835469010e+02
Fe  5.65075882793301e+01 6.74403245912453e+01 1.01426415805868e+02
S   5.46437667613022e+01 6.63851012530714e+01 1.06225694430185e+02
S   5.29843219373973e+01 6.82813586694024e+01 1.03645625534627e+02
S   5.35993784225032e+01 6.47076520707648e+01 1.03066431249805e+02
S   5.90272195487633e+01 6.77420595156169e+01 1.04273644346035e+02
S   5.72544169629704e+01 6.95565668977223e+01 1.01737921303666e+02
S   5.81740303464511e+01 6.59923121960958e+01 1.01150689417691e+02
S   5.72884924708310e+01 6.41531530075952e+01 1.04437637401441e+02
S   5.46813480609384e+01 6.71080948788877e+01 1.00264816281016e+02
C   5.60414727110562e+01 6.69950896035501e+01 1.03266281125890e+02
O   6.04419832029200e+01 6.96013650578778e+01 1.02263949289969e+02
O   5.95525431991598e+01 6.88578189245157e+01 9.99741723335234e+01
O   6.01985698647623e+01 7.07176951498581e+01 9.88925897514401e+01
O   6.04509494084888e+01 7.15150225950102e+01 1.03903218633869e+02
O   6.09366329246135e+01 7.35427627095725e+01 1.03078324392657e+02
O   6.46771322369495e+01 6.83254306138390e+01 9.93713468289320e+01
O   6.47929172062002e+01 6.91180353672573e+01 1.01461677193069e+02
C   6.07214677419569e+01 7.05322874769746e+01 1.01201857837244e+02
C   6.00939747796295e+01 7.00108274196099e+01 9.99141745324434e+01
C   6.00691561110934e+01 7.18652292715735e+01 1.01591835503949e+02
C   6.05298995508215e+01 7.23608590331906e+01 1.02960088858005e+02
C   6.22464604253098e+01 7.05668993301975e+01 1.00996374737174e+02
C   6.27119000751078e+01 6.92958019148698e+01 1.00288746510340e+02
C   6.41804080643766e+01 6.89053240064437e+01 1.00376496884394e+02
H   6.03453921477294e+01 7.01767191035046e+01 1.03098191885162e+02
H   6.21854820522125e+01 6.84590640331384e+01 1.00750521617935e+02
H   6.24195304272402e+01 6.93155138118996e+01 9.92390554783272e+01
H   6.25243111916191e+01 7.14544883911537e+01 1.00426875304508e+02
H   6.26939110159870e+01 7.06337086948270e+01 1.01983727825923e+02
H   5.89952647336131e+01 7.16549181397571e+01 1.01678340236646e+02
H   6.02430013068199e+01 7.26108626525725e+01 1.00818948966045e+02
O   6.53878044545048e+01 6.58442132249602e+01 1.03996937699893e+02
H   6.54044525175966e+01 6.67847204152966e+01 1.04268958889578e+02
H   6.63374593257700e+01 6.57364085063652e+01 1.03747909512946e+02
O   5.88975231641274e+01 6.89187832712301e+01 9.54774988385285e+01
H   5.84978006378843e+01 6.85037865722675e+01 9.62770149232888e+01
H   5.97735895452512e+01 6.91644380372708e+01 9.58280268034489e+01
O   5.18535969307236e+01 6.46272141656487e+01 9.69045645023247e+01
H   5.22523738922782e+01 6.38275745599909e+01 9.65188318965259e+01
H   5.09059636242256e+01 6.43406071041814e+01 9.70036118984139e+01
O   6.45109270465761e+01 7.21522340971550e+01 1.05445491390287e+02
H   6.49662233198328e+01 7.17724694592839e+01 1.06221181845105e+02
H   6.38627230062580e+01 7.14374111396364e+01 1.05258919310167e+02
O   5.80266239138771e+01 6.80120135428985e+01 9.79025537256083e+01
H   5.74248539780330e+01 6.74355315818658e+01 9.83889667130173e+01
H   5.85982047715725e+01 6.83415841796093e+01 9.86282375440164e+01
O   6.39564616761577e+01 6.62753766810390e+01 9.76940111906729e+01
H   6.46294260572199e+01 6.63840774835427e+01 9.69755120543725e+01
H   6.42202114870477e+01 6.69999227289200e+01 9.82993887637546e+01
O   5.18488494982829e+01 6.52597962647345e+01 9.95479861316136e+01
H   5.20011990000100e+01 6.50214297666531e+01 9.86092011303302e+01
H   5.27228337501838e+01 6.55907086092658e+01 9.98148000533827e+01
O   5.19503829461782e+01 7.00969349177084e+01 1.12163454077048e+02
H   5.28189432003656e+01 7.04173936321933e+01 1.12472330755480e+02
H   5.20928094973642e+01 7.01629596027583e+01 1.11187428961999e+02
O   6.40851812017181e+01 6.95550102012727e+01 9.69516097173437e+01
H   6.31154446835055e+01 6.94595239493367e+01 9.69399602589755e+01
H   6.43237979178247e+01 6.90627119187736e+01 9.77703622597225e+01
O   6.12709192879028e+01 6.99562097421555e+01 9.65370248273083e+01
H   6.12640693455931e+01 7.08260847386021e+01 9.60976200642506e+01
H   6.08409631847803e+01 7.01704793392269e+01 9.73963558206699e+01
O   5.30685954027581e+01 6.22857873553519e+01 1.00744566851034e+02
H   5.28124494967676e+01 6.20894803166521e+01 9.98247475106814e+01
H   5.22411906786780e+01 6.26683297603336e+01 1.01091648766983e+02
O   6.72633210811662e+01 6.86553083823381e+01 1.02377376933033e+02
H   6.74253107051105e+01 6.77529934347032e+01 1.02742153610016e+02
H   6.63398685267117e+01 6.85956547820180e+01 1.02037072447525e+02
O   5.04606086530883e+01 6.33953843250103e+01 1.01040797251962e+02
H   5.09295027390557e+01 6.40832798886362e+01 1.00517248825584e+02
H   4.97346379618608e+01 6.39259194400495e+01 1.01414033830914e+02
O   6.18707922081132e+01 7.29427589338341e+01 9.84238945484093e+01
H   6.12912786731009e+01 7.21728105403899e+01 9.86100320286009e+01
H   6.21698561189087e+01 7.31951977071423e+01 9.93235874209988e+01
O   6.50045784160229e+01 6.85331630523159e+01 1.04198552196678e+02
H   6.42009852734543e+01 6.83871078574307e+01 1.04748357348580e+02
H   6.46121682822291e+01 6.87639392930203e+01 1.03334193312053e+02
O   5.41855287737210e+01 7.57839284418400e+01 9.73950366795724e+01
H   5.42847340921801e+01 7.54975213464509e+01 9.83266988657734e+01
H   5.42281255017575e+01 7.49171856604693e+01 9.69516925494144e+01
O   5.19016248223849e+01 6.25825790927430e+01 1.09561924306630e+02
H   5.21903536278949e+01 6.26069179028413e+01 1.10510478697222e+02
H   5.27504492174822e+01 6.27591479975657e+01 1.09124812684427e+02
O   6.31698533047624e+01 7.43250387372189e+01 1.04391263447522e+02
H   6.35420534655546e+01 7.35693096845935e+01 1.04893564515735e+02
H   6.22970046047347e+01 7.39789690376266e+01 1.04100269970445e+02
O   6.05954690495913e+01 7.54271371466217e+01 9.88374126415165e+01
H   6.07342193305946e+01 7.53746499565060e+01 9.97991630182240e+01
H   6.10656833228755e+01 7.46266449762325e+01 9.85355736454450e+01
O   6.23796761429921e+01 7.41023434560991e+01 1.00876538627682e+02
H   6.18109371277663e+01 7.39546826074710e+01 1.01665108081839e+02
H   6.32384025593374e+01 7.42445373996872e+01 1.01321976466343e+02
O   5.97784657595173e+01 7.55636777070927e+01 1.01675515052972e+02
H   5.89758485242165e+01 7.50670804007307e+01 1.01425777782931e+02
H   6.02169705620146e+01 7.49012921858824e+01 1.02255579909088e+02
O   5.77352955074468e+01 7.38353949993602e+01 1.00851021086222e+02
H   5.80016994203549e+01 7.29288663876530e+01 1.00643762600870e+02
H   5.70232074934106e+01 7.36827183297968e+01 1.01488535342722e+02
O   6.49010563922324e+01 7.15306018510364e+01 1.02555767240862e+02
H   6.48959137075596e+01 7.06283664731688e+01 1.02147842238179e+02
H   6.42502369210683e+01 7.13741021427406e+01 1.03267511589928e+02
O   6.49370349180897e+01 7.24243359103168e+01 9.98289153054805e+01
H   6.46817835006170e+01 7.18341174369606e+01 1.00552437982176e+02
H   6.58560079628985e+01 7.26302249763867e+01 1.00083976336875e+02
O   4.74903925238580e+01 6.92763216041829e+01 1.10839820512738e+02
H   4.84132802915020e+01 6.89868800130606e+01 1.10970582770279e+02
H   4.76144794183875e+01 6.98483893945946e+01 1.10057433493053e+02
O   5.12903399477042e+01 7.18101269262780e+01 1.00439428199687e+02
H   5.11199926639173e+01 7.27621506458412e+01 1.00591065270305e+02
H   5.04285296007953e+01 7.14149188136967e+01 1.00639124574161e+02
O   5.31257943714464e+01 6.20844703109314e+01 9.80010546291664e+01
H   5.32263705481057e+01 6.20984151716874e+01 9.70115558470604e+01
H   5.24942916255815e+01 6.13346853144200e+01 9.80908605008837e+01
O   6.97342888966070e+01 5.92141267890598e+01 1.10512987875125e+02
H   6.89031548272185e+01 5.88378854409159e+01 1.10827561917474e+02
H   6.94537072182715e+01 5.98260750929872e+01 1.09827851865272e+02
O   5.62794506055000e+01 5.46523893746013e+01 9.71591865946659e+01
H   5.71497218600215e+01 5.43615773709498e+01 9.68701119595548e+01
H   5.57312512525810e+01 5.44695763850183e+01 9.63713726959747e+01
O   7.05696760051604e+01 5.72887215906697e+01 1.05220908954719e+02
H   7.07893666957187e+01 5.81124337070608e+01 1.05668185136186e+02
H   7.07547295613609e+01 5.74787216173192e+01 1.04296215083755e+02
O   7.38449931168730e+01 6.72608969452116e+01 1.06727562656545e+02
H   7.34101699991576e+01 6.79745795163710e+01 1.07227621776922e+02
H   7.32926205384107e+01 6.72404756093190e+01 1.05921909388483e+02
C   5.63434656472013e+01 6.94833314591720e+01 1.04878047839992e+02
O   5.61824368056785e+01 7.03491829963201e+01 1.05690791820939e+02
