# Supplementary material for: Carbon Monoxide Binding to the Iron–Molybdenum Cofactor of Nitrogenase: a Detailed Quantum Mechanics/Molecular Mechanics Investigation
Source: Inorg Chem. 2021 Nov 12;60(23):18031–47. doi: 10.1021/acs.inorgchem.1c02649 (PMC8653219; doi:10.1021/acs.inorgchem.1c02649)
Supplement: Supplementary file 1 — ic1c02649_si_001.zip [file ic1c02649_si_001.zip › geometries/qmmm/E2/co_fe6fe2_qm.xyz]

149
coordinates written in Ang with frag_edit.py 
Mo  5.90216428803807e+01 6.79907199519206e+01 1.01968261479259e+02
Fe  5.29490899683028e+01 6.62414002938466e+01 1.04646114941718e+02
Fe  5.49431112224806e+01 6.79427142337566e+01 1.04636329424872e+02
Fe  5.42375889824317e+01 6.67447970724413e+01 1.02418044840139e+02
Fe  5.54168239209693e+01 6.53874856406856e+01 1.04310249185636e+02
Fe  5.77564685888434e+01 6.60792070922572e+01 1.03378125535444e+02
Fe  5.71240240460387e+01 6.85277009677797e+01 1.03627835469010e+02
Fe  5.65075882793301e+01 6.74403245912453e+01 1.01426415805868e+02
S   5.46437667613022e+01 6.63851012530714e+01 1.06225694430185e+02
S   5.29843219373973e+01 6.82813586694024e+01 1.03645625534627e+02
S   5.35993784225032e+01 6.47076520707648e+01 1.03066431249805e+02
S   5.90272195487633e+01 6.77420595156169e+01 1.04273644346035e+02
S   5.72544169629704e+01 6.95565668977223e+01 1.01737921303666e+02
S   5.81740303464511e+01 6.59923121960958e+01 1.01150689417691e+02
S   5.72884924708310e+01 6.41531530075952e+01 1.04437637401441e+02
S   5.46813480609384e+01 6.71080948788877e+01 1.00264816281016e+02
C   5.60414727110562e+01 6.69950896035501e+01 1.03266281125890e+02
O   6.04419832029200e+01 6.96013650578778e+01 1.02263949289969e+02
O   5.95525431991598e+01 6.88578189245157e+01 9.99741723335234e+01
O   6.01985698647623e+01 7.07176951498581e+01 9.88925897514401e+01
O   6.04509494084888e+01 7.15150225950102e+01 1.03903218633869e+02
O   6.09366329246135e+01 7.35427627095725e+01 1.03078324392657e+02
O   6.46771322369495e+01 6.83254306138390e+01 9.93713468289320e+01
O   6.47929172062002e+01 6.91180353672573e+01 1.01461677193069e+02
C   6.07214677419569e+01 7.05322874769746e+01 1.01201857837244e+02
C   6.00939747796295e+01 7.00108274196099e+01 9.99141745324434e+01
C   6.00691561110934e+01 7.18652292715735e+01 1.01591835503949e+02
C   6.05298995508215e+01 7.23608590331906e+01 1.02960088858005e+02
C   6.22464604253098e+01 7.05668993301975e+01 1.00996374737174e+02
C   6.27119000751078e+01 6.92958019148698e+01 1.00288746510340e+02
C   6.41804080643766e+01 6.89053240064437e+01 1.00376496884394e+02
H   6.03453921477294e+01 7.01767191035046e+01 1.03098191885162e+02
H   6.21854820522125e+01 6.84590640331384e+01 1.00750521617935e+02
H   6.24195304272402e+01 6.93155138118996e+01 9.92390554783272e+01
H   6.25243111916191e+01 7.14544883911537e+01 1.00426875304508e+02
H   6.26939110159870e+01 7.06337086948270e+01 1.01983727825923e+02
H   5.89952647336131e+01 7.16549181397571e+01 1.01678340236646e+02
H   6.02430013068199e+01 7.26108626525725e+01 1.00818948966045e+02
C   6.11868485660529e+01 6.62711325168184e+01 9.95636875581400e+01
H   6.20367027555006e+01 6.66167725895307e+01 9.89783719299460e+01
H   6.04137349568783e+01 6.70381643249578e+01 9.94873731287888e+01
N   6.10156074802738e+01 6.68821088679378e+01 1.02024632230079e+02
C   6.16340630293839e+01 6.61841143839529e+01 1.00990548651499e+02
C   6.18229929647753e+01 6.68014537991150e+01 1.03089649425247e+02
H   6.16775065087051e+01 6.72595622967262e+01 1.04063720497880e+02
N   6.29139945587175e+01 6.60687424837950e+01 1.02785366429021e+02
H   6.37426399978486e+01 6.59122976220167e+01 1.03386065389397e+02
C   6.28178907830331e+01 6.56743716295499e+01 1.01472236334131e+02
H   6.35814608793251e+01 6.50901178003266e+01 1.00983135389909e+02
C   4.98837169014212e+01 6.50558457972760e+01 1.04849634288242e+02
H   5.03433802861063e+01 6.47399014191025e+01 1.03908500935718e+02
H   4.91931703670302e+01 6.58795912026067e+01 1.04646419688587e+02
S   5.12273148880457e+01 6.55826540193034e+01 1.06008853183527e+02
C   5.79743234348553e+01 7.27116140055734e+01 1.08173993565126e+02
H   5.79611732097617e+01 7.16767293111559e+01 1.08536126246267e+02
H   5.71118657206742e+01 7.28262730064981e+01 1.07507422035957e+02
C   5.92599911331854e+01 7.29744901997268e+01 1.07358481094302e+02
H   5.90551694188533e+01 7.27704746652216e+01 1.06301948461465e+02
H   5.95635166611365e+01 7.40277215185430e+01 1.07430601213721e+02
C   6.04398072099148e+01 7.21175483540360e+01 1.07814759942919e+02
O   6.08046484861699e+01 7.20897455720019e+01 1.09005124673031e+02
N   6.10427954616725e+01 7.14204705034385e+01 1.06844165635935e+02
H   6.07155308145637e+01 7.14960602085543e+01 1.05883335385810e+02
H   6.17999370295510e+01 7.07262518016117e+01 1.07051037341377e+02
C   5.11158542860586e+01 7.22718815266875e+01 1.09290439571466e+02
H   5.11048081526410e+01 7.20239733557960e+01 1.10359200482247e+02
H   5.02154745462084e+01 7.18244572052402e+01 1.08843650382924e+02
N   5.28429516277942e+01 7.05181816342292e+01 1.09432993405258e+02
C   5.23560819512308e+01 7.16231177172536e+01 1.08756088672619e+02
C   5.38829187640572e+01 7.00936551913993e+01 1.08729762974789e+02
H   5.45101545733498e+01 6.92429785360938e+01 1.08964196468214e+02
N   5.40943321890645e+01 7.08692399979660e+01 1.07637198155037e+02
H   5.48322991575427e+01 7.07233501943859e+01 1.06938528620253e+02
C   5.31252647924572e+01 7.18483573938683e+01 1.07630324075368e+02
H   5.30610463503424e+01 7.25948766435899e+01 1.06850788504648e+02
C   5.37303435640789e+01 7.28877010417903e+01 1.03383401513347e+02
H   5.36829061405778e+01 7.35650411083554e+01 1.04239320486582e+02
C   5.27198175081990e+01 7.17486248617209e+01 1.03581326360402e+02
H   5.30094060384775e+01 7.11604204511605e+01 1.04458361330136e+02
H   5.16873970827934e+01 7.20819065897680e+01 1.03743671048521e+02
H   5.27220633450157e+01 7.10592163346694e+01 1.02733101888769e+02
C   5.51554258652797e+01 7.23123371068183e+01 1.03289636442918e+02
H   5.59341846912982e+01 7.30861916516374e+01 1.03254121873902e+02
H   5.53705587567380e+01 7.17069360541781e+01 1.04170406624612e+02
H   5.52658034658742e+01 7.16479981042617e+01 1.02423233165370e+02
C   5.75610468263077e+01 7.24695659420511e+01 9.68923163407914e+01
H   5.83426071621699e+01 7.26409673996497e+01 9.76443968515107e+01
H   5.69607775688635e+01 7.33842018152178e+01 9.68184894704180e+01
C   5.67042645606905e+01 7.12663927861499e+01 9.72888145310635e+01
H   5.57574449866978e+01 7.12536114959295e+01 9.67346332470368e+01
H   5.72087293516335e+01 7.03159428521391e+01 9.70844723309558e+01
C   5.64214116032531e+01 7.13382805652051e+01 9.87851843962476e+01
H   5.73461143087666e+01 7.11214637933588e+01 9.93339917235222e+01
H   5.60958093985650e+01 7.23513024321194e+01 9.90627400969541e+01
N   5.54240939946890e+01 7.03949463146491e+01 9.92540428578622e+01
H   5.57423080066491e+01 6.95312354843285e+01 9.96976692165188e+01
C   5.41657273512692e+01 7.07554519526589e+01 9.95229656378669e+01
N   5.36301032582078e+01 7.18486434373091e+01 9.89568936958733e+01
H   5.40486251178083e+01 7.23445494481067e+01 9.81758796052716e+01
H   5.27043037275714e+01 7.21181769025116e+01 9.92948290501012e+01
N   5.34378917708205e+01 7.00507228270922e+01 1.00384626254728e+02
H   5.37841827969932e+01 6.91584027633481e+01 1.00752786122901e+02
H   5.24645148454851e+01 7.03242279242212e+01 1.00526185418759e+02
C   5.71140401229600e+01 6.06681971742423e+01 1.03130338409970e+02
H   5.76958661111644e+01 6.14869119061326e+01 1.03571063999240e+02
H   5.77925429255664e+01 5.99880673173888e+01 1.02610939308564e+02
C   5.60802805495500e+01 6.12234240342831e+01 1.02121943864649e+02
H   5.58397063765856e+01 6.04510610257148e+01 1.01380317219572e+02
H   5.51266251261939e+01 6.15095181325901e+01 1.02588512317956e+02
C   5.66063280334121e+01 6.24689633169027e+01 1.01402483534575e+02
H   5.66791007738685e+01 6.32994397257944e+01 1.02115820830308e+02
H   5.76143847198096e+01 6.22846110727711e+01 1.01022936184331e+02
N   5.57312272275742e+01 6.28303991433145e+01 1.00292575658012e+02
H   5.47158113362995e+01 6.27390521115608e+01 1.00471580777521e+02
C   5.61224998460207e+01 6.34255113645438e+01 9.91647778915299e+01
N   5.74147498898081e+01 6.36565939565799e+01 9.89237518368553e+01
H   5.81156573565583e+01 6.34965983472988e+01 9.96350832189429e+01
H   5.77449917999128e+01 6.41102791720382e+01 9.80726445838122e+01
N   5.52068978361905e+01 6.37935411420882e+01 9.82503344184646e+01
H   5.43236041409485e+01 6.32590048539353e+01 9.82307194167641e+01
H   5.55443486418241e+01 6.40665066893614e+01 9.73365814101465e+01
C   5.10150857562244e+01 6.88072174906185e+01 9.86183257374536e+01
H   5.18854599788205e+01 6.81442262739547e+01 9.86645793056209e+01
H   5.13336645693986e+01 6.97840806368242e+01 9.82374985186234e+01
C   5.03426901597244e+01 6.89371363206519e+01 9.99745303853851e+01
C   4.93069094550638e+01 6.98747318158430e+01 1.00169622409315e+02
H   4.90020866708245e+01 7.04980120796575e+01 9.93259752283346e+01
C   4.87784684592041e+01 7.01362901365208e+01 1.01434586296670e+02
H   4.80435453851120e+01 7.09235400885135e+01 1.01588445506821e+02
C   4.92410572700656e+01 6.93983837903214e+01 1.02538590724542e+02
O   4.88230912848014e+01 6.97458620677306e+01 1.03764461599802e+02
H   4.92658520712936e+01 6.91731148873743e+01 1.04441545369074e+02
C   5.07027726035563e+01 6.81369820376849e+01 1.01064422825432e+02
H   5.14671550822762e+01 6.73711670701390e+01 1.00952545522358e+02
C   5.01310711112472e+01 6.83370500509860e+01 1.02320488195071e+02
H   5.04495872553711e+01 6.77288657797442e+01 1.03159909578018e+02
C   5.03318908661899e+01 6.73669627945519e+01 1.09960312353068e+02
O   4.99926401391729e+01 6.81976244392306e+01 1.10808816668802e+02
N   5.02913184471106e+01 6.75872470783390e+01 1.08626333801594e+02
H   5.05295663803737e+01 6.68300496461199e+01 1.07976623043430e+02
C   4.99925369693906e+01 6.89014340800670e+01 1.08080793489090e+02
H   5.04471061609528e+01 6.96333065565651e+01 1.08758100617302e+02
C   5.05908148568501e+01 6.91304464650361e+01 1.06687526606848e+02
H   5.04707548286591e+01 7.01850689256076e+01 1.06412266601570e+02
H   5.16694678076872e+01 6.89283671661559e+01 1.06746912934956e+02
O   5.00108258440059e+01 6.83514798127645e+01 1.05653128596939e+02
H   5.04770933755779e+01 6.74758042644431e+01 1.05639991330187e+02
C   5.63434656472013e+01 6.94833314591720e+01 1.04878047839992e+02
O   5.61824368056785e+01 7.03491829963201e+01 1.05690791820939e+02
